# Supplementary material for: Tree species traits affect which natural enemies drive the Janzen-Connell effect in a temperate forest
Source: Nat Commun. 2020 Jan 15;11:286. doi: 10.1038/s41467-019-14140-y (PMC6962457; doi:10.1038/s41467-019-14140-y)
Supplement: Supplementary file 4 — Source Data [file 41467_2019_14140_MOESM4_ESM.xlsx]

## Sheet: Metadata
Source data for Jia et al. "Tree species traits affect which natural enemies drive the Janzen-Connell effect in a temperate forest"
Correspondence to: wangxg@iae.ac.cn
Variable name	Description
exclosure	0, indicates unfenced; 1, indicates fenced.
pesticide	W indicates water treatment; F indicates fungicide treatment; I indicates insecticide treatment.
A.con	Conspecific crowding index.
A.het	Heterospecific crowding index.
A.con_lg_sd	log-transformed and then standardized the A.con.
A.het_lg_sd	log-transformed and then standardized the A.het.
species.latin	full latin names of tree species
sp.	shorten species name
S.con_lg_sd	log-transformed and then standardized the conspecific seedling density within a quadrat.
S.het_lg_sd	log-transformed and then standardized the heterospecific seedling density within a quadrat.
height_lg_sd	log-transformed and then standardized the height of the focal seedling
surv1	survival status of the recruited seedling in the fall censuses, 0 indicates died, 1 indicates survived
recruits	Total number of seedlings per species recruited in a quadrat
dissimilarity	the abundance-weighted Bray-Curtis dissimilarity between the species composition of seedlings and surrounding adults
colon_rate	Mycorrhizal colonization of the tree seedlings
seed_ann_log	log-transformed the seed density per year

## Sheet: Fig. 1a,b
	quadrat	site	exclosure	pesticide	census	sp.	species.latin	A.con	A.con_lg_sd	A.het_lg_sd	recruits
1	2_1_303	2	1	W	17sp	ABNE	Abies nephrolepis	0.0350371	0.143141	1.43701	2
2	2_0_303	2	0	W	17sp	ABNE	Abies nephrolepis	0.0806483	0.507851	-0.788818	11
3	2_1_209	2	1	F	17sp	ABNE	Abies nephrolepis	0.0147794	-0.233361	-0.416965	3
4	2_0_402	2	0	W	17sp	ABNE	Abies nephrolepis	0.109705	0.642589	-0.628845	1
5	2_1_107	2	1	F	17sp	ABNE	Abies nephrolepis	0.0773651	0.489655	-0.212062	1
6	2_1_407	2	1	I	17sp	ABNE	Abies nephrolepis	0.0201235	-0.0989279	0.266287	3
7	2_1_108	2	1	W	17sp	ABNE	Abies nephrolepis	0.0277605	0.0414481	-0.0251462	2
8	2_1_202	2	1	I	17sp	ABNE	Abies nephrolepis	0.0436788	0.239513	1.30484	5
9	2_1_204	2	1	W	17sp	ABNE	Abies nephrolepis	0.0279827	0.0449299	1.08675	2
10	2_1_201	2	1	F	17sp	ABNE	Abies nephrolepis	0.0402856	0.204155	1.80963	1
11	2_0_506	2	0	W	17sp	ABNE	Abies nephrolepis	0.0756334	0.479745	0.138733	4
12	2_1_509	2	1	I	17sp	ABNE	Abies nephrolepis	0.0266048	0.022883	0.75931	1
13	2_1_402	2	1	W	17sp	ABNE	Abies nephrolepis	0.038902	0.188876	0.956753	1
14	2_1_208	2	1	I	17sp	ABNE	Abies nephrolepis	0.0177588	-0.153406	-0.521703	3
15	2_0_405	2	0	W	17sp	ABNE	Abies nephrolepis	0.0625957	0.39693	-0.044775	3
16	2_0_505	2	0	I	17sp	ABNE	Abies nephrolepis	0.0664459	0.423055	-0.407488	3
17	2_1_408	2	1	F	17sp	ABNE	Abies nephrolepis	0.0169137	-0.174643	0.0113685	1
18	2_1_410	2	1	I	17sp	ABNE	Abies nephrolepis	0.0164202	-0.187537	1.11004	3
19	2_1_304	2	1	I	17sp	ABNE	Abies nephrolepis	0.0344022	0.135149	1.55323	4
20	2_1_106	2	1	I	17sp	ABNE	Abies nephrolepis	0.0443643	0.246323	0.610395	1
21	2_0_202	2	0	I	17sp	ABNE	Abies nephrolepis	0.0480315	0.281058	-0.563636	1
22	2_1_207	2	1	W	17sp	ABNE	Abies nephrolepis	0.0211996	-0.0762127	-0.368669	4
23	2_0_503	2	0	F	17sp	ABNE	Abies nephrolepis	0.102406	0.612438	-0.449306	6
24	2_1_406	2	1	F	17sp	ABNE	Abies nephrolepis	0.0283911	0.0512562	0.531038	1
25	2_0_302	2	0	F	17sp	ABNE	Abies nephrolepis	0.0732662	0.465825	-0.880846	2
26	2_1_302	2	1	F	17sp	ABNE	Abies nephrolepis	0.0373017	0.170514	1.54457	1
27	2_0_407	2	0	I	17sp	ABNE	Abies nephrolepis	0.0533742	0.327196	0.373648	1
28	2_0_204	2	0	W	17sp	ABNE	Abies nephrolepis	0.0515426	0.31192	-0.858361	4
29	2_1_405	2	1	W	17sp	ABNE	Abies nephrolepis	0.0327522	0.113673	1.45182	2
30	2_0_410	2	0	I	17sp	ABNE	Abies nephrolepis	0.0514425	0.311069	1.33922	1
31	2_0_304	2	0	I	17sp	ABNE	Abies nephrolepis	0.0676096	0.430654	-0.212698	7
32	2_0_309	2	0	W	17sp	ABNE	Abies nephrolepis	0.0374352	0.172075	1.49564	1
33	2_0_504	2	0	F	17sp	ABNE	Abies nephrolepis	0.0834757	0.522937	-0.542064	1
34	1_1_302	1	1	F	16sp	ACBA	Acer barbinerve	0.000113693	-2.06687	0.525094	3
35	1_1_207	1	1	W	17sp	ACBA	Acer barbinerve	0.000135254	-2.02715	0.15323	2
36	1_1_407	1	1	I	16sp	ACBA	Acer barbinerve	0.000166334	-1.97557	0.786908	5
37	1_1_410	1	1	I	17sp	ACBA	Acer barbinerve	0.000245368	-1.86657	1.03827	1
38	1_0_209	1	0	F	16sp	ACBA	Acer barbinerve	0.000346849	-1.75744	1.29841	1
39	2_0_101	2	0	W	17sp	ACBA	Acer barbinerve	0.000669635	-1.52457	-0.0518424	6
40	1_1_408	1	1	F	16sp	ACBA	Acer barbinerve	0.000197261	-1.92964	0.759025	1
41	1_0_207	1	0	W	16sp	ACBA	Acer barbinerve	0.000557158	-1.59253	0.503553	13
42	1_1_207	1	1	W	16sp	ACBA	Acer barbinerve	0.000135254	-2.02715	0.15323	1
43	1_1_301	1	1	I	16sp	ACBA	Acer barbinerve	0.000125589	-2.04451	0.26859	2
44	1_1_406	1	1	F	16sp	ACBA	Acer barbinerve	0.000147975	-2.0053	0.885515	1
45	2_0_103	2	0	I	17sp	ACBA	Acer barbinerve	0.000240673	-1.87234	-0.412682	2
46	2_0_405	2	0	W	17sp	ACBA	Acer barbinerve	0.000188539	-1.94211	0.466991	4
47	3_1_301	3	1	I	17sp	ACBA	Acer barbinerve	0.000359517	-1.74555	0.114673	1
48	1_1_410	1	1	I	16sp	ACBA	Acer barbinerve	0.000245368	-1.86657	1.03827	1
49	1_0_107	1	0	F	16sp	ACBA	Acer barbinerve	0.000379589	-1.72733	0.407808	3
50	1_0_207	1	0	W	17sp	ACBA	Acer barbinerve	0.000557158	-1.59253	0.503553	9
51	1_0_208	1	0	I	16sp	ACBA	Acer barbinerve	0.000412674	-1.69887	0.550438	7
52	2_0_204	2	0	W	17sp	ACBA	Acer barbinerve	0.000222679	-1.89519	-0.343731	2
53	3_1_201	3	1	F	16sp	ACBA	Acer barbinerve	0.000375873	-1.73065	0.748224	1
54	1_1_309	1	1	W	16sp	ACBA	Acer barbinerve	0.000184887	-1.94745	0.751502	2
55	2_1_405	2	1	W	17sp	ACBA	Acer barbinerve	0.000145131	-2.01009	1.64395	1
56	3_0_101	3	0	W	17sp	ACBA	Acer barbinerve	0.000153529	-1.99609	0.955543	1
57	1_0_310	1	0	F	17sp	ACBA	Acer barbinerve	0.00033452	-1.76934	0.66158	1
58	1_0_202	1	0	I	16sp	ACBA	Acer barbinerve	0.000407094	-1.70355	0.662305	1
59	2_0_410	2	0	I	17sp	ACBA	Acer barbinerve	0.000300785	-1.80365	1.64471	1
60	2_0_301	2	0	I	17sp	ACBA	Acer barbinerve	0.000670004	-1.52437	0.0730699	4
61	2_0_301	2	0	I	16sp	ACBA	Acer barbinerve	0.000670004	-1.52437	0.0730699	1
62	1_0_208	1	0	I	17sp	ACBA	Acer barbinerve	0.000412674	-1.69887	0.550438	5
63	2_0_201	2	0	F	17sp	ACBA	Acer barbinerve	0.000777955	-1.46779	-0.39983	2
64	2_0_505	2	0	I	17sp	ACBA	Acer barbinerve	0.000172208	-1.96647	0.181306	2
65	2_0_402	2	0	W	17sp	ACBA	Acer barbinerve	0.000411517	-1.69984	0.347312	1
66	1_0_108	1	0	W	17sp	ACBA	Acer barbinerve	0.000279405	-1.82687	0.509068	4
67	2_1_505	2	1	I	17sp	ACBA	Acer barbinerve	0.000333868	-1.76998	1.17196	1
68	1_0_106	1	0	I	17sp	ACBA	Acer barbinerve	0.00069166	-1.51242	0.224182	1
69	3_1_101	3	1	W	17sp	ACBA	Acer barbinerve	0.000724667	-1.49481	2.12815	1
70	1_1_509	1	1	I	16sp	ACBA	Acer barbinerve	0.000766694	-1.47336	0.308518	2
71	1_0_405	1	0	W	17sp	ACBA	Acer barbinerve	0.000571161	-1.58348	-0.104199	1
72	1_1_506	1	1	W	16sp	ACBA	Acer barbinerve	0.000160394	-1.98497	0.983534	1
73	2_0_504	2	0	F	16sp	ACBA	Acer barbinerve	0.000209396	-1.91286	0.207302	1
74	2_0_405	2	0	W	16sp	ACBA	Acer barbinerve	0.000188539	-1.94211	0.466991	2
75	1_0_107	1	0	F	17sp	ACBA	Acer barbinerve	0.000379589	-1.72733	0.407808	2
76	2_1_406	2	1	F	17sp	ACBA	Acer barbinerve	0.000134679	-2.02816	0.739751	1
77	1_0_405	1	0	W	16sp	ACBA	Acer barbinerve	0.000571161	-1.58348	-0.104199	1
78	3_0_101	3	0	W	16sp	ACBA	Acer barbinerve	0.000153529	-1.99609	0.955543	1
79	1_0_309	1	0	W	16sp	ACBA	Acer barbinerve	0.00036454	-1.74092	1.71216	1
80	3_0_103	3	0	I	17sp	ACBA	Acer barbinerve	0.000118503	-2.05769	0.620498	1
81	1_1_504	1	1	F	16sp	ACBA	Acer barbinerve	0.000117034	-2.06047	0.827164	1
82	3_1_106	3	1	I	17sp	ACBA	Acer barbinerve	0.000127609	-2.04083	0.850291	2
83	2_0_304	2	0	I	17sp	ACBA	Acer barbinerve	0.000232239	-1.88291	0.358944	1
84	2_0_303	2	0	W	17sp	ACBA	Acer barbinerve	0.000296257	-1.80846	-0.0218269	1
85	1_1_208	1	1	I	16sp	ACBA	Acer barbinerve	0.000147151	-2.00668	0.203862	1
86	2_1_402	2	1	W	16sp	ACBA	Acer barbinerve	0.000289167	-1.81611	1.21193	2
87	1_1_503	1	1	F	16sp	ACBA	Acer barbinerve	0.000127765	-2.04054	0.435036	2
88	3_1_405	3	1	W	16sp	ACBA	Acer barbinerve	0.000115822	-2.06278	0.814837	1
89	2_0_302	2	0	F	17sp	ACBA	Acer barbinerve	0.00042275	-1.69056	-0.164848	2
90	2_1_201	2	1	F	16sp	ACMA	Acer mandshuricum	0.000891268	-1.41534	2.02153	1
91	2_1_304	2	1	I	16sp	ACMA	Acer mandshuricum	0.000952667	-1.38934	1.74543	1
92	1_1_410	1	1	I	16sp	ACMA	Acer mandshuricum	0.00618848	-0.610409	0.998337	1
93	1_1_209	1	1	F	17sp	ACMA	Acer mandshuricum	0.00452676	-0.744604	0.292853	1
94	1_1_108	1	1	W	17sp	ACMA	Acer mandshuricum	0.00384895	-0.813832	0.263371	1
95	1_1_510	1	1	W	17sp	ACMA	Acer mandshuricum	0.00633208	-0.600531	0.185717	1
96	2_1_505	2	1	I	17sp	ACMA	Acer mandshuricum	0.000226005	-1.89088	1.17266	1
97	2_1_303	2	1	W	17sp	ACMO	Acer mono	0.022587	-0.0485629	1.51172	1
98	2_1_107	2	1	F	17sp	ACMO	Acer mono	0.0292172	0.0637826	0.204456	2
99	2_1_310	2	1	F	16sp	ACMO	Acer mono	0.0278134	0.0422802	-0.132246	1
100	2_0_302	2	0	F	17sp	ACMO	Acer mono	0.0121948	-0.316928	-0.272295	1
101	2_1_101	2	1	W	17sp	ACMO	Acer mono	0.0409015	0.210788	1.61185	1
102	2_1_503	2	1	F	16sp	ACMO	Acer mono	0.00635165	-0.599202	1.52866	1
103	1_0_406	1	0	F	17sp	ACMO	Acer mono	0.0356213	0.150367	0.0640869	1
104	2_0_202	2	0	I	16sp	ACMO	Acer mono	0.0196682	-0.108904	-0.291058	1
105	3_1_209	3	1	F	16sp	ACMO	Acer mono	0.0275036	0.0373896	1.11411	1
106	2_0_408	2	0	F	17sp	ACMO	Acer mono	0.0206396	-0.0878856	1.37185	1
107	1_1_509	1	1	I	16sp	ACMO	Acer mono	0.0268171	0.0263537	0.0942595	1
108	1_1_310	1	1	F	17sp	ACMO	Acer mono	0.0528137	0.322577	0.0194171	1
109	2_0_207	2	0	W	17sp	ACMO	Acer mono	0.0251862	-0.00103526	0.122444	1
110	2_0_505	2	0	I	17sp	ACMO	Acer mono	0.0150099	-0.226625	0.0567444	1
111	2_1_209	2	1	F	16sp	ACMO	Acer mono	0.033269	0.120513	-0.598242	1
112	2_0_204	2	0	W	17sp	ACMO	Acer mono	0.0189433	-0.125272	-0.523949	1
113	2_0_504	2	0	F	17sp	ACMO	Acer mono	0.00777167	-0.512152	0.144705	1
114	1_0_207	1	0	W	17sp	ACMO	Acer mono	0.0352107	0.1453	0.229998	1
115	3_1_107	3	1	F	16sp	ACMO	Acer mono	0.065884	0.419338	0.245789	1
116	1_0_208	1	0	I	16sp	ACMO	Acer mono	0.0265954	0.0227298	0.34791	2
117	2_1_406	2	1	F	17sp	ACMO	Acer mono	0.00811141	-0.493657	0.681917	1
118	1_0_106	1	0	I	17sp	ACMO	Acer mono	0.0318437	0.101383	-0.0390205	1
119	2_1_302	2	1	F	17sp	ACMO	Acer mono	0.0296778	0.0706133	1.58929	2
120	2_0_303	2	0	W	16sp	ACMO	Acer mono	0.0147253	-0.234956	-0.149254	1
121	2_0_201	2	0	F	17sp	ACMO	Acer mono	0.0111713	-0.354989	-0.500293	1
122	2_0_108	2	0	W	17sp	ACMO	Acer mono	0.0394334	0.194806	0.56956	1
123	3_1_207	3	1	W	17sp	ACMO	Acer mono	0.0403896	0.205281	0.358117	1
124	1_0_408	1	0	F	17sp	ACMO	Acer mono	0.0232015	-0.0368534	0.885169	1
125	1_0_407	1	0	I	17sp	ACMO	Acer mono	0.022894	-0.0426728	1.55189	1
126	1_1_510	1	1	W	16sp	ACMO	Acer mono	0.0303818	0.0808535	-0.0179299	1
127	1_1_505	1	1	I	17sp	ACMO	Acer mono	0.0380718	0.179446	0.251323	1
128	1_0_503	1	0	F	16sp	ACMO	Acer mono	0.0546683	0.337677	-1.0948	1
129	1_0_505	1	0	I	16sp	ACMO	Acer mono	0.0393973	0.194406	-0.24421	1
130	1_1_108	1	1	W	16sp	ACMO	Acer mono	0.0343142	0.13403	0.00872566	1
131	2_1_302	2	1	F	16sp	ACMO	Acer mono	0.0296778	0.0706133	1.58929	1
132	1_1_503	1	1	F	17sp	ACMO	Acer mono	0.0236348	-0.0287794	0.248294	2
133	1_1_304	1	1	I	16sp	ACMO	Acer mono	0.0206523	-0.0876188	0.722817	1
134	2_0_208	2	0	I	16sp	ACMO	Acer mono	0.0292045	0.0635924	0.87028	1
135	2_0_406	2	0	F	17sp	ACMO	Acer mono	0.0527197	0.321798	0.957309	1
136	3_1_505	3	1	I	16sp	ACMO	Acer mono	0.0115466	-0.340648	0.717553	1
137	1_0_103	1	0	I	16sp	ACMO	Acer mono	0.0301422	0.0773958	0.786613	1
138	2_1_105	2	1	F	17sp	ACMO	Acer mono	0.0196827	-0.108583	0.801195	5
139	2_0_301	2	0	I	17sp	ACMO	Acer mono	0.0184066	-0.137797	-0.0804195	1
140	3_1_107	3	1	F	17sp	ACMO	Acer mono	0.065884	0.419338	0.245789	1
141	1_1_208	1	1	I	17sp	ACMO	Acer mono	0.0339588	0.12948	-0.0841254	4
142	2_0_510	2	0	W	16sp	ACMO	Acer mono	0.0193485	-0.116046	1.06991	2
143	3_1_506	3	1	W	17sp	ACMO	Acer mono	0.012246	-0.315109	1.31351	1
144	1_1_410	1	1	I	16sp	ACMO	Acer mono	0.0534569	0.327873	0.665855	1
145	1_1_405	1	1	W	17sp	ACMO	Acer mono	0.025953	0.0120551	0.571032	1
146	1_1_204	1	1	W	16sp	ACMO	Acer mono	0.0184297	-0.137249	0.360432	1
147	3_1_108	3	1	W	17sp	ACMO	Acer mono	0.0417179	0.219429	0.174286	1
148	1_1_302	1	1	F	17sp	ACMO	Acer mono	0.0151159	-0.223563	0.409561	1
149	3_0_510	3	0	W	16sp	ACMO	Acer mono	0.0103653	-0.387478	0.699062	1
150	1_1_503	1	1	F	16sp	ACMO	Acer mono	0.0236348	-0.0287794	0.248294	1
151	2_0_105	2	0	F	17sp	ACMO	Acer mono	0.0239309	-0.0233472	-0.0250203	1
152	2_1_105	2	1	F	16sp	ACMO	Acer mono	0.0196827	-0.108583	0.801195	1
153	2_0_504	2	0	F	16sp	ACMO	Acer mono	0.00777167	-0.512152	0.144705	1
154	1_1_407	1	1	I	16sp	ACMO	Acer mono	0.0268592	0.0270376	0.592372	1
155	1_0_209	1	0	F	16sp	ACMO	Acer mono	0.0279731	0.0447797	1.12142	2
156	1_0_302	1	0	F	17sp	ACMO	Acer mono	0.0414639	0.216759	-0.0655258	1
157	1_0_103	1	0	I	17sp	ACMO	Acer mono	0.0301422	0.0773958	0.786613	2
158	1_1_209	1	1	F	17sp	ACMO	Acer mono	0.0401888	0.203103	-0.00461697	1
159	1_0_101	1	0	W	16sp	ACPS	Acer pseudo-sieboldianum	0.0098838	-0.408101	0.282289	1
160	1_0_101	1	0	W	17sp	ACPS	Acer pseudo-sieboldianum	0.0098838	-0.408101	0.282289	3
161	1_1_101	1	1	W	17sp	ACPS	Acer pseudo-sieboldianum	0.0217401	-0.0652318	0.594383	3
162	3_1_304	3	1	I	17sp	ACPS	Acer pseudo-sieboldianum	0.0563026	0.350565	-0.0189044	1
163	2_1_510	2	1	W	16sp	ACPS	Acer pseudo-sieboldianum	0.0189947	-0.124091	0.315404	1
164	1_0_107	1	0	F	16sp	ACPS	Acer pseudo-sieboldianum	0.0158628	-0.202573	0.284946	3
165	1_0_107	1	0	F	17sp	ACPS	Acer pseudo-sieboldianum	0.0158628	-0.202573	0.284946	1
166	3_0_510	3	0	W	17sp	ACPS	Acer pseudo-sieboldianum	0.0185617	-0.134139	0.639016	2
167	3_1_309	3	1	W	17sp	ACPS	Acer pseudo-sieboldianum	0.0604575	0.381721	0.829703	5
168	2_1_209	2	1	F	17sp	ACPS	Acer pseudo-sieboldianum	0.0150947	-0.224174	-0.41999	5
169	1_0_510	1	0	W	17sp	ACPS	Acer pseudo-sieboldianum	0.0275685	0.0384179	0.304756	1
170	1_0_103	1	0	I	17sp	ACPS	Acer pseudo-sieboldianum	0.0110986	-0.357824	0.919896	1
171	1_1_103	1	1	I	17sp	ACPS	Acer pseudo-sieboldianum	0.0227294	-0.0458216	-0.27687	2
172	2_1_204	2	1	W	17sp	ACPS	Acer pseudo-sieboldianum	0.0194645	-0.113442	1.14263	1
173	2_0_105	2	0	F	17sp	ACPS	Acer pseudo-sieboldianum	0.0265916	0.0226664	-0.0482356	2
174	2_0_504	2	0	F	17sp	ACPS	Acer pseudo-sieboldianum	0.0428973	0.231619	-0.159494	3
175	2_1_504	2	1	F	17sp	ACPS	Acer pseudo-sieboldianum	0.0370934	0.168065	0.744183	5
176	1_0_310	1	0	F	16sp	ACPS	Acer pseudo-sieboldianum	0.019769	-0.106675	0.51636	1
177	1_1_310	1	1	F	17sp	ACPS	Acer pseudo-sieboldianum	0.0239012	-0.0238895	0.260844	4
178	2_1_408	2	1	F	16sp	ACPS	Acer pseudo-sieboldianum	0.0173327	-0.163985	0.00775409	1
179	1_0_108	1	0	W	17sp	ACPS	Acer pseudo-sieboldianum	0.0162779	-0.191328	0.385247	1
180	1_0_105	1	0	F	17sp	ACPS	Acer pseudo-sieboldianum	0.0124776	-0.306969	0.0958392	3
181	1_1_105	1	1	F	17sp	ACPS	Acer pseudo-sieboldianum	0.0210684	-0.0789189	0.314689	4
182	2_0_310	2	0	F	16sp	ACPS	Acer pseudo-sieboldianum	0.0239979	-0.0221279	2.80292	1
183	2_0_207	2	0	W	17sp	ACPS	Acer pseudo-sieboldianum	0.0271207	0.0312677	0.106185	1
184	2_1_310	2	1	F	17sp	ACPS	Acer pseudo-sieboldianum	0.0166403	-0.181739	-0.0336347	2
185	1_1_407	1	1	I	17sp	ACPS	Acer pseudo-sieboldianum	0.0231091	-0.0385944	0.620275	3
186	3_0_108	3	0	W	16sp	ACPS	Acer pseudo-sieboldianum	0.0360139	0.155157	1.70071	2
187	1_1_209	1	1	F	16sp	ACPS	Acer pseudo-sieboldianum	0.0203701	-0.093616	0.163396	1
188	1_1_209	1	1	F	17sp	ACPS	Acer pseudo-sieboldianum	0.0203701	-0.093616	0.163396	4
189	3_0_402	3	0	W	17sp	ACPS	Acer pseudo-sieboldianum	0.0149977	-0.22698	-0.200075	1
190	3_1_208	3	1	I	16sp	ACPS	Acer pseudo-sieboldianum	0.0600992	0.37912	0.382595	1
191	1_1_304	1	1	I	16sp	ACPS	Acer pseudo-sieboldianum	0.0258087	0.00962071	0.685368	2
192	1_1_106	1	1	I	17sp	ACPS	Acer pseudo-sieboldianum	0.0197185	-0.10779	-0.0231454	1
193	2_0_505	2	0	I	17sp	ACPS	Acer pseudo-sieboldianum	0.0270446	0.0300406	-0.0471871	5
194	2_1_505	2	1	I	16sp	ACPS	Acer pseudo-sieboldianum	0.0320567	0.104295	0.961384	2
195	2_1_505	2	1	I	17sp	ACPS	Acer pseudo-sieboldianum	0.0320567	0.104295	0.961384	8
196	2_0_103	2	0	I	16sp	ACPS	Acer pseudo-sieboldianum	0.0274366	0.0363247	-0.681925	1
197	2_0_103	2	0	I	17sp	ACPS	Acer pseudo-sieboldianum	0.0274366	0.0363247	-0.681925	2
198	2_1_103	2	1	I	17sp	ACPS	Acer pseudo-sieboldianum	0.0207189	-0.0862145	1.34959	1
199	3_1_201	3	1	F	17sp	ACPS	Acer pseudo-sieboldianum	0.0185258	-0.134982	0.615689	1
200	1_1_301	1	1	I	17sp	ACPS	Acer pseudo-sieboldianum	0.026037	0.0134655	0.0533304	5
201	2_0_402	2	0	W	16sp	ACPS	Acer pseudo-sieboldianum	0.0269646	0.0287475	0.130952	1
202	2_1_402	2	1	W	17sp	ACPS	Acer pseudo-sieboldianum	0.025961	0.0121896	1.04408	4
203	1_1_309	1	1	W	16sp	ACPS	Acer pseudo-sieboldianum	0.0226093	-0.0481336	0.587248	2
204	2_1_302	2	1	F	16sp	ACPS	Acer pseudo-sieboldianum	0.0237641	-0.0263999	1.62363	2
205	2_1_302	2	1	F	17sp	ACPS	Acer pseudo-sieboldianum	0.0237641	-0.0263999	1.62363	2
206	1_1_107	1	1	F	16sp	ACPS	Acer pseudo-sieboldianum	0.018871	-0.126938	0.0239431	3
207	1_1_107	1	1	F	17sp	ACPS	Acer pseudo-sieboldianum	0.018871	-0.126938	0.0239431	1
208	2_1_108	2	1	W	17sp	ACPS	Acer pseudo-sieboldianum	0.0157051	-0.206922	0.0784023	3
209	3_1_406	3	1	F	17sp	ACPS	Acer pseudo-sieboldianum	0.205268	0.917064	0.0620972	2
210	2_0_506	2	0	W	17sp	ACPS	Acer pseudo-sieboldianum	0.0239816	-0.0224239	0.548711	1
211	2_1_506	2	1	W	16sp	ACPS	Acer pseudo-sieboldianum	0.0308749	0.0878866	0.799685	1
212	2_1_506	2	1	W	17sp	ACPS	Acer pseudo-sieboldianum	0.0308749	0.0878866	0.799685	2
213	3_1_504	3	1	F	17sp	ACPS	Acer pseudo-sieboldianum	0.0553354	0.342984	1.17348	2
214	2_1_105	2	1	F	17sp	ACPS	Acer pseudo-sieboldianum	0.0152875	-0.218652	0.832237	3
215	1_1_208	1	1	I	17sp	ACPS	Acer pseudo-sieboldianum	0.0185984	-0.133279	0.0492574	1
216	3_0_107	3	0	F	17sp	ACPS	Acer pseudo-sieboldianum	0.0366556	0.162877	0.729231	4
217	1_1_505	1	1	I	16sp	ACPS	Acer pseudo-sieboldianum	0.0266268	0.0232436	0.343254	1
218	1_1_505	1	1	I	17sp	ACPS	Acer pseudo-sieboldianum	0.0266268	0.0232436	0.343254	3
219	2_1_201	2	1	F	17sp	ACPS	Acer pseudo-sieboldianum	0.0240906	-0.0204451	1.89809	6
220	1_1_108	1	1	W	17sp	ACPS	Acer pseudo-sieboldianum	0.0186204	-0.132763	0.141908	3
221	3_0_207	3	0	W	16sp	ACPS	Acer pseudo-sieboldianum	0.0185105	-0.135344	0.540894	1
222	1_1_204	1	1	W	17sp	ACPS	Acer pseudo-sieboldianum	0.0212328	-0.0755295	0.338204	3
223	1_1_303	1	1	W	17sp	ACPS	Acer pseudo-sieboldianum	0.0305425	0.0831579	0.319356	4
224	2_1_106	2	1	I	17sp	ACPS	Acer pseudo-sieboldianum	0.0163744	-0.188755	0.813263	1
225	2_0_509	2	0	I	16sp	ACPS	Acer pseudo-sieboldianum	0.0206328	-0.0880292	0.94803	1
226	2_1_509	2	1	I	17sp	ACPS	Acer pseudo-sieboldianum	0.0207664	-0.0852159	0.800921	8
227	2_1_301	2	1	I	16sp	ACPS	Acer pseudo-sieboldianum	0.0225321	-0.0496254	3.14926	1
228	2_0_510	2	0	W	16sp	ACPS	Acer pseudo-sieboldianum	0.0180085	-0.147324	1.07879	2
229	3_0_208	3	0	I	17sp	ACPS	Acer pseudo-sieboldianum	0.0150342	-0.225923	-0.0193203	7
230	3_1_108	3	1	W	17sp	ACPS	Acer pseudo-sieboldianum	0.0456613	0.258925	0.141497	2
231	2_1_410	2	1	I	16sp	ACPS	Acer pseudo-sieboldianum	0.0166887	-0.180476	1.10828	1
232	1_1_201	1	1	F	16sp	ACPS	Acer pseudo-sieboldianum	0.0235552	-0.0302508	0.108031	1
233	1_1_201	1	1	F	17sp	ACPS	Acer pseudo-sieboldianum	0.0235552	-0.0302508	0.108031	5
234	3_1_410	3	1	I	17sp	ACPS	Acer pseudo-sieboldianum	0.0475903	0.277022	1.14109	1
235	2_1_406	2	1	F	17sp	ACPS	Acer pseudo-sieboldianum	0.0231534	-0.0377575	0.570549	8
236	2_1_202	2	1	I	17sp	ACPS	Acer pseudo-sieboldianum	0.0242777	-0.0170679	1.42447	1
237	1_0_207	1	0	W	16sp	ACPS	Acer pseudo-sieboldianum	0.0159096	-0.20129	0.384642	1
238	1_1_207	1	1	W	17sp	ACPS	Acer pseudo-sieboldianum	0.018967	-0.124726	-0.00665878	1
239	1_0_509	1	0	I	17sp	ACPS	Acer pseudo-sieboldianum	0.0230753	-0.0392328	0.980708	1
240	3_0_503	3	0	F	16sp	ACPS	Acer pseudo-sieboldianum	0.0230568	-0.0395818	-0.717113	1
241	1_1_302	1	1	F	17sp	ACPS	Acer pseudo-sieboldianum	0.0400113	0.201168	0.21023	8
242	2_0_510	2	0	W	17sp	ACPS	Acer pseudo-sieboldianum	0.0180085	-0.147324	1.07879	2
243	1_1_405	1	1	W	17sp	ACPS	Acer pseudo-sieboldianum	0.0360434	0.155515	0.494575	1
244	1_1_309	1	1	W	17sp	ACPS	Acer pseudo-sieboldianum	0.0226093	-0.0481336	0.587248	4
245	1_1_504	1	1	F	17sp	ACPS	Acer pseudo-sieboldianum	0.0254221	0.00303284	0.644847	5
246	1_1_202	1	1	I	16sp	ACPS	Acer pseudo-sieboldianum	0.0339384	0.129217	-0.0804677	1
247	1_1_202	1	1	I	17sp	ACPS	Acer pseudo-sieboldianum	0.0339384	0.129217	-0.0804677	6
248	3_1_202	3	1	I	17sp	ACPS	Acer pseudo-sieboldianum	0.0413412	0.215463	0.689731	1
249	3_0_406	3	0	F	17sp	ACPS	Acer pseudo-sieboldianum	0.0273271	0.0345779	-0.350595	1
250	2_0_309	2	0	W	17sp	ACPS	Acer pseudo-sieboldianum	0.0277439	0.0411875	1.55308	1
251	3_0_504	3	0	F	16sp	ACPS	Acer pseudo-sieboldianum	0.0330229	0.117269	-0.529946	1
252	3_0_504	3	0	F	17sp	ACPS	Acer pseudo-sieboldianum	0.0330229	0.117269	-0.529946	2
253	1_1_510	1	1	W	17sp	ACPS	Acer pseudo-sieboldianum	0.0281487	0.0475121	0.00141833	7
254	1_1_509	1	1	I	17sp	ACPS	Acer pseudo-sieboldianum	0.027197	0.0324945	0.0910495	8
255	3_1_204	3	1	W	17sp	ACPS	Acer pseudo-sieboldianum	0.0531521	0.325372	-0.153425	1
256	1_1_506	1	1	W	17sp	ACPS	Acer pseudo-sieboldianum	0.0227267	-0.0458733	0.827634	1
257	3_0_503	3	0	F	17sp	ACPS	Acer pseudo-sieboldianum	0.0230568	-0.0395818	-0.717113	3
258	1_0_503	1	0	F	17sp	ACPS	Acer pseudo-sieboldianum	0.0125917	-0.303014	-0.643798	1
259	2_0_408	2	0	F	17sp	ACPS	Acer pseudo-sieboldianum	0.0221972	-0.0561562	1.36225	3
260	1_0_204	1	0	W	16sp	ACPS	Acer pseudo-sieboldianum	0.0110101	-0.361297	0.325722	2
261	1_1_204	1	1	W	16sp	ACPS	Acer pseudo-sieboldianum	0.0212328	-0.0755295	0.338204	1
262	3_1_310	3	1	F	17sp	ACPS	Acer pseudo-sieboldianum	0.0476225	0.277318	0.650517	7
263	2_0_303	2	0	W	17sp	ACPS	Acer pseudo-sieboldianum	0.0250054	-0.0041807	-0.242559	1
264	2_1_303	2	1	W	17sp	ACPS	Acer pseudo-sieboldianum	0.0253959	0.002584	1.49498	1
265	3_1_103	3	1	I	17sp	ACPS	Acer pseudo-sieboldianum	0.038497	0.184301	0.911143	1
266	3_0_408	3	0	F	17sp	ACPS	Acer pseudo-sieboldianum	0.0787769	0.497572	0.670912	1
267	1_0_302	1	0	F	16sp	ACPS	Acer pseudo-sieboldianum	0.0105317	-0.380571	0.197545	1
268	1_1_405	1	1	W	16sp	ACPS	Acer pseudo-sieboldianum	0.0360434	0.155515	0.494575	1
269	3_0_106	3	0	I	17sp	ACPS	Acer pseudo-sieboldianum	0.0147443	-0.234394	0.197078	1
270	3_0_402	3	0	W	16sp	ACPS	Acer pseudo-sieboldianum	0.0149977	-0.22698	-0.200075	1
271	3_1_503	3	1	F	17sp	ACPS	Acer pseudo-sieboldianum	0.0455208	0.257578	0.54575	7
272	3_1_105	3	1	F	17sp	ACPS	Acer pseudo-sieboldianum	0.0518697	0.314687	0.320053	1
273	3_1_303	3	1	W	17sp	ACPS	Acer pseudo-sieboldianum	0.0484165	0.28455	0.688324	1
274	3_0_410	3	0	I	17sp	ACPS	Acer pseudo-sieboldianum	0.0130412	-0.287769	0.197929	1
275	3_0_407	3	0	I	17sp	ACPS	Acer pseudo-sieboldianum	0.0401435	0.202609	0.490343	1
276	1_1_408	1	1	F	16sp	ACPS	Acer pseudo-sieboldianum	0.0276801	0.0401829	0.557162	1
277	1_1_408	1	1	F	17sp	ACPS	Acer pseudo-sieboldianum	0.0276801	0.0401829	0.557162	5
278	2_1_304	2	1	I	17sp	ACPS	Acer pseudo-sieboldianum	0.0225628	-0.0490306	1.62231	3
279	3_0_201	3	0	F	17sp	ACPS	Acer pseudo-sieboldianum	0.0137646	-0.2643	1.22934	1
280	3_0_408	3	0	F	16sp	ACPS	Acer pseudo-sieboldianum	0.0787769	0.497572	0.670912	1
281	1_1_410	1	1	I	17sp	ACPS	Acer pseudo-sieboldianum	0.0306156	0.084202	0.82994	12
282	3_0_204	3	0	W	16sp	ACPS	Acer pseudo-sieboldianum	0.0153688	-0.216344	-0.0842937	1
283	1_0_309	1	0	W	17sp	ACPS	Acer pseudo-sieboldianum	0.0198901	-0.104013	1.60015	1
284	2_0_503	2	0	F	17sp	ACPS	Acer pseudo-sieboldianum	0.0417395	0.219655	0.0981475	2
285	3_0_304	3	0	I	16sp	ACPS	Acer pseudo-sieboldianum	0.0179448	-0.148866	-0.820279	1
286	3_0_209	3	0	F	17sp	ACPS	Acer pseudo-sieboldianum	0.0130675	-0.286896	0.346205	3
287	2_1_405	2	1	W	17sp	ACPS	Acer pseudo-sieboldianum	0.0260902	0.0143567	1.49182	6
288	2_1_408	2	1	F	17sp	ACPS	Acer pseudo-sieboldianum	0.0173327	-0.163985	0.00775409	4
289	3_1_505	3	1	I	16sp	ACPS	Acer pseudo-sieboldianum	0.0686966	0.437635	0.281113	2
290	3_0_302	3	0	F	17sp	ACPS	Acer pseudo-sieboldianum	0.0114412	-0.344626	0.0311623	7
291	1_1_406	1	1	F	16sp	ACPS	Acer pseudo-sieboldianum	0.0224056	-0.0520805	0.727935	1
292	2_0_204	2	0	W	16sp	ACPS	Acer pseudo-sieboldianum	0.0247024	-0.00950136	-0.581048	4
293	1_0_509	1	0	I	16sp	ACPS	Acer pseudo-sieboldianum	0.0230753	-0.0392328	0.980708	1
294	3_0_405	3	0	W	17sp	ACPS	Acer pseudo-sieboldianum	0.0265588	0.022127	-0.600705	3
295	3_1_405	3	1	W	17sp	ACPS	Acer pseudo-sieboldianum	0.0814842	0.512365	0.194583	1
296	2_1_309	2	1	W	16sp	ACPS	Acer pseudo-sieboldianum	0.0175515	-0.158521	-0.224538	1
297	2_1_503	2	1	F	17sp	ACPS	Acer pseudo-sieboldianum	0.0303702	0.0806867	1.38388	7
298	3_0_509	3	0	I	17sp	ACPS	Acer pseudo-sieboldianum	0.0207956	-0.0846032	0.610245	1
299	1_1_503	1	1	F	17sp	ACPS	Acer pseudo-sieboldianum	0.0226356	-0.0476259	0.256411	9
300	2_1_208	2	1	I	17sp	ACPS	Acer pseudo-sieboldianum	0.0163059	-0.19058	-0.507433	2
301	1_1_304	1	1	I	17sp	ACPS	Acer pseudo-sieboldianum	0.0258087	0.00962071	0.685368	3
302	1_0_410	1	0	I	17sp	ACPS	Acer pseudo-sieboldianum	0.0213939	-0.0722329	0.426833	4
303	1_1_406	1	1	F	17sp	ACPS	Acer pseudo-sieboldianum	0.0224056	-0.0520805	0.727935	2
304	2_0_310	2	0	F	17sp	ACPS	Acer pseudo-sieboldianum	0.0239979	-0.0221279	2.80292	1
305	2_1_301	2	1	I	17sp	ACPS	Acer pseudo-sieboldianum	0.0225321	-0.0496254	3.14926	2
306	3_0_509	3	0	I	16sp	ACPS	Acer pseudo-sieboldianum	0.0207956	-0.0846032	0.610245	1
307	3_1_302	3	1	F	17sp	ACPS	Acer pseudo-sieboldianum	0.0447841	0.250442	0.482596	3
308	1_1_510	1	1	W	16sp	ACPS	Acer pseudo-sieboldianum	0.0281487	0.0475121	0.00141833	1
309	2_0_302	2	0	F	17sp	ACPS	Acer pseudo-sieboldianum	0.0247797	-0.0081371	-0.390415	1
310	3_1_505	3	1	I	17sp	ACPS	Acer pseudo-sieboldianum	0.0686966	0.437635	0.281113	6
311	3_0_405	3	0	W	16sp	ACPS	Acer pseudo-sieboldianum	0.0265588	0.022127	-0.600705	1
312	1_0_505	1	0	I	16sp	ACTE	Acer tegmentosum	0.0115268	-0.341392	0.0040098	4
313	2_0_505	2	0	I	17sp	ACTE	Acer tegmentosum	0.00704677	-0.554431	0.124072	1
314	1_0_107	1	0	F	17sp	ACTE	Acer tegmentosum	0.0060473	-0.620343	0.363267	1
315	1_0_202	1	0	I	16sp	ACTE	Acer tegmentosum	0.0104435	-0.384219	0.587976	1
316	1_0_106	1	0	I	16sp	ACTE	Acer tegmentosum	0.00779268	-0.510985	0.165678	1
317	1_0_503	1	0	F	17sp	ACTE	Acer tegmentosum	0.0106732	-0.374781	-0.624388	1
318	2_0_103	2	0	I	16sp	ACTE	Acer tegmentosum	0.00566655	-0.648311	-0.464984	1
319	2_0_406	2	0	F	17sp	ACTE	Acer tegmentosum	0.00628471	-0.603765	1.26223	1
320	2_0_408	2	0	F	17sp	ACTE	Acer tegmentosum	0.00902684	-0.447391	1.4427	1
321	1_0_503	1	0	F	16sp	ACTE	Acer tegmentosum	0.0106732	-0.374781	-0.624388	3
322	2_1_504	2	1	F	16sp	ACTE	Acer tegmentosum	0.00611375	-0.615639	0.961022	1
323	1_0_207	1	0	W	16sp	ACTE	Acer tegmentosum	0.00710627	-0.550802	0.453255	3
324	2_0_208	2	0	I	17sp	ACTE	Acer tegmentosum	0.00604219	-0.620706	1.02857	1
325	2_1_302	2	1	F	17sp	ACTE	Acer tegmentosum	0.00920924	-0.438728	1.70694	2
326	2_0_505	2	0	I	16sp	ACTE	Acer tegmentosum	0.00704677	-0.554431	0.124072	2
327	1_0_106	1	0	I	17sp	ACTE	Acer tegmentosum	0.00779268	-0.510985	0.165678	2
328	2_0_407	2	0	I	17sp	ACTE	Acer tegmentosum	0.00700186	-0.557189	0.723547	7
329	1_0_201	1	0	F	16sp	ACTE	Acer tegmentosum	0.00780619	-0.510236	0.406743	1
330	2_0_410	2	0	I	16sp	ACTE	Acer tegmentosum	0.00869493	-0.463607	1.59613	1
331	2_0_504	2	0	F	16sp	ACTE	Acer tegmentosum	0.00754881	-0.524721	0.146563	1
332	1_0_408	1	0	F	16sp	ACTE	Acer tegmentosum	0.006411	-0.595196	1.00011	1
333	2_0_408	2	0	F	16sp	ACTE	Acer tegmentosum	0.00902684	-0.447391	1.4427	2
334	1_0_108	1	0	W	16sp	ACTE	Acer tegmentosum	0.00388726	-0.809615	0.481475	1
335	2_0_407	2	0	I	16sp	ACTE	Acer tegmentosum	0.00700186	-0.557189	0.723547	1
336	1_0_208	1	0	I	16sp	ACTE	Acer tegmentosum	0.0053887	-0.669909	0.512722	1
337	2_1_510	2	1	W	16sp	ACTE	Acer tegmentosum	0.00357938	-0.84472	0.43683	1
338	2_0_503	2	0	F	17sp	ACTE	Acer tegmentosum	0.00732663	-0.537622	0.378581	1
339	1_0_405	1	0	W	16sp	ACTE	Acer tegmentosum	0.0134303	-0.274989	-0.219936	3
340	1_1_402	1	1	W	16sp	ACTE	Acer tegmentosum	0.000309906	-1.7941	0.651209	1
341	1_0_310	1	0	F	17sp	ACTE	Acer tegmentosum	0.00388481	-0.809883	0.635438	1
342	1_0_207	1	0	W	17sp	ACTE	Acer tegmentosum	0.00710627	-0.550802	0.453255	1
343	2_0_310	2	0	F	17sp	ACTE	Acer tegmentosum	0.00712252	-0.549817	2.87514	1
344	1_0_510	1	0	W	17sp	ACTE	Acer tegmentosum	0.00430787	-0.765788	0.487074	2
345	1_0_107	1	0	F	16sp	ACTE	Acer tegmentosum	0.0060473	-0.620343	0.363267	1
346	1_0_410	1	0	I	16sp	ACTE	Acer tegmentosum	0.00412902	-0.783891	0.55895	1
347	2_1_503	2	1	F	16sp	ACTE	Acer tegmentosum	0.00590247	-0.630772	1.53132	2
348	2_0_510	2	0	W	16sp	ACTE	Acer tegmentosum	0.0115924	-0.338927	1.12103	2
349	1_0_406	1	0	F	16sp	ACTE	Acer tegmentosum	0.00989891	-0.407439	0.277263	1
350	1_0_402	1	0	W	16sp	ACTE	Acer tegmentosum	0.00958867	-0.421238	-0.146404	2
351	2_0_202	2	0	I	17sp	ACTE	Acer tegmentosum	0.00654096	-0.586549	-0.170874	2
352	2_1_505	2	1	I	16sp	ACTE	Acer tegmentosum	0.00308294	-0.908013	1.15414	1
353	1_0_509	1	0	I	16sp	ACTE	Acer tegmentosum	0.00552389	-0.659267	1.09801	1
354	2_0_303	2	0	W	17sp	ACTE	Acer tegmentosum	0.00596941	-0.62592	-0.0714495	2
355	2_0_506	2	0	W	16sp	ACTE	Acer tegmentosum	0.00880908	-0.457962	0.661632	3
356	1_0_509	1	0	I	17sp	ACTE	Acer tegmentosum	0.00552389	-0.659267	1.09801	1
357	1_0_407	1	0	I	16sp	ACTE	Acer tegmentosum	0.00758376	-0.522726	1.64103	1
358	1_1_108	1	1	W	16sp	ACTE	Acer tegmentosum	0.000272332	-1.83483	0.29224	1
359	1_0_410	1	0	I	17sp	ACTE	Acer tegmentosum	0.00412902	-0.783891	0.55895	3
360	2_0_309	2	0	W	16sp	ACTE	Acer tegmentosum	0.00688641	-0.564361	1.674	1
361	1_0_103	1	0	I	17sp	ACTE	Acer tegmentosum	0.0205128	-0.0905726	0.854557	1
362	2_1_202	2	1	I	16sp	ACTE	Acer tegmentosum	0.00891015	-0.453024	1.51677	1
363	2_0_301	2	0	I	17sp	ACTE	Acer tegmentosum	0.00391461	-0.806628	0.0454242	1
364	1_0_202	1	0	I	16sp	FRMA	Fraxinus mandschurica	0.0123978	-0.309755	0.573342	3
365	2_1_302	2	1	F	17sp	FRMA	Fraxinus mandschurica	0.0464645	0.266552	1.49017	1
366	2_1_105	2	1	F	16sp	FRMA	Fraxinus mandschurica	0.0617722	0.391135	0.491176	10
367	1_0_201	1	0	F	16sp	FRMA	Fraxinus mandschurica	0.0105106	-0.381442	0.385545	1
368	3_1_105	3	1	F	16sp	FRMA	Fraxinus mandschurica	0.0261233	0.0149107	0.520634	4
369	3_1_103	3	1	I	17sp	FRMA	Fraxinus mandschurica	0.04511	0.253612	0.865258	1
370	1_0_201	1	0	F	17sp	FRMA	Fraxinus mandschurica	0.0105106	-0.381442	0.385545	1
371	2_0_105	2	0	F	17sp	FRMA	Fraxinus mandschurica	0.031938	0.102675	-0.0952925	1
372	3_1_106	3	1	I	16sp	FRMA	Fraxinus mandschurica	0.0208591	-0.0832728	0.702406	6
373	1_0_503	1	0	F	16sp	FRMA	Fraxinus mandschurica	0.0412151	0.214127	-0.945048	3
374	3_0_510	3	0	W	16sp	FRMA	Fraxinus mandschurica	0.0547985	0.338718	0.362295	1
375	2_1_510	2	1	W	16sp	FRMA	Fraxinus mandschurica	0.0968927	0.588201	-0.361178	5
376	2_0_209	2	0	F	16sp	FRMA	Fraxinus mandschurica	0.0425545	0.22811	1.31949	18
377	1_1_201	1	1	F	16sp	FRMA	Fraxinus mandschurica	0.0747797	0.474775	-0.348	1
378	2_1_106	2	1	I	17sp	FRMA	Fraxinus mandschurica	0.0793897	0.500964	0.341272	2
379	3_1_103	3	1	I	16sp	FRMA	Fraxinus mandschurica	0.04511	0.253612	0.865258	10
380	1_0_510	1	0	W	16sp	FRMA	Fraxinus mandschurica	0.115557	0.665353	-0.470639	2
381	2_0_105	2	0	F	16sp	FRMA	Fraxinus mandschurica	0.031938	0.102675	-0.0952925	2
382	1_0_208	1	0	I	16sp	FRMA	Fraxinus mandschurica	0.0976389	0.591561	-0.259073	3
383	1_0_208	1	0	I	17sp	FRMA	Fraxinus mandschurica	0.0976389	0.591561	-0.259073	1
384	3_1_107	3	1	F	17sp	FRMA	Fraxinus mandschurica	0.0169672	-0.173267	0.625346	1
385	1_1_310	1	1	F	16sp	FRMA	Fraxinus mandschurica	0.0238012	-0.0257177	0.261654	1
386	3_0_207	3	0	W	16sp	FRMA	Fraxinus mandschurica	0.0464185	0.266118	0.324131	5
387	2_1_504	2	1	F	16sp	FRMA	Fraxinus mandschurica	0.0810259	0.509896	0.415226	3
388	2_0_209	2	0	F	17sp	FRMA	Fraxinus mandschurica	0.0425545	0.22811	1.31949	1
389	2_1_106	2	1	I	16sp	FRMA	Fraxinus mandschurica	0.0793897	0.500964	0.341272	5
390	3_0_103	3	0	I	16sp	FRMA	Fraxinus mandschurica	0.151823	0.784918	-0.697995	8
391	2_1_101	2	1	W	17sp	FRMA	Fraxinus mandschurica	0.0620806	0.393314	1.4871	1
392	3_1_408	3	1	F	16sp	FRMA	Fraxinus mandschurica	0.0171463	-0.168695	0.98227	1
393	1_1_302	1	1	F	16sp	FRMA	Fraxinus mandschurica	0.0623659	0.395321	0.022449	1
394	1_0_209	1	0	F	16sp	FRMA	Fraxinus mandschurica	0.096651	0.587108	0.644538	3
395	2_1_310	2	1	F	16sp	FRMA	Fraxinus mandschurica	0.124351	0.697478	-1.10257	10
396	2_1_310	2	1	F	17sp	FRMA	Fraxinus mandschurica	0.124351	0.697478	-1.10257	3
397	3_0_105	3	0	F	16sp	FRMA	Fraxinus mandschurica	0.0708442	0.451109	-0.722691	10
398	2_0_406	2	0	F	16sp	FRMA	Fraxinus mandschurica	0.0184677	-0.136351	1.18443	2
399	3_0_410	3	0	I	16sp	FRMA	Fraxinus mandschurica	0.0514221	0.310896	-0.131104	1
400	1_1_503	1	1	F	16sp	FRMA	Fraxinus mandschurica	0.0192702	-0.117813	0.283626	1
401	2_1_107	2	1	F	16sp	FRMA	Fraxinus mandschurica	0.0766762	0.485739	-0.205789	12
402	2_1_101	2	1	W	16sp	FRMA	Fraxinus mandschurica	0.0620806	0.393314	1.4871	4
403	2_0_202	2	0	I	16sp	FRMA	Fraxinus mandschurica	0.0199191	-0.103377	-0.29339	2
404	1_1_101	1	1	W	16sp	FRMA	Fraxinus mandschurica	0.0666219	0.424213	0.244731	1
405	2_1_503	2	1	F	16sp	FRMA	Fraxinus mandschurica	0.044364	0.24632	1.29708	4
406	2_1_505	2	1	I	17sp	FRMA	Fraxinus mandschurica	0.141665	0.75458	0.135495	2
407	1_0_504	1	0	F	16sp	FRMA	Fraxinus mandschurica	0.062047	0.393078	-0.911133	4
408	2_1_407	2	1	I	16sp	FRMA	Fraxinus mandschurica	0.0836234	0.523711	-0.283512	8
409	3_0_202	3	0	I	16sp	FRMA	Fraxinus mandschurica	0.182906	0.866524	-1.30716	1
410	1_1_202	1	1	I	16sp	FRMA	Fraxinus mandschurica	0.0481226	0.281888	-0.207561	3
411	1_1_103	1	1	I	16sp	FRMA	Fraxinus mandschurica	0.0380247	0.178905	-0.421054	2
412	3_1_504	3	1	F	16sp	FRMA	Fraxinus mandschurica	0.132529	0.725378	0.640737	5
413	3_1_204	3	1	W	16sp	FRMA	Fraxinus mandschurica	0.042629	0.228875	-0.0600011	5
414	2_1_506	2	1	W	16sp	FRMA	Fraxinus mandschurica	0.178435	0.855679	-0.411786	12
415	1_0_410	1	0	I	16sp	FRMA	Fraxinus mandschurica	0.109385	0.641312	-0.323202	3
416	2_1_506	2	1	W	17sp	FRMA	Fraxinus mandschurica	0.178435	0.855679	-0.411786	1
417	1_0_310	1	0	F	16sp	FRMA	Fraxinus mandschurica	0.102752	0.613912	-0.170207	5
418	2_1_405	2	1	W	16sp	FRMA	Fraxinus mandschurica	0.0826925	0.51881	1.13861	7
419	2_1_405	2	1	W	17sp	FRMA	Fraxinus mandschurica	0.0826925	0.51881	1.13861	1
420	1_0_204	1	0	W	16sp	FRMA	Fraxinus mandschurica	0.0399584	0.200588	0.0879576	2
421	2_0_207	2	0	W	16sp	FRMA	Fraxinus mandschurica	0.029826	0.0727891	0.083336	5
422	3_0_408	3	0	F	16sp	FRMA	Fraxinus mandschurica	0.0893449	0.552688	0.592776	4
423	2_1_303	2	1	W	16sp	FRMA	Fraxinus mandschurica	0.0537725	0.330449	1.32191	12
424	3_1_302	3	1	F	16sp	FRMA	Fraxinus mandschurica	0.0923468	0.567159	0.100125	5
425	3_0_108	3	0	W	16sp	FRMA	Fraxinus mandschurica	0.0369656	0.166558	1.69531	17
426	1_0_402	1	0	W	16sp	FRMA	Fraxinus mandschurica	0.0336281	0.125205	-0.367905	3
427	1_1_402	1	1	W	16sp	FRMA	Fraxinus mandschurica	0.0432741	0.235442	0.321997	1
428	3_1_506	3	1	W	17sp	FRMA	Fraxinus mandschurica	0.0286551	0.0552982	1.20971	1
429	2_0_410	2	0	I	16sp	FRMA	Fraxinus mandschurica	0.0227041	-0.0463069	1.51373	13
430	3_0_303	3	0	W	16sp	FRMA	Fraxinus mandschurica	0.11735	0.672094	-1.84583	5
431	3_1_303	3	1	W	16sp	FRMA	Fraxinus mandschurica	0.110318	0.64503	0.209719	4
432	2_0_107	2	0	F	16sp	FRMA	Fraxinus mandschurica	0.0420212	0.222596	0.311497	15
433	2_0_204	2	0	W	16sp	FRMA	Fraxinus mandschurica	0.023136	-0.038087	-0.565438	6
434	2_0_103	2	0	I	17sp	FRMA	Fraxinus mandschurica	0.0237208	-0.0271942	-0.644062	1
435	3_0_106	3	0	I	17sp	FRMA	Fraxinus mandschurica	0.0700565	0.446215	-0.286198	1
436	1_0_405	1	0	W	16sp	FRMA	Fraxinus mandschurica	0.0775291	0.490582	-0.852231	3
437	2_1_103	2	1	I	16sp	FRMA	Fraxinus mandschurica	0.0623226	0.395017	1.08351	21
438	3_0_509	3	0	I	16sp	FRMA	Fraxinus mandschurica	0.0463004	0.265004	0.416061	3
439	2_0_510	2	0	W	16sp	FRMA	Fraxinus mandschurica	0.0119144	-0.32703	1.11892	8
440	2_1_302	2	1	F	16sp	FRMA	Fraxinus mandschurica	0.0464645	0.266552	1.49017	12
441	3_0_406	3	0	F	16sp	FRMA	Fraxinus mandschurica	0.0694951	0.442694	-0.769262	5
442	2_1_209	2	1	F	16sp	FRMA	Fraxinus mandschurica	0.0794784	0.501453	-1.09044	3
443	2_0_303	2	0	W	16sp	FRMA	Fraxinus mandschurica	0.0186901	-0.131136	-0.184984	3
444	3_1_504	3	1	F	17sp	FRMA	Fraxinus mandschurica	0.132529	0.725378	0.640737	5
445	1_0_302	1	0	F	16sp	FRMA	Fraxinus mandschurica	0.0325372	0.110795	0.0121694	2
446	3_0_107	3	0	F	16sp	FRMA	Fraxinus mandschurica	0.0547035	0.337959	0.596823	5
447	2_1_204	2	1	W	16sp	FRMA	Fraxinus mandschurica	0.101145	0.60701	0.571985	4
448	3_1_107	3	1	F	16sp	FRMA	Fraxinus mandschurica	0.0169672	-0.173267	0.625346	7
449	3_0_101	3	0	W	17sp	FRMA	Fraxinus mandschurica	0.220458	0.948346	-0.92509	2
450	3_1_301	3	1	I	17sp	FRMA	Fraxinus mandschurica	0.0784195	0.495581	-0.601263	2
451	1_1_105	1	1	F	17sp	FRMA	Fraxinus mandschurica	0.0261359	0.01512	0.273955	1
452	3_0_302	3	0	F	16sp	FRMA	Fraxinus mandschurica	0.172408	0.840625	-1.65922	9
453	2_0_304	2	0	I	16sp	FRMA	Fraxinus mandschurica	0.0205646	-0.089473	0.194806	2
454	1_0_108	1	0	W	16sp	FRMA	Fraxinus mandschurica	0.0953495	0.581171	-0.289608	3
455	2_0_106	2	0	I	16sp	FRMA	Fraxinus mandschurica	0.0390591	0.190637	0.0306141	13
456	1_0_101	1	0	W	16sp	FRMA	Fraxinus mandschurica	0.00981193	-0.411264	0.282869	2
457	3_1_108	3	1	W	16sp	FRMA	Fraxinus mandschurica	0.0143463	-0.246298	0.394818	3
458	3_1_108	3	1	W	17sp	FRMA	Fraxinus mandschurica	0.0143463	-0.246298	0.394818	1
459	3_1_402	3	1	W	17sp	FRMA	Fraxinus mandschurica	0.110475	0.645653	-0.211355	1
460	1_0_304	1	0	I	16sp	FRMA	Fraxinus mandschurica	0.0417846	0.220128	-0.0975987	1
461	3_1_208	3	1	I	16sp	FRMA	Fraxinus mandschurica	0.0154175	-0.214966	0.719539	3
462	2_0_208	2	0	I	16sp	FRMA	Fraxinus mandschurica	0.0289934	0.0604238	0.871751	6
463	2_1_208	2	1	I	16sp	FRMA	Fraxinus mandschurica	0.0791429	0.499601	-1.17595	4
464	1_0_106	1	0	I	16sp	FRMA	Fraxinus mandschurica	0.0769352	0.487216	-0.453233	2
465	2_0_108	2	0	W	16sp	FRMA	Fraxinus mandschurica	0.058239	0.365361	0.425826	15
466	2_0_309	2	0	W	16sp	FRMA	Fraxinus mandschurica	0.0233422	-0.0342151	1.5789	2
467	3_1_309	3	1	W	17sp	FRMA	Fraxinus mandschurica	0.0147	-0.235704	1.13963	1
468	1_1_301	1	1	I	16sp	FRMA	Fraxinus mandschurica	0.0711063	0.452726	-0.35082	4
469	2_1_505	2	1	I	16sp	FRMA	Fraxinus mandschurica	0.141665	0.75458	0.135495	15
470	3_1_405	3	1	W	16sp	FRMA	Fraxinus mandschurica	0.0541308	0.333354	0.413897	4
471	3_0_503	3	0	F	17sp	FRMA	Fraxinus mandschurica	0.0613612	0.388214	-1.13345	1
472	1_0_309	1	0	W	16sp	FRMA	Fraxinus mandschurica	0.11131	0.648952	1.02993	2
473	3_0_209	3	0	F	16sp	FRMA	Fraxinus mandschurica	0.038687	0.186452	0.137594	5
474	2_0_407	2	0	I	16sp	FRMA	Fraxinus mandschurica	0.0194043	-0.114793	0.632897	6
475	2_1_402	2	1	W	16sp	FRMA	Fraxinus mandschurica	0.0398776	0.199704	0.950092	9
476	3_0_310	3	0	F	16sp	FRMA	Fraxinus mandschurica	0.0454949	0.257328	0.403313	3
477	2_1_207	2	1	W	16sp	FRMA	Fraxinus mandschurica	0.0930213	0.570346	-1.11378	6
478	1_0_406	1	0	F	16sp	FRMA	Fraxinus mandschurica	0.119743	0.680936	-0.723962	1
479	3_0_302	3	0	F	17sp	FRMA	Fraxinus mandschurica	0.172408	0.840625	-1.65922	1
480	3_0_204	3	0	W	16sp	FRMA	Fraxinus mandschurica	0.0792314	0.500091	-0.69161	7
481	3_0_101	3	0	W	16sp	FRMA	Fraxinus mandschurica	0.220458	0.948346	-0.92509	1
482	3_0_301	3	0	I	16sp	FRMA	Fraxinus mandschurica	0.185283	0.87218	-1.43366	3
483	3_1_506	3	1	W	16sp	FRMA	Fraxinus mandschurica	0.0286551	0.0552982	1.20971	7
484	3_0_407	3	0	I	16sp	FRMA	Fraxinus mandschurica	0.0748823	0.475375	0.215161	9
485	1_0_505	1	0	I	17sp	FRMA	Fraxinus mandschurica	0.0827013	0.518857	-0.662978	1
486	2_1_408	2	1	F	16sp	FRMA	Fraxinus mandschurica	0.0861406	0.536696	-0.634544	9
487	2_0_510	2	0	W	17sp	FRMA	Fraxinus mandschurica	0.0119144	-0.32703	1.11892	1
488	3_1_202	3	1	I	16sp	FRMA	Fraxinus mandschurica	0.073029	0.464405	0.451906	4
489	2_1_201	2	1	F	17sp	FRMA	Fraxinus mandschurica	0.0656998	0.418113	1.66678	2
490	2_0_304	2	0	I	17sp	FRMA	Fraxinus mandschurica	0.0205646	-0.089473	0.194806	1
491	2_0_103	2	0	I	16sp	FRMA	Fraxinus mandschurica	0.0237208	-0.0271942	-0.644062	6
492	3_0_106	3	0	I	16sp	FRMA	Fraxinus mandschurica	0.0700565	0.446215	-0.286198	5
493	2_1_509	2	1	I	16sp	FRMA	Fraxinus mandschurica	0.0725145	0.46131	0.416243	7
494	2_1_509	2	1	I	17sp	FRMA	Fraxinus mandschurica	0.0725145	0.46131	0.416243	1
495	2_1_304	2	1	I	16sp	FRMA	Fraxinus mandschurica	0.0659573	0.419825	1.36313	13
496	3_1_402	3	1	W	16sp	FRMA	Fraxinus mandschurica	0.110475	0.645653	-0.211355	4
497	3_0_208	3	0	I	16sp	FRMA	Fraxinus mandschurica	0.0357184	0.151556	-0.203147	3
498	2_1_410	2	1	I	16sp	FRMA	Fraxinus mandschurica	0.25897	1.0189	-0.916033	12
499	2_1_406	2	1	F	16sp	FRMA	Fraxinus mandschurica	0.0910841	0.56113	0.0253953	3
500	1_1_204	1	1	W	16sp	FRMA	Fraxinus mandschurica	0.0288672	0.0585198	0.277037	8
501	1_0_107	1	0	F	16sp	FRMA	Fraxinus mandschurica	0.0873001	0.542551	-0.336045	3
502	3_1_309	3	1	W	16sp	FRMA	Fraxinus mandschurica	0.0147	-0.235704	1.13963	2
503	3_1_406	3	1	F	17sp	FRMA	Fraxinus mandschurica	0.031117	0.0912975	1.32503	1
504	2_1_309	2	1	W	16sp	FRMA	Fraxinus mandschurica	0.0949579	0.579369	-1.00248	12
505	3_0_503	3	0	F	16sp	FRMA	Fraxinus mandschurica	0.0613612	0.388214	-1.13345	1
506	3_0_506	3	0	W	16sp	FRMA	Fraxinus mandschurica	0.0819569	0.514897	-0.229394	8
507	3_1_304	3	1	I	17sp	FRMA	Fraxinus mandschurica	0.0717893	0.45691	-0.155732	1
508	3_0_506	3	0	W	17sp	FRMA	Fraxinus mandschurica	0.0819569	0.514897	-0.229394	1
509	3_1_503	3	1	F	16sp	FRMA	Fraxinus mandschurica	0.132858	0.726465	-0.17452	8
510	2_1_410	2	1	I	17sp	FRMA	Fraxinus mandschurica	0.25897	1.0189	-0.916033	1
511	1_0_303	1	0	W	16sp	FRMA	Fraxinus mandschurica	0.0374391	0.17212	-0.100609	6
512	1_0_407	1	0	I	16sp	FRMA	Fraxinus mandschurica	0.269298	1.03604	-0.245446	1
513	3_0_505	3	0	I	16sp	FRMA	Fraxinus mandschurica	0.0667214	0.424866	-0.82405	5
514	1_0_301	1	0	I	16sp	FRMA	Fraxinus mandschurica	0.0267289	0.0249152	0.945006	5
515	1_0_301	1	0	I	17sp	FRMA	Fraxinus mandschurica	0.0267289	0.0249152	0.945006	1
516	3_1_101	3	1	W	16sp	FRMA	Fraxinus mandschurica	0.0716842	0.456269	1.74871	5
517	3_1_201	3	1	F	17sp	FRMA	Fraxinus mandschurica	0.082402	0.517269	0.11127	1
518	3_0_402	3	0	W	16sp	FRMA	Fraxinus mandschurica	0.119395	0.679662	-1.2813	4
519	2_1_304	2	1	I	17sp	FRMA	Fraxinus mandschurica	0.0659573	0.419825	1.36313	3
520	2_0_408	2	0	F	16sp	FRMA	Fraxinus mandschurica	0.0182839	-0.140709	1.38632	11
521	3_1_505	3	1	I	17sp	FRMA	Fraxinus mandschurica	0.0500133	0.298744	0.429047	3
522	3_0_309	3	0	W	16sp	FRMA	Fraxinus mandschurica	0.0597422	0.376512	-0.584621	4
523	2_1_209	2	1	F	17sp	FRMA	Fraxinus mandschurica	0.0794784	0.501453	-1.09044	1
524	3_1_304	3	1	I	16sp	FRMA	Fraxinus mandschurica	0.0717893	0.45691	-0.155732	7
525	3_0_201	3	0	F	17sp	FRMA	Fraxinus mandschurica	0.268661	1.035	-0.850513	2
526	2_1_202	2	1	I	16sp	FRMA	Fraxinus mandschurica	0.0517401	0.313593	1.25407	12
527	2_1_301	2	1	I	17sp	FRMA	Fraxinus mandschurica	0.0588959	0.370269	3.00251	1
528	2_0_310	2	0	F	16sp	FRMA	Fraxinus mandschurica	0.0217021	-0.0659956	2.81282	6
529	3_0_201	3	0	F	16sp	FRMA	Fraxinus mandschurica	0.268661	1.035	-0.850513	14
530	3_1_207	3	1	W	16sp	FRMA	Fraxinus mandschurica	0.0196644	-0.108987	0.518861	1
531	2_1_201	2	1	F	16sp	FRMA	Fraxinus mandschurica	0.0656998	0.418113	1.66678	10
532	1_0_408	1	0	F	16sp	FRMA	Fraxinus mandschurica	0.165963	0.823933	-0.2524	1
533	3_1_406	3	1	F	16sp	FRMA	Fraxinus mandschurica	0.031117	0.0912975	1.32503	14
534	2_1_301	2	1	I	16sp	FRMA	Fraxinus mandschurica	0.0588959	0.370269	3.00251	14
535	3_0_405	3	0	W	16sp	FRMA	Fraxinus mandschurica	0.0672876	0.428564	-1.03157	2
536	3_1_505	3	1	I	16sp	FRMA	Fraxinus mandschurica	0.0500133	0.298744	0.429047	5
537	1_0_509	1	0	I	16sp	FRMA	Fraxinus mandschurica	0.14019	0.749995	0.0963116	3
538	2_1_202	2	1	I	16sp	MAAM	Maackia amurensis	0.0100435	-0.401151	1.51003	1
539	1_0_108	1	0	W	17sp	MAAM	Maackia amurensis	0.000911505	-1.4066	0.504247	1
540	2_1_303	2	1	W	17sp	MAAM	Maackia amurensis	0.0322831	0.107369	1.45365	1
541	1_1_207	1	1	W	17sp	MABA	Malus baccata	0.000136883	-2.02429	0.153217	1
542	1_1_310	1	1	F	17sp	PHAM	Phellodendron amurense	0.00128259	-1.27116	0.440137	1
543	2_1_301	2	1	I	16sp	PIKO	Pinus koraiensis	0.0597748	0.376751	2.9989	5
544	1_1_510	1	1	W	17sp	PIKO	Pinus koraiensis	0.129955	0.716786	-0.991149	3
545	3_1_106	3	1	I	17sp	PIKO	Pinus koraiensis	0.0979181	0.592811	0.0996892	1
546	2_0_504	2	0	F	17sp	PIKO	Pinus koraiensis	0.0916755	0.563964	-0.623977	1
547	1_0_209	1	0	F	16sp	PIKO	Pinus koraiensis	0.119195	0.678929	0.47486	1
548	3_0_506	3	0	W	16sp	PIKO	Pinus koraiensis	0.135105	0.733811	-0.747706	7
549	3_0_108	3	0	W	16sp	PIKO	Pinus koraiensis	0.169968	0.834379	0.858667	6
550	2_0_103	2	0	I	17sp	PIKO	Pinus koraiensis	0.0850762	0.531252	-1.31988	1
551	1_1_503	1	1	F	17sp	PIKO	Pinus koraiensis	0.0801057	0.504895	-0.239131	1
552	3_0_208	3	0	I	17sp	PIKO	Pinus koraiensis	0.104577	0.621625	-0.883508	1
553	2_0_208	2	0	I	17sp	PIKO	Pinus koraiensis	0.0808902	0.509162	0.49295	1
554	3_1_108	3	1	W	16sp	PIKO	Pinus koraiensis	0.106527	0.629716	-0.401601	1
555	3_0_302	3	0	F	16sp	PIKO	Pinus koraiensis	0.162856	0.815652	-1.53652	3
556	3_0_209	3	0	F	16sp	PIKO	Pinus koraiensis	0.0898862	0.555333	-0.31468	6
557	2_1_310	2	1	F	16sp	PIKO	Pinus koraiensis	0.0856275	0.53408	-0.68495	6
558	3_0_106	3	0	I	16sp	PIKO	Pinus koraiensis	0.131961	0.723497	-0.906023	2
559	1_0_202	1	0	I	16sp	PIKO	Pinus koraiensis	0.163547	0.817507	-0.757717	1
560	2_0_304	2	0	I	17sp	PIKO	Pinus koraiensis	0.102235	0.611703	-0.541299	1
561	1_1_207	1	1	W	17sp	PIKO	Pinus koraiensis	0.094268	0.576176	-0.717968	1
562	2_0_309	2	0	W	16sp	PIKO	Pinus koraiensis	0.0747137	0.474389	1.26674	1
563	1_0_302	1	0	F	16sp	PIKO	Pinus koraiensis	0.112802	0.654782	-0.746832	1
564	2_1_302	2	1	F	17sp	PIKO	Pinus koraiensis	0.0546478	0.337513	1.44096	1
565	2_1_505	2	1	I	16sp	PIKO	Pinus koraiensis	0.0880832	0.546461	0.560334	1
566	1_1_402	1	1	W	17sp	PIKO	Pinus koraiensis	0.0814279	0.512063	0.00528691	1
567	1_1_309	1	1	W	17sp	PIKO	Pinus koraiensis	0.0778385	0.492326	0.151686	1
568	2_0_201	2	0	F	17sp	PIKO	Pinus koraiensis	0.051601	0.312415	-0.916753	5
569	1_0_301	1	0	I	17sp	PIKO	Pinus koraiensis	0.101281	0.6076	0.399705	1
570	2_0_309	2	0	W	17sp	PIKO	Pinus koraiensis	0.0747137	0.474389	1.26674	1
571	3_1_406	3	1	F	17sp	PIKO	Pinus koraiensis	0.107452	0.633502	0.819285	1
572	2_0_503	2	0	F	17sp	PIKO	Pinus koraiensis	0.0686753	0.437499	-0.135808	2
573	2_1_209	2	1	F	17sp	PIKO	Pinus koraiensis	0.0811252	0.510432	-1.10914	1
574	2_1_201	2	1	F	17sp	PIKO	Pinus koraiensis	0.0622906	0.394792	1.68623	1
575	2_1_108	2	1	W	17sp	PIKO	Pinus koraiensis	0.106254	0.628593	-0.773325	1
576	2_1_101	2	1	W	16sp	PIKO	Pinus koraiensis	0.0859761	0.535859	1.34157	1
577	2_0_302	2	0	F	16sp	PIKO	Pinus koraiensis	0.0660411	0.42038	-0.803879	5
578	1_1_209	1	1	F	17sp	QUMO	Quercus mongolica	0.210224	0.927518	-1.83543	2
579	2_0_509	2	0	I	17sp	QUMO	Quercus mongolica	0.0480089	0.280853	0.75639	1
580	2_0_506	2	0	W	17sp	QUMO	Quercus mongolica	0.0222052	-0.0559991	0.562096	1
581	1_1_410	1	1	I	17sp	QUMO	Quercus mongolica	0.311471	1.0998	-1.88644	3
582	2_0_406	2	0	F	17sp	QUMO	Quercus mongolica	0.0242041	-0.0183945	1.14727	2
583	1_1_304	1	1	I	17sp	QUMO	Quercus mongolica	0.233772	0.974042	-1.21766	8
584	1_1_310	1	1	F	17sp	QUMO	Quercus mongolica	0.199278	0.904087	-1.49144	1
585	1_1_309	1	1	W	17sp	QUMO	Quercus mongolica	0.276083	1.04695	-1.97118	1
586	3_1_410	3	1	I	17sp	QUMO	Quercus mongolica	0.292614	1.07243	-0.891456	1
587	2_1_201	2	1	F	17sp	QUMO	Quercus mongolica	0.0086992	-0.463395	1.98041	1
588	1_1_506	1	1	W	17sp	QUMO	Quercus mongolica	0.155945	0.796656	-0.240304	1
589	1_1_402	1	1	W	17sp	QUMO	Quercus mongolica	0.17019	0.834951	-0.844712	2
590	1_1_207	1	1	W	17sp	QUMO	Quercus mongolica	0.1917	0.887098	-1.87559	1
591	1_0_510	1	0	W	16sp	QUMO	Quercus mongolica	0.0706338	0.449808	-0.0561993	1
592	1_1_504	1	1	F	17sp	QUMO	Quercus mongolica	0.202756	0.911668	-0.934361	3
593	3_1_506	3	1	W	17sp	QUMO	Quercus mongolica	0.283037	1.05785	-0.877887	1
594	1_0_106	1	0	I	17sp	QUMO	Quercus mongolica	0.116964	0.670654	-0.860324	3
595	2_0_207	2	0	W	17sp	QUMO	Quercus mongolica	0.0152306	-0.220274	0.205101	2
596	3_0_509	3	0	I	16sp	QUMO	Quercus mongolica	0.0716816	0.456253	0.213076	4
597	1_1_408	1	1	F	17sp	QUMO	Quercus mongolica	0.258283	1.01774	-1.7138	1
598	2_0_407	2	0	I	17sp	QUMO	Quercus mongolica	0.0360436	0.155518	0.507989	3
599	3_1_408	3	1	F	17sp	QUMO	Quercus mongolica	0.213593	0.934484	-0.633723	2
600	3_1_309	3	1	W	17sp	QUMO	Quercus mongolica	0.210486	0.928063	-0.394786	1
601	1_1_302	1	1	F	17sp	QUMO	Quercus mongolica	0.14246	0.757032	-0.732662	4
602	2_0_302	2	0	F	16sp	QUMO	Quercus mongolica	0.00698918	-0.557971	-0.224429	1
603	3_0_504	3	0	F	17sp	QUMO	Quercus mongolica	0.0736885	0.46834	-0.952224	1
604	1_1_503	1	1	F	17sp	QUMO	Quercus mongolica	0.1782	0.855103	-1.25733	2
605	1_1_505	1	1	I	17sp	QUMO	Quercus mongolica	0.136074	0.736941	-0.635571	1
606	1_1_204	1	1	W	17sp	QUMO	Quercus mongolica	0.173436	0.843229	-1.1005	2
607	1_1_103	1	1	I	17sp	QUMO	Quercus mongolica	0.113584	0.657809	-1.22036	1
608	1_1_202	1	1	I	17sp	QUMO	Quercus mongolica	0.127517	0.70849	-1.00389	2
609	1_1_303	1	1	W	17sp	QUMO	Quercus mongolica	0.175952	0.84954	-1.05052	6
610	1_1_105	1	1	F	17sp	QUMO	Quercus mongolica	0.175046	0.847277	-1.1545	3
611	1_0_106	1	0	I	17sp	TIAM	Tilia amurensis	0.146806	0.770196	-1.19297	8
612	1_0_309	1	0	W	16sp	TIAM	Tilia amurensis	0.385751	1.19354	-1.42367	7
613	1_1_410	1	1	I	16sp	TIAM	Tilia amurensis	0.085412	0.532977	0.424496	1
614	1_0_201	1	0	F	16sp	TIAM	Tilia amurensis	0.274041	1.04369	-2.51926	6
615	1_1_304	1	1	I	16sp	TIAM	Tilia amurensis	0.166565	0.825519	-0.499761	6
616	2_0_406	2	0	F	16sp	TIAM	Tilia amurensis	0.216128	0.939653	-0.347055	14
617	3_1_208	3	1	I	16sp	TIAM	Tilia amurensis	0.134558	0.732032	-0.25008	7
618	2_0_509	2	0	I	16sp	TIAM	Tilia amurensis	0.0849156	0.530425	0.482733	10
619	1_1_101	1	1	W	17sp	TIAM	Tilia amurensis	0.177425	0.853193	-0.775742	2
620	3_1_106	3	1	I	16sp	TIAM	Tilia amurensis	0.18342	0.867752	-0.694878	7
621	1_1_209	1	1	F	16sp	TIAM	Tilia amurensis	0.0907384	0.559465	-0.467776	8
622	1_1_204	1	1	W	16sp	TIAM	Tilia amurensis	0.150481	0.781029	-0.847896	4
623	3_1_105	3	1	F	17sp	TIAM	Tilia amurensis	0.211278	0.92971	-1.20966	7
624	1_0_208	1	0	I	17sp	TIAM	Tilia amurensis	0.213074	0.933418	-1.49448	1
625	1_1_204	1	1	W	17sp	TIAM	Tilia amurensis	0.150481	0.781029	-0.847896	5
626	2_0_310	2	0	F	17sp	TIAM	Tilia amurensis	0.142646	0.757605	2.25503	3
627	2_1_209	2	1	F	17sp	TIAM	Tilia amurensis	0.0928758	0.56966	-1.24513	5
628	3_0_101	3	0	W	16sp	TIAM	Tilia amurensis	0.156659	0.798656	-0.284935	7
629	1_1_510	1	1	W	16sp	TIAM	Tilia amurensis	0.132614	0.72566	-1.02065	2
630	3_0_303	3	0	W	16sp	TIAM	Tilia amurensis	0.0582528	0.365465	-1.10996	6
631	1_1_207	1	1	W	16sp	TIAM	Tilia amurensis	0.0965441	0.586623	-0.741547	3
632	2_0_108	2	0	W	17sp	TIAM	Tilia amurensis	0.123271	0.693657	-0.11482	5
633	1_0_108	1	0	W	16sp	TIAM	Tilia amurensis	0.165054	0.821525	-0.995388	3
634	2_1_506	2	1	W	17sp	TIAM	Tilia amurensis	0.145449	0.766128	-0.107692	2
635	2_0_108	2	0	W	16sp	TIAM	Tilia amurensis	0.123271	0.693657	-0.11482	1
636	1_1_202	1	1	I	16sp	TIAM	Tilia amurensis	0.178292	0.855329	-1.61021	9
637	1_0_208	1	0	I	16sp	TIAM	Tilia amurensis	0.213074	0.933418	-1.49448	6
638	3_1_505	3	1	I	17sp	TIAM	Tilia amurensis	0.121098	0.685865	-0.165292	4
639	1_1_207	1	1	W	17sp	TIAM	Tilia amurensis	0.0965441	0.586623	-0.741547	1
640	2_1_204	2	1	W	17sp	TIAM	Tilia amurensis	0.192361	0.888608	-0.178083	2
641	2_1_106	2	1	I	17sp	TIAM	Tilia amurensis	0.159942	0.807742	-0.355593	3
642	2_1_101	2	1	W	17sp	TIAM	Tilia amurensis	0.189362	0.881722	0.643356	7
643	3_0_402	3	0	W	16sp	TIAM	Tilia amurensis	0.0793608	0.500805	-0.831819	7
644	2_0_410	2	0	I	16sp	TIAM	Tilia amurensis	0.102625	0.613371	1.00843	8
645	1_0_209	1	0	F	17sp	TIAM	Tilia amurensis	0.280082	1.05325	-1.00183	4
646	2_0_406	2	0	F	17sp	TIAM	Tilia amurensis	0.216128	0.939653	-0.347055	7
647	3_1_310	3	1	F	16sp	TIAM	Tilia amurensis	0.155262	0.794732	-0.231346	9
648	2_1_209	2	1	F	16sp	TIAM	Tilia amurensis	0.0928758	0.56966	-1.24513	5
649	1_1_105	1	1	F	17sp	TIAM	Tilia amurensis	0.150754	0.781822	-0.884175	6
650	2_0_309	2	0	W	16sp	TIAM	Tilia amurensis	0.123074	0.692955	0.949031	11
651	1_1_406	1	1	F	16sp	TIAM	Tilia amurensis	0.167592	0.828212	-0.485742	13
652	1_1_406	1	1	F	17sp	TIAM	Tilia amurensis	0.167592	0.828212	-0.485742	5
653	1_1_405	1	1	W	16sp	TIAM	Tilia amurensis	0.190441	0.884212	-0.902652	4
654	1_0_509	1	0	I	17sp	TIAM	Tilia amurensis	0.282342	1.05677	-1.32798	3
655	2_1_103	2	1	I	16sp	TIAM	Tilia amurensis	0.219167	0.945772	-0.114916	10
656	3_0_106	3	0	I	16sp	TIAM	Tilia amurensis	0.0867996	0.540033	-0.444674	4
657	2_1_503	2	1	F	17sp	TIAM	Tilia amurensis	0.149046	0.77683	0.580718	4
658	1_0_504	1	0	F	16sp	TIAM	Tilia amurensis	0.161834	0.812893	-2.16971	5
659	3_1_108	3	1	W	17sp	TIAM	Tilia amurensis	0.119379	0.679605	-0.526255	2
660	1_0_106	1	0	I	16sp	TIAM	Tilia amurensis	0.146806	0.770196	-1.19297	4
661	2_0_303	2	0	W	16sp	TIAM	Tilia amurensis	0.133563	0.728783	-1.38734	6
662	2_0_302	2	0	F	17sp	TIAM	Tilia amurensis	0.155934	0.796625	-1.8851	7
663	2_0_303	2	0	W	17sp	TIAM	Tilia amurensis	0.133563	0.728783	-1.38734	5
664	1_1_103	1	1	I	17sp	TIAM	Tilia amurensis	0.186369	0.874741	-2.17667	1
665	1_0_302	1	0	F	16sp	TIAM	Tilia amurensis	0.218548	0.944533	-2.03127	16
666	1_0_406	1	0	F	17sp	TIAM	Tilia amurensis	0.189894	0.88295	-1.52395	1
667	3_1_406	3	1	F	17sp	TIAM	Tilia amurensis	0.112918	0.655233	0.780519	4
668	3_0_107	3	0	F	17sp	TIAM	Tilia amurensis	0.103373	0.616552	0.216471	3
669	2_1_105	2	1	F	17sp	TIAM	Tilia amurensis	0.186484	0.875011	-0.598226	7
670	1_1_208	1	1	I	17sp	TIAM	Tilia amurensis	0.0841382	0.526398	-0.553386	1
671	1_0_510	1	0	W	17sp	TIAM	Tilia amurensis	0.229539	0.966035	-1.76507	1
672	1_1_309	1	1	W	16sp	TIAM	Tilia amurensis	0.0819423	0.514819	0.117366	4
673	1_0_202	1	0	I	16sp	TIAM	Tilia amurensis	0.232	0.970709	-1.54357	6
674	1_0_105	1	0	F	17sp	TIAM	Tilia amurensis	0.158364	0.803397	-1.37377	14
675	1_1_303	1	1	W	16sp	TIAM	Tilia amurensis	0.167595	0.828219	-0.957856	6
676	3_0_309	3	0	W	16sp	TIAM	Tilia amurensis	0.14608	0.768024	-1.55537	5
677	3_0_406	3	0	F	17sp	TIAM	Tilia amurensis	0.0850327	0.531029	-0.935174	2
678	1_0_207	1	0	W	17sp	TIAM	Tilia amurensis	0.219308	0.946054	-1.65108	2
679	3_0_108	3	0	W	16sp	TIAM	Tilia amurensis	0.110625	0.646246	1.25351	4
680	3_0_108	3	0	W	17sp	TIAM	Tilia amurensis	0.110625	0.646246	1.25351	2
681	1_0_506	1	0	W	16sp	TIAM	Tilia amurensis	0.188104	0.878802	-1.19	4
682	2_0_301	2	0	I	17sp	TIAM	Tilia amurensis	0.167147	0.827047	-1.66706	2
683	2_1_301	2	1	I	17sp	TIAM	Tilia amurensis	0.157838	0.801942	2.57391	4
684	1_0_304	1	0	I	16sp	TIAM	Tilia amurensis	0.202426	0.910954	-1.85214	2
685	1_0_304	1	0	I	17sp	TIAM	Tilia amurensis	0.202426	0.910954	-1.85214	2
686	2_1_509	2	1	I	16sp	TIAM	Tilia amurensis	0.123316	0.693815	-0.000791068	1
687	1_0_105	1	0	F	16sp	TIAM	Tilia amurensis	0.158364	0.803397	-1.37377	9
688	2_1_509	2	1	I	17sp	TIAM	Tilia amurensis	0.123316	0.693815	-0.000791068	2
689	3_1_207	3	1	W	17sp	TIAM	Tilia amurensis	0.138817	0.745683	-0.507128	4
690	3_0_408	3	0	F	16sp	TIAM	Tilia amurensis	0.100044	0.602216	0.512102	7
691	1_0_406	1	0	F	16sp	TIAM	Tilia amurensis	0.189894	0.88295	-1.52395	16
692	1_0_301	1	0	I	17sp	TIAM	Tilia amurensis	0.346775	1.14686	-2.21112	10
693	3_1_405	3	1	W	17sp	TIAM	Tilia amurensis	0.157708	0.801581	-0.488075	1
694	3_1_201	3	1	F	16sp	TIAM	Tilia amurensis	0.252397	1.00764	-1.65399	7
695	1_1_101	1	1	W	16sp	TIAM	Tilia amurensis	0.177425	0.853193	-0.775742	3
696	2_0_103	2	0	I	17sp	TIAM	Tilia amurensis	0.134516	0.731895	-1.96101	19
697	1_0_504	1	0	F	17sp	TIAM	Tilia amurensis	0.161834	0.812893	-2.16971	2
698	3_0_106	3	0	I	17sp	TIAM	Tilia amurensis	0.0867996	0.540033	-0.444674	4
699	1_0_309	1	0	W	17sp	TIAM	Tilia amurensis	0.385751	1.19354	-1.42367	5
700	1_0_503	1	0	F	16sp	TIAM	Tilia amurensis	0.173264	0.842794	-2.73053	6
701	1_0_202	1	0	I	17sp	TIAM	Tilia amurensis	0.232	0.970709	-1.54357	1
702	2_1_510	2	1	W	17sp	TIAM	Tilia amurensis	0.106098	0.627949	-0.449174	1
703	2_1_108	2	1	W	17sp	TIAM	Tilia amurensis	0.141461	0.753948	-1.15995	2
704	3_0_406	3	0	F	16sp	TIAM	Tilia amurensis	0.0850327	0.531029	-0.935174	7
705	3_1_406	3	1	F	16sp	TIAM	Tilia amurensis	0.112918	0.655233	0.780519	3
706	3_1_204	3	1	W	17sp	TIAM	Tilia amurensis	0.199555	0.904695	-1.74443	2
707	3_1_504	3	1	F	16sp	TIAM	Tilia amurensis	0.157994	0.802374	0.448356	3
708	1_0_302	1	0	F	17sp	TIAM	Tilia amurensis	0.218548	0.944533	-2.03127	12
709	1_1_208	1	1	I	16sp	TIAM	Tilia amurensis	0.0841382	0.526398	-0.553386	4
710	2_1_506	2	1	W	16sp	TIAM	Tilia amurensis	0.145449	0.766128	-0.107692	2
711	1_1_302	1	1	F	17sp	TIAM	Tilia amurensis	0.176163	0.850064	-1.09812	17
712	2_0_504	2	0	F	16sp	TIAM	Tilia amurensis	0.165401	0.822447	-1.44636	9
713	1_1_309	1	1	W	17sp	TIAM	Tilia amurensis	0.0819423	0.514819	0.117366	3
714	1_0_303	1	0	W	16sp	TIAM	Tilia amurensis	0.212071	0.93135	-2.05311	6
715	1_1_505	1	1	I	17sp	TIAM	Tilia amurensis	0.220801	0.949028	-1.59954	1
716	1_0_204	1	0	W	16sp	TIAM	Tilia amurensis	0.204693	0.915834	-1.62159	3
717	1_0_204	1	0	W	17sp	TIAM	Tilia amurensis	0.204693	0.915834	-1.62159	4
718	2_0_201	2	0	F	16sp	TIAM	Tilia amurensis	0.135623	0.735488	-1.95015	9
719	2_1_201	2	1	F	16sp	TIAM	Tilia amurensis	0.191697	0.887092	0.872627	3
720	2_0_310	2	0	F	16sp	TIAM	Tilia amurensis	0.142646	0.757605	2.25503	7
721	2_1_101	2	1	W	16sp	TIAM	Tilia amurensis	0.189362	0.881722	0.643356	6
722	3_1_302	3	1	F	17sp	TIAM	Tilia amurensis	0.212409	0.932049	-1.06585	5
723	1_1_506	1	1	W	16sp	TIAM	Tilia amurensis	0.251906	1.00678	-1.23371	13
724	1_0_402	1	0	W	16sp	TIAM	Tilia amurensis	0.204802	0.916068	-2.44096	6
725	1_0_402	1	0	W	17sp	TIAM	Tilia amurensis	0.204802	0.916068	-2.44096	6
726	3_0_105	3	0	F	16sp	TIAM	Tilia amurensis	0.0763741	0.484011	-0.780288	5
727	3_1_105	3	1	F	16sp	TIAM	Tilia amurensis	0.211278	0.92971	-1.20966	5
728	3_1_303	3	1	W	16sp	TIAM	Tilia amurensis	0.220705	0.948837	-0.816471	3
729	2_0_107	2	0	F	16sp	TIAM	Tilia amurensis	0.105395	0.625038	-0.230596	8
730	1_0_101	1	0	W	17sp	TIAM	Tilia amurensis	0.258864	1.01872	-2.49387	6
731	1_0_207	1	0	W	16sp	TIAM	Tilia amurensis	0.219308	0.946054	-1.65108	8
732	1_0_405	1	0	W	16sp	TIAM	Tilia amurensis	0.184754	0.870928	-2.19886	5
733	1_0_101	1	0	W	16sp	TIAM	Tilia amurensis	0.258864	1.01872	-2.49387	9
734	2_1_202	2	1	I	16sp	TIAM	Tilia amurensis	0.204837	0.916143	0.144338	7
735	2_0_103	2	0	I	16sp	TIAM	Tilia amurensis	0.134516	0.731895	-1.96101	11
736	2_1_304	2	1	I	17sp	TIAM	Tilia amurensis	0.29572	1.07706	-0.3827	5
737	2_1_503	2	1	F	16sp	TIAM	Tilia amurensis	0.149046	0.77683	0.580718	8
738	2_1_103	2	1	I	17sp	TIAM	Tilia amurensis	0.219167	0.945772	-0.114916	5
739	2_0_402	2	0	W	16sp	TIAM	Tilia amurensis	0.193065	0.890207	-1.57351	3
740	2_0_510	2	0	W	17sp	TIAM	Tilia amurensis	0.0873139	0.54262	0.591848	5
741	2_0_302	2	0	F	16sp	TIAM	Tilia amurensis	0.155934	0.796625	-1.8851	5
742	1_0_107	1	0	F	16sp	TIAM	Tilia amurensis	0.162416	0.814468	-1.11192	5
743	1_0_107	1	0	F	17sp	TIAM	Tilia amurensis	0.162416	0.814468	-1.11192	8
744	3_1_209	3	1	F	17sp	TIAM	Tilia amurensis	0.155089	0.794243	0.175967	1
745	1_0_103	1	0	I	16sp	TIAM	Tilia amurensis	0.293155	1.07324	-1.72789	3
746	1_0_103	1	0	I	17sp	TIAM	Tilia amurensis	0.293155	1.07324	-1.72789	10
747	1_1_103	1	1	I	16sp	TIAM	Tilia amurensis	0.186369	0.874741	-2.17667	9
748	2_1_309	2	1	W	17sp	TIAM	Tilia amurensis	0.105324	0.624742	-1.11905	3
749	3_1_301	3	1	I	17sp	TIAM	Tilia amurensis	0.205432	0.917414	-2.13293	1
750	3_1_107	3	1	F	16sp	TIAM	Tilia amurensis	0.119822	0.681227	-0.218773	8
751	3_1_107	3	1	F	17sp	TIAM	Tilia amurensis	0.119822	0.681227	-0.218773	6
752	1_0_410	1	0	I	17sp	TIAM	Tilia amurensis	0.235184	0.976682	-1.71665	1
753	3_0_310	3	0	F	17sp	TIAM	Tilia amurensis	0.224812	0.956917	-1.32057	3
754	1_1_505	1	1	I	16sp	TIAM	Tilia amurensis	0.220801	0.949028	-1.59954	5
755	3_0_310	3	0	F	16sp	TIAM	Tilia amurensis	0.224812	0.956917	-1.32057	4
756	2_0_504	2	0	F	17sp	TIAM	Tilia amurensis	0.165401	0.822447	-1.44636	7
757	1_1_105	1	1	F	16sp	TIAM	Tilia amurensis	0.150754	0.781822	-0.884175	6
758	2_1_504	2	1	F	17sp	TIAM	Tilia amurensis	0.146941	0.7706	-0.134831	3
759	2_0_101	2	0	W	16sp	TIAM	Tilia amurensis	0.138516	0.744733	-1.48632	7
760	2_1_201	2	1	F	17sp	TIAM	Tilia amurensis	0.191697	0.887092	0.872627	16
761	2_1_303	2	1	W	17sp	TIAM	Tilia amurensis	0.208991	0.92494	0.216056	1
762	1_1_407	1	1	I	16sp	TIAM	Tilia amurensis	0.136916	0.739643	-0.326409	15
763	2_0_301	2	0	I	16sp	TIAM	Tilia amurensis	0.167147	0.827047	-1.66706	12
764	2_1_301	2	1	I	16sp	TIAM	Tilia amurensis	0.157838	0.801942	2.57391	16
765	1_0_209	1	0	F	16sp	TIAM	Tilia amurensis	0.280082	1.05325	-1.00183	9
766	2_1_310	2	1	F	17sp	TIAM	Tilia amurensis	0.0954025	0.581414	-0.786362	5
767	3_1_402	3	1	W	16sp	TIAM	Tilia amurensis	0.161972	0.813267	-0.710138	3
768	1_1_209	1	1	F	17sp	TIAM	Tilia amurensis	0.0907384	0.559465	-0.467776	4
769	2_0_208	2	0	I	16sp	TIAM	Tilia amurensis	0.126457	0.704833	0.12826	2
770	1_0_201	1	0	F	17sp	TIAM	Tilia amurensis	0.274041	1.04369	-2.51926	4
771	3_0_201	3	0	F	17sp	TIAM	Tilia amurensis	0.119323	0.679399	0.49299	1
772	1_0_301	1	0	I	16sp	TIAM	Tilia amurensis	0.346775	1.14686	-2.21112	5
773	1_1_408	1	1	F	17sp	TIAM	Tilia amurensis	0.118853	0.677669	-0.195539	1
774	3_0_405	3	0	W	17sp	TIAM	Tilia amurensis	0.119116	0.678639	-1.6561	2
775	2_1_202	2	1	I	17sp	TIAM	Tilia amurensis	0.204837	0.916143	0.144338	9
776	3_1_201	3	1	F	17sp	TIAM	Tilia amurensis	0.252397	1.00764	-1.65399	2
777	1_1_405	1	1	W	17sp	TIAM	Tilia amurensis	0.190441	0.884212	-0.902652	1
778	3_1_503	3	1	F	16sp	TIAM	Tilia amurensis	0.154628	0.792939	-0.376015	13
779	2_0_503	2	0	F	17sp	TIAM	Tilia amurensis	0.193789	0.891848	-1.44598	7
780	3_1_202	3	1	I	16sp	TIAM	Tilia amurensis	0.25755	1.01649	-1.30807	1
781	2_1_510	2	1	W	16sp	TIAM	Tilia amurensis	0.106098	0.627949	-0.449174	8
782	3_0_209	3	0	F	17sp	TIAM	Tilia amurensis	0.191981	0.88774	-1.40349	5
783	3_1_209	3	1	F	16sp	TIAM	Tilia amurensis	0.155089	0.794243	0.175967	11
784	2_1_402	2	1	W	17sp	TIAM	Tilia amurensis	0.163159	0.816467	0.005254	1
785	1_1_107	1	1	F	17sp	TIAM	Tilia amurensis	0.111861	0.651115	-0.866762	4
786	3_0_204	3	0	W	16sp	TIAM	Tilia amurensis	0.0855698	0.533785	-0.757187	7
787	3_1_204	3	1	W	16sp	TIAM	Tilia amurensis	0.199555	0.904695	-1.74443	5
788	2_1_302	2	1	F	17sp	TIAM	Tilia amurensis	0.161579	0.812204	0.735772	3
789	3_0_107	3	0	F	16sp	TIAM	Tilia amurensis	0.103373	0.616552	0.216471	7
790	2_1_105	2	1	F	16sp	TIAM	Tilia amurensis	0.186484	0.875011	-0.598226	12
791	1_1_302	1	1	F	16sp	TIAM	Tilia amurensis	0.176163	0.850064	-1.09812	11
792	3_1_101	3	1	W	16sp	TIAM	Tilia amurensis	0.423712	1.23468	-0.960992	5
793	2_0_405	2	0	W	16sp	TIAM	Tilia amurensis	0.1494	0.777871	-0.885467	20
794	3_0_207	3	0	W	17sp	TIAM	Tilia amurensis	0.11277	0.654658	-0.243399	3
795	2_1_405	2	1	W	16sp	TIAM	Tilia amurensis	0.302923	1.08761	-0.636451	2
796	3_1_207	3	1	W	16sp	TIAM	Tilia amurensis	0.138817	0.745683	-0.507128	1
797	2_1_408	2	1	F	17sp	TIAM	Tilia amurensis	0.115886	0.666596	-0.947325	2
798	1_1_303	1	1	W	17sp	TIAM	Tilia amurensis	0.167595	0.828219	-0.957856	3
799	1_1_108	1	1	W	16sp	TIAM	Tilia amurensis	0.10096	0.606211	-0.611597	7
800	2_0_106	2	0	I	16sp	TIAM	Tilia amurensis	0.0905501	0.558555	-0.437344	3
801	3_1_103	3	1	I	17sp	TIAM	Tilia amurensis	0.283787	1.05901	-1.28249	1
802	2_1_106	2	1	I	16sp	TIAM	Tilia amurensis	0.159942	0.807742	-0.355593	3
803	1_0_407	1	0	I	16sp	TIAM	Tilia amurensis	0.221149	0.949717	0.174368	1
804	1_1_301	1	1	I	16sp	TIAM	Tilia amurensis	0.186677	0.875464	-1.62134	6
805	1_1_506	1	1	W	17sp	TIAM	Tilia amurensis	0.251906	1.00678	-1.23371	2
806	2_0_509	2	0	I	17sp	TIAM	Tilia amurensis	0.0849156	0.530425	0.482733	10
807	3_0_208	3	0	I	16sp	TIAM	Tilia amurensis	0.142977	0.758621	-1.31949	2
808	3_0_208	3	0	I	17sp	TIAM	Tilia amurensis	0.142977	0.758621	-1.31949	1
809	3_0_410	3	0	I	16sp	TIAM	Tilia amurensis	0.194109	0.89257	-1.66257	3
810	1_0_503	1	0	F	17sp	TIAM	Tilia amurensis	0.173264	0.842794	-2.73053	1
811	1_1_201	1	1	F	16sp	TIAM	Tilia amurensis	0.179515	0.858324	-1.47999	11
812	1_1_408	1	1	F	16sp	TIAM	Tilia amurensis	0.118853	0.677669	-0.195539	9
813	3_0_201	3	0	F	16sp	TIAM	Tilia amurensis	0.119323	0.679399	0.49299	12
814	2_1_107	2	1	F	17sp	TIAM	Tilia amurensis	0.142061	0.755803	-0.849389	2
815	3_1_405	3	1	W	16sp	TIAM	Tilia amurensis	0.157708	0.801581	-0.488075	6
816	3_0_503	3	0	F	17sp	TIAM	Tilia amurensis	0.116463	0.668771	-1.81944	1
817	3_1_504	3	1	F	17sp	TIAM	Tilia amurensis	0.157994	0.802374	0.448356	2
818	1_1_509	1	1	I	16sp	TIAM	Tilia amurensis	0.203809	0.913938	-1.77315	5
819	2_1_505	2	1	I	16sp	TIAM	Tilia amurensis	0.12727	0.70764	0.254094	5
820	3_1_503	3	1	F	17sp	TIAM	Tilia amurensis	0.154628	0.792939	-0.376015	3
821	3_0_209	3	0	F	16sp	TIAM	Tilia amurensis	0.191981	0.88774	-1.40349	7
822	3_1_510	3	1	W	16sp	TIAM	Tilia amurensis	0.214828	0.93701	0.505263	2
823	2_1_402	2	1	W	16sp	TIAM	Tilia amurensis	0.163159	0.816467	0.005254	3
824	2_1_407	2	1	I	16sp	TIAM	Tilia amurensis	0.166364	0.82499	-1.13474	3
825	2_1_407	2	1	I	17sp	TIAM	Tilia amurensis	0.166364	0.82499	-1.13474	1
826	2_0_204	2	0	W	16sp	TIAM	Tilia amurensis	0.10882	0.639041	-1.52274	15
827	3_0_301	3	0	I	16sp	TIAM	Tilia amurensis	0.0822849	0.516647	-0.329221	5
828	2_1_309	2	1	W	16sp	TIAM	Tilia amurensis	0.105324	0.624742	-1.11905	1
829	2_0_105	2	0	F	16sp	TIAM	Tilia amurensis	0.0999105	0.601633	-0.746931	4
830	3_1_408	3	1	F	16sp	TIAM	Tilia amurensis	0.164872	0.821043	-0.168698	2
831	3_0_101	3	0	W	17sp	TIAM	Tilia amurensis	0.156659	0.798656	-0.284935	2
832	1_0_510	1	0	W	16sp	TIAM	Tilia amurensis	0.229539	0.966035	-1.76507	5
833	2_0_506	2	0	W	17sp	TIAM	Tilia amurensis	0.120817	0.68485	-0.257584	9
834	1_0_310	1	0	F	17sp	TIAM	Tilia amurensis	0.238617	0.983033	-1.63054	12
835	1_1_310	1	1	F	16sp	TIAM	Tilia amurensis	0.0700492	0.446169	-0.131687	6
836	2_1_408	2	1	F	16sp	TIAM	Tilia amurensis	0.115886	0.666596	-0.947325	3
837	2_0_408	2	0	F	17sp	TIAM	Tilia amurensis	0.0855118	0.533489	0.951383	11
838	3_1_505	3	1	I	16sp	TIAM	Tilia amurensis	0.121098	0.685865	-0.165292	4
839	3_0_302	3	0	F	16sp	TIAM	Tilia amurensis	0.0696413	0.443614	-0.50189	3
840	2_0_201	2	0	F	17sp	TIAM	Tilia amurensis	0.135623	0.735488	-1.95015	9
841	2_0_101	2	0	W	17sp	TIAM	Tilia amurensis	0.138516	0.744733	-1.48632	9
842	3_1_302	3	1	F	16sp	TIAM	Tilia amurensis	0.212409	0.932049	-1.06585	6
843	2_1_304	2	1	I	16sp	TIAM	Tilia amurensis	0.29572	1.07706	-0.3827	2
844	3_1_304	3	1	I	16sp	TIAM	Tilia amurensis	0.169699	0.833685	-1.14819	11
845	2_0_505	2	0	I	16sp	TIAM	Tilia amurensis	0.154792	0.793402	-1.35562	7
846	3_0_506	3	0	W	16sp	TIAM	Tilia amurensis	0.1346	0.732169	-0.742449	10
847	1_1_402	1	1	W	16sp	TIAM	Tilia amurensis	0.200454	0.906665	-1.18092	15
848	3_1_506	3	1	W	16sp	TIAM	Tilia amurensis	0.109233	0.640701	0.65727	2
849	3_1_202	3	1	I	17sp	TIAM	Tilia amurensis	0.25755	1.01649	-1.30807	2
850	3_1_303	3	1	W	17sp	TIAM	Tilia amurensis	0.220705	0.948837	-0.816471	1
851	1_1_503	1	1	F	16sp	TIAM	Tilia amurensis	0.186442	0.874912	-1.35582	4
852	1_1_201	1	1	F	17sp	TIAM	Tilia amurensis	0.179515	0.858324	-1.47999	5
853	2_1_107	2	1	F	16sp	TIAM	Tilia amurensis	0.142061	0.755803	-0.849389	6
854	2_0_202	2	0	I	17sp	TIAM	Tilia amurensis	0.139594	0.748128	-1.59522	3
855	2_0_304	2	0	I	17sp	TIAM	Tilia amurensis	0.14352	0.760281	-0.971646	1
856	2_1_204	2	1	W	16sp	TIAM	Tilia amurensis	0.192361	0.888608	-0.178083	1
857	3_1_309	3	1	W	17sp	TIAM	Tilia amurensis	0.181978	0.864294	-0.131726	2
858	2_0_105	2	0	F	17sp	TIAM	Tilia amurensis	0.0999105	0.601633	-0.746931	4
859	3_1_304	3	1	I	17sp	TIAM	Tilia amurensis	0.169699	0.833685	-1.14819	1
860	1_1_301	1	1	I	17sp	TIAM	Tilia amurensis	0.186677	0.875464	-1.62134	4
861	3_0_510	3	0	W	16sp	TIAM	Tilia amurensis	0.204603	0.915641	-1.03922	4
862	1_1_410	1	1	I	17sp	TIAM	Tilia amurensis	0.085412	0.532977	0.424496	3
863	1_1_504	1	1	F	17sp	TIAM	Tilia amurensis	0.211936	0.93107	-1.03567	4
864	2_0_407	2	0	I	16sp	TIAM	Tilia amurensis	0.124322	0.697375	-0.228297	12
865	2_0_407	2	0	I	17sp	TIAM	Tilia amurensis	0.124322	0.697375	-0.228297	6
866	1_1_107	1	1	F	16sp	TIAM	Tilia amurensis	0.111861	0.651115	-0.866762	7
867	3_0_309	3	0	W	17sp	TIAM	Tilia amurensis	0.14608	0.768024	-1.55537	1
868	1_1_202	1	1	I	17sp	TIAM	Tilia amurensis	0.178292	0.855329	-1.61021	2
869	2_0_106	2	0	I	17sp	TIAM	Tilia amurensis	0.0905501	0.558555	-0.437344	6
870	3_1_103	3	1	I	16sp	TIAM	Tilia amurensis	0.283787	1.05901	-1.28249	5
871	3_0_503	3	0	F	16sp	TIAM	Tilia amurensis	0.116463	0.668771	-1.81944	2
872	1_0_410	1	0	I	16sp	TIAM	Tilia amurensis	0.235184	0.976682	-1.71665	3
873	2_1_310	2	1	F	16sp	TIAM	Tilia amurensis	0.0954025	0.581414	-0.786362	5
874	3_0_407	3	0	I	16sp	TIAM	Tilia amurensis	0.0951868	0.580423	0.0451811	1
875	3_0_506	3	0	W	17sp	TIAM	Tilia amurensis	0.1346	0.732169	-0.742449	1
876	3_0_207	3	0	W	16sp	TIAM	Tilia amurensis	0.11277	0.654658	-0.243399	8
877	2_0_405	2	0	W	17sp	TIAM	Tilia amurensis	0.1494	0.777871	-0.885467	3
878	2_1_504	2	1	F	16sp	TIAM	Tilia amurensis	0.146941	0.7706	-0.134831	6
879	2_0_207	2	0	W	16sp	TIAM	Tilia amurensis	0.0953422	0.581137	-0.513615	2
880	2_0_207	2	0	W	17sp	TIAM	Tilia amurensis	0.0953422	0.581137	-0.513615	6
881	3_0_408	3	0	F	17sp	TIAM	Tilia amurensis	0.100044	0.602216	0.512102	5
882	2_1_208	2	1	I	17sp	TIAM	Tilia amurensis	0.101208	0.607284	-1.43969	1
883	3_0_509	3	0	I	16sp	TIAM	Tilia amurensis	0.181989	0.864321	-0.811302	5
884	3_1_301	3	1	I	16sp	TIAM	Tilia amurensis	0.205432	0.917414	-2.13293	2
885	3_0_304	3	0	I	16sp	TIAM	Tilia amurensis	0.0750089	0.476115	-1.47523	1
886	2_0_506	2	0	W	16sp	TIAM	Tilia amurensis	0.120817	0.68485	-0.257584	4
887	3_1_108	3	1	W	16sp	TIAM	Tilia amurensis	0.119379	0.679605	-0.526255	6
888	2_0_402	2	0	W	17sp	TIAM	Tilia amurensis	0.193065	0.890207	-1.57351	6
889	1_1_504	1	1	F	16sp	TIAM	Tilia amurensis	0.211936	0.93107	-1.03567	19
890	2_0_510	2	0	W	16sp	TIAM	Tilia amurensis	0.0873139	0.54262	0.591848	7
891	1_1_106	1	1	I	16sp	TIAM	Tilia amurensis	0.12771	0.709152	-1.09208	10
892	1_1_503	1	1	F	17sp	TIAM	Tilia amurensis	0.186442	0.874912	-1.35582	6
893	1_0_408	1	0	F	16sp	TIAM	Tilia amurensis	0.238827	0.983417	-0.985834	10
894	3_0_405	3	0	W	16sp	TIAM	Tilia amurensis	0.119116	0.678639	-1.6561	11
895	3_0_302	3	0	F	17sp	TIAM	Tilia amurensis	0.0696413	0.443614	-0.50189	4
896	3_0_504	3	0	F	16sp	TIAM	Tilia amurensis	0.127283	0.707685	-1.58618	8
897	2_0_204	2	0	W	17sp	TIAM	Tilia amurensis	0.10882	0.639041	-1.52274	3
898	1_0_509	1	0	I	16sp	TIAM	Tilia amurensis	0.282342	1.05677	-1.32798	11
899	2_0_304	2	0	I	16sp	TIAM	Tilia amurensis	0.14352	0.760281	-0.971646	9
900	2_0_503	2	0	F	16sp	TIAM	Tilia amurensis	0.193789	0.891848	-1.44598	17
901	2_0_505	2	0	I	17sp	TIAM	Tilia amurensis	0.154792	0.793402	-1.35562	5
902	1_0_505	1	0	I	16sp	TIAM	Tilia amurensis	0.175101	0.847415	-1.73506	7
903	1_0_505	1	0	I	17sp	TIAM	Tilia amurensis	0.175101	0.847415	-1.73506	1
904	2_0_408	2	0	F	16sp	TIAM	Tilia amurensis	0.0855118	0.533489	0.951383	7
905	1_1_310	1	1	F	17sp	TIAM	Tilia amurensis	0.0700492	0.446169	-0.131687	2
906	3_0_505	3	0	I	16sp	TIAM	Tilia amurensis	0.128523	0.711932	-1.5392	4
907	2_0_209	2	0	F	17sp	TIAM	Tilia amurensis	0.136033	0.73681	0.689952	8
908	2_0_202	2	0	I	16sp	TIAM	Tilia amurensis	0.139594	0.748128	-1.59522	5
909	2_1_303	2	1	W	16sp	TIAM	Tilia amurensis	0.208991	0.92494	0.216056	4
910	2_1_207	2	1	W	16sp	TIAM	Tilia amurensis	0.111445	0.649482	-1.32935	2
911	3_1_309	3	1	W	16sp	TIAM	Tilia amurensis	0.181978	0.864294	-0.131726	6
912	1_0_108	1	0	W	17sp	TIAM	Tilia amurensis	0.165054	0.821525	-0.995388	3
913	3_0_407	3	0	I	17sp	TIAM	Tilia amurensis	0.0951868	0.580423	0.0451811	1
914	3_1_410	3	1	I	16sp	TIAM	Tilia amurensis	0.198137	0.901571	0.0169688	1
915	3_0_402	3	0	W	17sp	TIAM	Tilia amurensis	0.0793608	0.500805	-0.831819	2
916	2_1_302	2	1	F	16sp	TIAM	Tilia amurensis	0.161579	0.812204	0.735772	13
917	2_0_209	2	0	F	16sp	TIAM	Tilia amurensis	0.136033	0.73681	0.689952	5
918	2_1_208	2	1	I	16sp	TIAM	Tilia amurensis	0.101208	0.607284	-1.43969	2
919	1_1_106	1	1	I	17sp	TIAM	Tilia amurensis	0.12771	0.709152	-1.09208	1
920	3_1_101	3	1	W	17sp	TIAM	Tilia amurensis	0.423712	1.23468	-0.960992	5
921	2_0_107	2	0	F	17sp	TIAM	Tilia amurensis	0.105395	0.625038	-0.230596	8
922	2_0_208	2	0	I	17sp	TIAM	Tilia amurensis	0.126457	0.704833	0.12826	1
923	2_1_406	2	1	F	17sp	TIAM	Tilia amurensis	0.232831	0.972275	-1.42428	7
924	3_0_103	3	0	I	16sp	TIAM	Tilia amurensis	0.117276	0.67182	-0.357663	1
925	2_1_406	2	1	F	16sp	TIAM	Tilia amurensis	0.232831	0.972275	-1.42428	4
926	1_0_310	1	0	F	16sp	TIAM	Tilia amurensis	0.238617	0.983033	-1.63054	2
927	2_0_204	2	0	W	16sp	TIMA	Tilia mandshurica	0.0356636	0.150886	-0.692009	1
928	2_1_209	2	1	F	17sp	ULJA	Ulmus japonica	0.0463403	0.26538	-0.731491	1
929	2_1_209	2	1	F	16sp	ULJA	Ulmus japonica	0.0463403	0.26538	-0.731491	1
930	2_1_208	2	1	I	16sp	ULJA	Ulmus japonica	0.0298516	0.0731633	-0.642477	1
931	2_0_107	2	0	F	17sp	ACBA	Acer barbinerve	0	-2.37076	0.634571	1
932	1_1_201	1	1	F	16sp	ACBA	Acer barbinerve	0	-2.37076	0.301607	2
933	3_0_108	3	0	W	16sp	ACBA	Acer barbinerve	0	-2.37076	1.90004	2
934	1_1_105	1	1	F	16sp	ACBA	Acer barbinerve	0	-2.37076	0.479774	1
935	2_0_209	2	0	F	17sp	ACBA	Acer barbinerve	0	-2.37076	1.57649	1
936	2_0_407	2	0	I	16sp	ACBA	Acer barbinerve	0	-2.37076	0.77384	3
937	2_1_107	2	1	F	17sp	ACBA	Acer barbinerve	0	-2.37076	0.437734	1
938	2_0_310	2	0	F	17sp	ACBA	Acer barbinerve	0	-2.37076	2.90523	1
939	2_0_407	2	0	I	17sp	ACBA	Acer barbinerve	0	-2.37076	0.77384	4
940	2_0_207	2	0	W	17sp	ACBA	Acer barbinerve	0	-2.37076	0.328368	1
941	2_0_406	2	0	F	17sp	ACBA	Acer barbinerve	0	-2.37076	1.30179	3
942	1_1_202	1	1	I	17sp	ACBA	Acer barbinerve	0	-2.37076	0.208309	1
943	2_0_310	2	0	F	16sp	ACBA	Acer barbinerve	0	-2.37076	2.90523	1
944	1_1_204	1	1	W	16sp	ACBA	Acer barbinerve	0	-2.37076	0.503604	1
945	2_1_510	2	1	W	17sp	ACBA	Acer barbinerve	0	-2.37076	0.46451	1
946	3_0_208	3	0	I	16sp	ACBA	Acer barbinerve	0	-2.37076	0.109228	2
947	2_1_108	2	1	W	16sp	ACBA	Acer barbinerve	0	-2.37076	0.209435	1
948	3_0_302	3	0	F	16sp	ACBA	Acer barbinerve	0	-2.37076	0.128154	1
949	2_0_309	2	0	W	16sp	ACBA	Acer barbinerve	0	-2.37076	1.71314	2
950	2_1_103	2	1	I	16sp	ACBA	Acer barbinerve	0	-2.37076	1.47583	1
951	3_1_209	3	1	F	17sp	ACBA	Acer barbinerve	0	-2.37076	1.29065	5
952	3_0_209	3	0	F	17sp	ACBA	Acer barbinerve	0	-2.37076	0.448597	2
953	3_0_207	3	0	W	16sp	ACBA	Acer barbinerve	0	-2.37076	0.678501	1
954	3_0_310	3	0	F	17sp	ACBA	Acer barbinerve	0	-2.37076	0.744453	1
955	3_0_406	3	0	F	16sp	ACBA	Acer barbinerve	0	-2.37076	-0.100766	3
956	3_1_108	3	1	W	17sp	ACBA	Acer barbinerve	0	-2.37076	0.505767	1
957	2_1_302	2	1	F	16sp	ACBA	Acer barbinerve	0	-2.37076	1.75878	1
958	3_0_509	3	0	I	17sp	ACBA	Acer barbinerve	0	-2.37076	0.761941	2
959	1_1_304	1	1	I	16sp	ACBA	Acer barbinerve	0	-2.37076	0.869417	2
960	3_0_108	3	0	W	17sp	ACBA	Acer barbinerve	0	-2.37076	1.90004	1
961	3_0_310	3	0	F	16sp	ACBA	Acer barbinerve	0	-2.37076	0.744453	3
962	3_0_209	3	0	F	16sp	ACBA	Acer barbinerve	0	-2.37076	0.448597	3
963	2_1_509	2	1	I	17sp	ACBA	Acer barbinerve	0	-2.37076	0.945542	1
964	3_0_106	3	0	I	16sp	ACBA	Acer barbinerve	0	-2.37076	0.3167	1
965	3_0_504	3	0	F	16sp	ACBA	Acer barbinerve	0	-2.37076	-0.216822	2
966	3_0_509	3	0	I	16sp	ACBA	Acer barbinerve	0	-2.37076	0.761941	1
967	3_0_107	3	0	F	17sp	ACBA	Acer barbinerve	0	-2.37076	0.985485	1
968	3_0_107	3	0	F	16sp	ACBA	Acer barbinerve	0	-2.37076	0.985485	2
969	3_0_510	3	0	W	17sp	ACMA	Acer mandshuricum	0	-2.37076	0.77374	1
970	2_0_209	2	0	F	16sp	ACMA	Acer mandshuricum	0	-2.37076	1.57649	1
971	1_1_402	1	1	W	16sp	ACMA	Acer mandshuricum	0	-2.37076	0.653489	1
972	2_0_204	2	0	W	17sp	ACMA	Acer mandshuricum	0	-2.37076	-0.341635	1
973	1_1_505	1	1	I	16sp	ACMA	Acer mandshuricum	0	-2.37076	0.549363	1
974	1_1_207	1	1	W	17sp	ACMA	Acer mandshuricum	0	-2.37076	0.154356	1
975	1_0_410	1	0	I	16sp	ACMA	Acer mandshuricum	0	-2.37076	0.589916	1
976	1_1_407	1	1	I	16sp	ACMA	Acer mandshuricum	0	-2.37076	0.788091	1
977	1_1_503	1	1	F	16sp	ACMA	Acer mandshuricum	0	-2.37076	0.436028	1
978	2_0_105	2	0	F	17sp	ACTR	Acer triflorum	0	-2.37076	0.177993	1
979	2_0_504	2	0	F	16sp	FRMA	Fraxinus mandschurica	0	-2.37076	0.209021	5
980	1_1_510	1	1	W	16sp	FRMA	Fraxinus mandschurica	0	-2.37076	0.23767	3
981	1_1_208	1	1	I	16sp	FRMA	Fraxinus mandschurica	0	-2.37076	0.205072	1
982	1_1_209	1	1	F	16sp	FRMA	Fraxinus mandschurica	0	-2.37076	0.329092	2
983	1_1_209	1	1	F	17sp	FRMA	Fraxinus mandschurica	0	-2.37076	0.329092	1
984	1_1_309	1	1	W	16sp	FRMA	Fraxinus mandschurica	0	-2.37076	0.752829	8
985	1_1_506	1	1	W	16sp	FRMA	Fraxinus mandschurica	0	-2.37076	0.984621	11
986	3_1_510	3	1	W	16sp	FRMA	Fraxinus mandschurica	0	-2.37076	1.88082	9
987	1_1_304	1	1	I	16sp	FRMA	Fraxinus mandschurica	0	-2.37076	0.869417	1
988	1_1_106	1	1	I	16sp	FRMA	Fraxinus mandschurica	0	-2.37076	0.144789	4
989	2_0_301	2	0	I	16sp	FRMA	Fraxinus mandschurica	0	-2.37076	0.0787551	7
990	2_0_503	2	0	F	16sp	FRMA	Fraxinus mandschurica	0	-2.37076	0.435851	8
991	2_0_302	2	0	F	16sp	FRMA	Fraxinus mandschurica	0	-2.37076	-0.161042	8
992	2_0_402	2	0	W	16sp	FRMA	Fraxinus mandschurica	0	-2.37076	0.350575	5
993	2_0_506	2	0	W	17sp	FRMA	Fraxinus mandschurica	0	-2.37076	0.725773	1
994	1_1_406	1	1	F	16sp	FRMA	Fraxinus mandschurica	0	-2.37076	0.886542	2
995	2_0_101	2	0	W	16sp	FRMA	Fraxinus mandschurica	0	-2.37076	-0.0459818	8
996	2_0_509	2	0	I	17sp	FRMA	Fraxinus mandschurica	0	-2.37076	1.08668	1
997	3_1_410	3	1	I	17sp	FRMA	Fraxinus mandschurica	0	-2.37076	1.43992	1
998	3_1_410	3	1	I	16sp	FRMA	Fraxinus mandschurica	0	-2.37076	1.43992	6
999	2_0_505	2	0	I	17sp	FRMA	Fraxinus mandschurica	0	-2.37076	0.182729	1
1000	1_1_504	1	1	F	16sp	FRMA	Fraxinus mandschurica	0	-2.37076	0.827988	7
1001	3_1_209	3	1	F	17sp	FRMA	Fraxinus mandschurica	0	-2.37076	1.29065	1
1002	2_0_405	2	0	W	16sp	FRMA	Fraxinus mandschurica	0	-2.37076	0.468443	12
1003	2_0_504	2	0	F	17sp	FRMA	Fraxinus mandschurica	0	-2.37076	0.209021	1
1004	1_1_410	1	1	I	16sp	FRMA	Fraxinus mandschurica	0	-2.37076	1.03991	3
1005	2_0_509	2	0	I	16sp	FRMA	Fraxinus mandschurica	0	-2.37076	1.08668	4
1006	2_0_505	2	0	I	16sp	FRMA	Fraxinus mandschurica	0	-2.37076	0.182729	6
1007	1_1_405	1	1	W	16sp	FRMA	Fraxinus mandschurica	0	-2.37076	0.76128	11
1008	2_0_506	2	0	W	16sp	FRMA	Fraxinus mandschurica	0	-2.37076	0.725773	9
1009	1_1_505	1	1	I	16sp	FRMA	Fraxinus mandschurica	0	-2.37076	0.549363	6
1010	1_1_505	1	1	I	17sp	FRMA	Fraxinus mandschurica	0	-2.37076	0.549363	1
1011	1_1_509	1	1	I	16sp	FRMA	Fraxinus mandschurica	0	-2.37076	0.314655	5
1012	3_1_310	3	1	F	16sp	FRMA	Fraxinus mandschurica	0	-2.37076	0.986612	2
1013	3_1_209	3	1	F	16sp	FRMA	Fraxinus mandschurica	0	-2.37076	1.29065	10
1014	1_1_107	1	1	F	16sp	FRMA	Fraxinus mandschurica	0	-2.37076	0.182972	3
1015	1_1_207	1	1	W	16sp	FRMA	Fraxinus mandschurica	0	-2.37076	0.154356	4
1016	1_1_407	1	1	I	16sp	FRMA	Fraxinus mandschurica	0	-2.37076	0.788091	6
1017	2_0_201	2	0	F	16sp	FRMA	Fraxinus mandschurica	0	-2.37076	-0.39241	6
1018	1_1_408	1	1	F	16sp	FRMA	Fraxinus mandschurica	0	-2.37076	0.760438	1
1019	3_1_402	3	1	W	17sp	MAAM	Maackia amurensis	0	-2.37076	0.687323	1

## Sheet: Fig. 1c,d
	quadrat	site	exclosure	pesticide	census	sp.	species.latin	tag	A.con	A.con_lg_sd	A.het_lg_sd	S.con_lg_sd	S.het_lg_sd	height_lg_sd	surv1
1	2_1_505	2	1	I	15fa	ABNE	Abies nephrolepis	5009	0.034532	0.0400292	0.940787	-2.04128	-0.188102	-0.95126	0
2	2_0_209	2	0	F	15fa	ABNE	Abies nephrolepis	9018	0.0388512	0.0884938	1.30778	-2.04128	-0.0534555	-1.82355	0
3	2_1_504	2	1	F	15fa	ABNE	Abies nephrolepis	4033	0.0354484	0.0507981	0.767002	-2.04128	0.925765	-0.95126	0
4	2_0_408	2	0	F	15fa	ABNE	Abies nephrolepis	8028	0.0588299	0.25924	1.11152	-2.04128	0.0694669	-1.82355	0
5	2_0_402	2	0	W	15fa	ABNE	Abies nephrolepis	2012	0.109705	0.515922	-0.509824	-1.23293	-1.88897	-0.95126	0
6	1_0_310	1	0	F	15fa	ACBA	Acer barbinerve	10009	0.00033452	-1.75342	0.679952	-2.04128	-0.691982	1.15884	1
7	1_0_105	1	0	F	15fa	ACBA	Acer barbinerve	5009	0.00120932	-1.30692	0.245043	-1.23293	-0.336946	-0.61963	0
8	1_0_407	1	0	I	15fa	ACMO	Acer mono	7003	0.022894	-0.128828	1.50082	-2.04128	-1.88897	-0.332358	1
9	2_1_310	2	1	F	15fa	ACTE	Acer tegmentosum	10016	0.00255094	-1.0181	0.150534	-2.04128	-0.188102	1.15884	0
10	2_1_510	2	1	W	15fa	ACTE	Acer tegmentosum	10023	0.00357938	-0.88346	0.472731	-2.04128	-0.188102	1.41223	1
11	2_0_506	2	0	W	15fa	ACTE	Acer tegmentosum	6013	0.00880908	-0.519566	0.679999	-2.04128	-0.50334	-3.31475	0
12	2_1_208	2	1	I	15fa	ACTR	Acer triflorum	8003	0.00142634	-1.24426	-0.265746	-2.04128	-2.46178	-0.332358	0
13	2_1_405	2	1	W	15fa	FRMA	Fraxinus mandschurica	5017	0.0826925	0.39946	1.11977	0.228046	-0.188102	-0.95126	0
14	2_1_302	2	1	F	15fa	FRMA	Fraxinus mandschurica	2009	0.0464645	0.162115	1.44392	0.228046	-1.16732	-0.95126	0
15	1_0_106	1	0	I	15fa	FRMA	Fraxinus mandschurica	6005	0.0769352	0.369734	-0.34791	-2.04128	-1.48256	-0.332358	0
16	2_1_302	2	1	F	15fa	FRMA	Fraxinus mandschurica	2008	0.0464645	0.162115	1.44392	0.228046	-1.16732	-0.332358	0
17	1_0_101	1	0	W	15fa	FRMA	Fraxinus mandschurica	1006	0.00981193	-0.475629	0.330778	-2.04128	-0.909754	1.15884	1
18	2_1_304	2	1	I	15fa	FRMA	Fraxinus mandschurica	4014	0.0659573	0.306327	1.32678	1.19212	-2.46178	0.1477	1
19	2_1_304	2	1	I	15fa	FRMA	Fraxinus mandschurica	4016	0.0659573	0.306327	1.32678	1.19212	-2.46178	-0.332358	0
20	2_1_304	2	1	I	15fa	FRMA	Fraxinus mandschurica	4017	0.0659573	0.306327	1.32678	1.19212	-2.46178	-0.332358	0
21	2_1_304	2	1	I	15fa	FRMA	Fraxinus mandschurica	4019	0.0659573	0.306327	1.32678	1.19212	-2.46178	-0.95126	0
22	2_1_506	2	1	W	15fa	FRMA	Fraxinus mandschurica	6007	0.178435	0.716414	-0.309695	1.19212	-3.441	-0.95126	0
23	2_1_207	2	1	W	15fa	FRMA	Fraxinus mandschurica	7006	0.0930213	0.44795	-0.95694	-0.16435	-2.46178	-0.95126	0
24	1_0_207	1	0	W	15fa	FRMA	Fraxinus mandschurica	7008	0.0946566	0.45513	-0.194926	-2.04128	-0.691982	0.539936	0
25	2_1_304	2	1	I	15fa	FRMA	Fraxinus mandschurica	4013	0.0659573	0.306327	1.32678	1.19212	-2.46178	-0.332358	0
26	2_1_208	2	1	I	15fa	FRMA	Fraxinus mandschurica	8002	0.0791429	0.381387	-1.01426	-2.04128	-2.46178	-0.332358	1
27	2_1_304	2	1	I	15fa	FRMA	Fraxinus mandschurica	4008	0.0659573	0.306327	1.32678	1.19212	-2.46178	-0.332358	1
28	2_1_304	2	1	I	15fa	FRMA	Fraxinus mandschurica	4012	0.0659573	0.306327	1.32678	1.19212	-2.46178	-0.95126	0
29	2_1_302	2	1	F	15fa	FRMA	Fraxinus mandschurica	2007	0.0464645	0.162115	1.44392	0.228046	-1.16732	-0.95126	0
30	2_1_204	2	1	W	15fa	FRMA	Fraxinus mandschurica	4011	0.101145	0.482447	0.597344	-0.16435	-0.50334	-1.82355	0
31	2_1_505	2	1	I	15fa	FRMA	Fraxinus mandschurica	5006	0.141665	0.621292	0.194899	-0.424581	-0.691982	-0.95126	0
32	3_1_509	3	1	I	15fa	FRMA	Fraxinus mandschurica	9002	0.0142978	-0.321802	1.17462	-1.23293	-3.441	0.539936	0
33	1_0_301	1	0	I	15fa	FRMA	Fraxinus mandschurica	1009	0.0267289	-0.065236	0.941271	-1.23293	-1.16732	-0.95126	0
34	1_0_301	1	0	I	15fa	FRMA	Fraxinus mandschurica	1010	0.0267289	-0.065236	0.941271	-1.23293	-1.16732	-3.31475	0
35	1_0_503	1	0	F	15fa	FRMA	Fraxinus mandschurica	3010	0.0412151	0.11279	-0.801365	-0.424581	-1.16732	0.1477	0
36	2_1_506	2	1	W	15fa	FRMA	Fraxinus mandschurica	6003	0.178435	0.716414	-0.309695	1.19212	-3.441	-0.95126	0
37	2_1_304	2	1	I	15fa	FRMA	Fraxinus mandschurica	4022	0.0659573	0.306327	1.32678	1.19212	-2.46178	-0.95126	0
38	2_1_207	2	1	W	15fa	FRMA	Fraxinus mandschurica	7002	0.0930213	0.44795	-0.95694	-0.16435	-2.46178	-0.95126	0
39	2_1_506	2	1	W	15fa	FRMA	Fraxinus mandschurica	6013	0.178435	0.716414	-0.309695	1.19212	-3.441	-0.95126	1
40	2_1_101	2	1	W	15fa	FRMA	Fraxinus mandschurica	1003	0.0620806	0.281384	1.44109	0.52113	-1.88897	-0.95126	0
41	3_1_408	3	1	F	15fa	FRMA	Fraxinus mandschurica	8002	0.0171463	-0.2474	0.975628	-0.760077	-3.441	-0.332358	0
42	2_1_309	2	1	W	15fa	FRMA	Fraxinus mandschurica	9018	0.0949579	0.456439	-0.85432	0.383771	-0.691982	-0.95126	1
43	3_1_408	3	1	F	15fa	FRMA	Fraxinus mandschurica	8001	0.0171463	-0.2474	0.975628	-0.760077	-3.441	0.1477	1
44	2_1_406	2	1	F	15fa	FRMA	Fraxinus mandschurica	6015	0.0910841	0.439279	0.0933873	0.228046	-0.50334	0.1477	0
45	2_1_304	2	1	I	15fa	FRMA	Fraxinus mandschurica	4015	0.0659573	0.306327	1.32678	1.19212	-2.46178	-0.332358	0
46	2_1_304	2	1	I	15fa	FRMA	Fraxinus mandschurica	4018	0.0659573	0.306327	1.32678	1.19212	-2.46178	-0.332358	0
47	2_0_310	2	0	F	15fa	FRMA	Fraxinus mandschurica	10013	0.0217021	-0.150772	2.6634	0.0482748	-0.909754	-0.95126	0
48	2_0_310	2	0	F	15fa	FRMA	Fraxinus mandschurica	10014	0.0217021	-0.150772	2.6634	0.0482748	-0.909754	-0.332358	1
49	2_1_506	2	1	W	15fa	FRMA	Fraxinus mandschurica	6006	0.178435	0.716414	-0.309695	1.19212	-3.441	-0.95126	1
50	2_1_105	2	1	F	15fa	FRMA	Fraxinus mandschurica	5012	0.0617722	0.279333	0.522839	0.52113	-2.46178	-0.95126	1
51	2_1_402	2	1	W	15fa	FRMA	Fraxinus mandschurica	2014	0.0398776	0.0992198	0.94596	0.383771	-1.48256	-0.95126	0
52	2_1_101	2	1	W	15fa	FRMA	Fraxinus mandschurica	1004	0.0620806	0.281384	1.44109	0.52113	-1.88897	-0.95126	0
53	2_1_309	2	1	W	15fa	FRMA	Fraxinus mandschurica	9017	0.0949579	0.456439	-0.85432	0.383771	-0.691982	-0.332358	1
54	2_0_410	2	0	I	15fa	FRMA	Fraxinus mandschurica	10017	0.0227041	-0.132247	1.46563	0.644002	-1.16732	-0.95126	0
55	2_1_410	2	1	I	15fa	FRMA	Fraxinus mandschurica	10003	0.25897	0.869987	-0.774613	-0.760077	-3.441	0.1477	1
56	1_1_203	1	1	I	15fa	FRMA	Fraxinus mandschurica	3004	0.0325244	0.0154057	0.0764386	-2.04128	-3.441	0.1477	0
57	2_1_303	2	1	W	15fa	FRMA	Fraxinus mandschurica	3009	0.0537725	0.222235	1.28877	0.52113	-3.441	-1.82355	0
58	1_0_408	1	0	F	15fa	FRMA	Fraxinus mandschurica	8006	0.165963	0.686545	-0.162741	-2.04128	-1.16732	-0.332358	1
59	2_1_503	2	1	F	15fa	FRMA	Fraxinus mandschurica	3017	0.044364	0.14308	1.26588	1.32948	-1.16732	0.539936	1
60	2_1_503	2	1	F	15fa	FRMA	Fraxinus mandschurica	3021	0.044364	0.14308	1.26588	1.32948	-1.16732	-0.332358	1
61	2_1_503	2	1	F	15fa	FRMA	Fraxinus mandschurica	3023	0.044364	0.14308	1.26588	1.32948	-1.16732	-0.95126	1
62	2_1_304	2	1	I	15fa	FRMA	Fraxinus mandschurica	4010	0.0659573	0.306327	1.32678	1.19212	-2.46178	-0.332358	0
63	2_1_304	2	1	I	15fa	FRMA	Fraxinus mandschurica	4011	0.0659573	0.306327	1.32678	1.19212	-2.46178	-0.332358	1
64	2_1_204	2	1	W	15fa	FRMA	Fraxinus mandschurica	4015	0.101145	0.482447	0.597344	-0.16435	-0.50334	-1.82355	0
65	1_0_503	1	0	F	15fa	FRMA	Fraxinus mandschurica	3008	0.0412151	0.11279	-0.801365	-0.424581	-1.16732	0.1477	0
66	2_1_207	2	1	W	15fa	FRMA	Fraxinus mandschurica	7003	0.0930213	0.44795	-0.95694	-0.16435	-2.46178	-0.95126	0
67	2_1_201	2	1	F	15fa	FRMA	Fraxinus mandschurica	1011	0.0656998	0.304716	1.60674	-0.16435	-0.691982	-0.95126	1
68	1_0_405	1	0	W	15fa	FRMA	Fraxinus mandschurica	5002	0.0775291	0.372901	-0.715787	-2.04128	-2.46178	-0.332358	0
69	2_1_504	2	1	F	15fa	FRMA	Fraxinus mandschurica	4028	0.0810259	0.391074	0.452812	0.949973	-0.188102	-0.95126	0
70	2_1_504	2	1	F	15fa	FRMA	Fraxinus mandschurica	4029	0.0810259	0.391074	0.452812	0.949973	-0.188102	-0.332358	1
71	2_1_504	2	1	F	15fa	FRMA	Fraxinus mandschurica	4034	0.0810259	0.391074	0.452812	0.949973	-0.188102	-0.95126	0
72	2_1_505	2	1	I	15fa	FRMA	Fraxinus mandschurica	5010	0.141665	0.621292	0.194899	-0.424581	-0.691982	-0.332358	0
73	2_1_506	2	1	W	15fa	FRMA	Fraxinus mandschurica	6005	0.178435	0.716414	-0.309695	1.19212	-3.441	-0.95126	1
74	2_1_506	2	1	W	15fa	FRMA	Fraxinus mandschurica	6010	0.178435	0.716414	-0.309695	1.19212	-3.441	-0.95126	0
75	2_1_506	2	1	W	15fa	FRMA	Fraxinus mandschurica	6011	0.178435	0.716414	-0.309695	1.19212	-3.441	-0.95126	1
76	2_1_105	2	1	F	15fa	FRMA	Fraxinus mandschurica	5011	0.0617722	0.279333	0.522839	0.52113	-2.46178	-1.82355	1
77	2_1_207	2	1	W	15fa	FRMA	Fraxinus mandschurica	7004	0.0930213	0.44795	-0.95694	-0.16435	-2.46178	-0.332358	1
78	2_1_402	2	1	W	15fa	FRMA	Fraxinus mandschurica	2013	0.0398776	0.0992198	0.94596	0.383771	-1.48256	-0.95126	0
79	2_0_410	2	0	I	15fa	FRMA	Fraxinus mandschurica	10018	0.0227041	-0.132247	1.46563	0.644002	-1.16732	-0.95126	1
80	2_0_410	2	0	I	15fa	FRMA	Fraxinus mandschurica	10019	0.0227041	-0.132247	1.46563	0.644002	-1.16732	-0.95126	0
81	1_0_407	1	0	I	15fa	FRMA	Fraxinus mandschurica	7002	0.269298	0.886112	-0.156329	-2.04128	-1.88897	0.1477	1
82	2_0_309	2	0	W	15fa	FRMA	Fraxinus mandschurica	9003	0.0233422	-0.120871	1.52572	-2.04128	-3.441	-0.332358	0
83	2_1_204	2	1	W	15fa	FRMA	Fraxinus mandschurica	4014	0.101145	0.482447	0.597344	-0.16435	-0.50334	-0.95126	0
84	2_0_310	2	0	F	15fa	FRMA	Fraxinus mandschurica	10011	0.0217021	-0.150772	2.6634	0.0482748	-0.909754	-0.95126	1
85	2_1_105	2	1	F	15fa	FRMA	Fraxinus mandschurica	5008	0.0617722	0.279333	0.522839	0.52113	-2.46178	0.539936	0
86	2_1_105	2	1	F	15fa	FRMA	Fraxinus mandschurica	5009	0.0617722	0.279333	0.522839	0.52113	-2.46178	-0.95126	0
87	2_1_105	2	1	F	15fa	FRMA	Fraxinus mandschurica	5010	0.0617722	0.279333	0.522839	0.52113	-2.46178	-0.95126	0
88	2_1_105	2	1	F	15fa	FRMA	Fraxinus mandschurica	5013	0.0617722	0.279333	0.522839	0.52113	-2.46178	-0.95126	0
89	2_1_105	2	1	F	15fa	FRMA	Fraxinus mandschurica	5014	0.0617722	0.279333	0.522839	0.52113	-2.46178	-0.95126	0
90	2_1_302	2	1	F	15fa	FRMA	Fraxinus mandschurica	2012	0.0464645	0.162115	1.44392	0.228046	-1.16732	-0.95126	0
91	3_1_408	3	1	F	15fa	FRMA	Fraxinus mandschurica	8003	0.0171463	-0.2474	0.975628	-0.760077	-3.441	-0.332358	0
92	2_1_410	2	1	I	15fa	FRMA	Fraxinus mandschurica	10001	0.25897	0.869987	-0.774613	-0.760077	-3.441	1.15884	1
93	2_1_106	2	1	I	15fa	FRMA	Fraxinus mandschurica	6003	0.0793897	0.38267	0.384626	-1.23293	-1.88897	-0.332358	0
94	2_1_106	2	1	I	15fa	FRMA	Fraxinus mandschurica	6004	0.0793897	0.38267	0.384626	-1.23293	-1.88897	-0.95126	1
95	2_1_303	2	1	W	15fa	FRMA	Fraxinus mandschurica	3006	0.0537725	0.222235	1.28877	0.52113	-3.441	-0.95126	0
96	2_1_303	2	1	W	15fa	FRMA	Fraxinus mandschurica	3007	0.0537725	0.222235	1.28877	0.52113	-3.441	-0.332358	0
97	2_1_503	2	1	F	15fa	FRMA	Fraxinus mandschurica	3018	0.044364	0.14308	1.26588	1.32948	-1.16732	-0.332358	1
98	2_1_503	2	1	F	15fa	FRMA	Fraxinus mandschurica	3022	0.044364	0.14308	1.26588	1.32948	-1.16732	-0.332358	1
99	2_1_503	2	1	F	15fa	FRMA	Fraxinus mandschurica	3024	0.044364	0.14308	1.26588	1.32948	-1.16732	-1.82355	0
100	2_1_503	2	1	F	15fa	FRMA	Fraxinus mandschurica	3027	0.044364	0.14308	1.26588	1.32948	-1.16732	-1.82355	0
101	2_1_204	2	1	W	15fa	FRMA	Fraxinus mandschurica	4013	0.101145	0.482447	0.597344	-0.16435	-0.50334	-0.332358	1
102	1_0_503	1	0	F	15fa	FRMA	Fraxinus mandschurica	3007	0.0412151	0.11279	-0.801365	-0.424581	-1.16732	0.1477	0
103	2_1_201	2	1	F	15fa	FRMA	Fraxinus mandschurica	1010	0.0656998	0.304716	1.60674	-0.16435	-0.691982	-0.332358	0
104	2_1_201	2	1	F	15fa	FRMA	Fraxinus mandschurica	1012	0.0656998	0.304716	1.60674	-0.16435	-0.691982	-0.95126	0
105	2_0_209	2	0	F	15fa	FRMA	Fraxinus mandschurica	9017	0.0425545	0.125946	1.28655	0.228046	-1.16732	-0.95126	0
106	2_0_209	2	0	F	15fa	FRMA	Fraxinus mandschurica	9020	0.0425545	0.125946	1.28655	0.228046	-1.16732	-0.95126	0
107	3_1_208	3	1	I	15fa	FRMA	Fraxinus mandschurica	8002	0.0154175	-0.290935	0.73339	-2.04128	-3.441	-0.332358	0
108	2_1_504	2	1	F	15fa	FRMA	Fraxinus mandschurica	4032	0.0810259	0.391074	0.452812	0.949973	-0.188102	-0.95126	0
109	2_1_309	2	1	W	15fa	FRMA	Fraxinus mandschurica	9016	0.0949579	0.456439	-0.85432	0.383771	-0.691982	-0.95126	0
110	2_1_309	2	1	W	15fa	FRMA	Fraxinus mandschurica	9019	0.0949579	0.456439	-0.85432	0.383771	-0.691982	-0.95126	1
111	2_1_202	2	1	I	15fa	FRMA	Fraxinus mandschurica	2008	0.0517401	0.206375	1.22623	-2.04128	-1.88897	-0.95126	1
112	2_0_106	2	0	I	15fa	FRMA	Fraxinus mandschurica	6006	0.0390591	0.0906888	0.098199	-0.760077	-2.46178	-1.82355	0
113	2_1_304	2	1	I	15fa	FRMA	Fraxinus mandschurica	4009	0.0659573	0.306327	1.32678	1.19212	-2.46178	-0.332358	0
114	2_1_506	2	1	W	15fa	FRMA	Fraxinus mandschurica	6008	0.178435	0.716414	-0.309695	1.19212	-3.441	-0.95126	0
115	2_1_506	2	1	W	15fa	FRMA	Fraxinus mandschurica	6012	0.178435	0.716414	-0.309695	1.19212	-3.441	-0.95126	0
116	2_1_207	2	1	W	15fa	FRMA	Fraxinus mandschurica	7005	0.0930213	0.44795	-0.95694	-0.16435	-2.46178	-0.332358	0
117	2_1_101	2	1	W	15fa	FRMA	Fraxinus mandschurica	1006	0.0620806	0.281384	1.44109	0.52113	-1.88897	-0.332358	0
118	2_1_101	2	1	W	15fa	FRMA	Fraxinus mandschurica	1008	0.0620806	0.281384	1.44109	0.52113	-1.88897	-0.95126	0
119	2_1_101	2	1	W	15fa	FRMA	Fraxinus mandschurica	1009	0.0620806	0.281384	1.44109	0.52113	-1.88897	-0.332358	1
120	2_1_101	2	1	W	15fa	FRMA	Fraxinus mandschurica	1010	0.0620806	0.281384	1.44109	0.52113	-1.88897	-0.332358	0
121	2_0_410	2	0	I	15fa	FRMA	Fraxinus mandschurica	10016	0.0227041	-0.132247	1.46563	0.644002	-1.16732	0.539936	0
122	2_0_410	2	0	I	15fa	FRMA	Fraxinus mandschurica	10020	0.0227041	-0.132247	1.46563	0.644002	-1.16732	-0.332358	0
123	2_1_405	2	1	W	15fa	FRMA	Fraxinus mandschurica	5016	0.0826925	0.39946	1.11977	0.228046	-0.188102	-0.332358	0
124	2_1_303	2	1	W	15fa	FRMA	Fraxinus mandschurica	3005	0.0537725	0.222235	1.28877	0.52113	-3.441	-0.95126	0
125	2_1_103	2	1	I	15fa	FRMA	Fraxinus mandschurica	3006	0.0623226	0.282986	1.06897	-0.760077	-1.48256	-1.82355	0
126	2_1_406	2	1	F	15fa	FRMA	Fraxinus mandschurica	6012	0.0910841	0.439279	0.0933873	0.228046	-0.50334	-0.332358	1
127	2_1_406	2	1	F	15fa	FRMA	Fraxinus mandschurica	6013	0.0910841	0.439279	0.0933873	0.228046	-0.50334	1.15884	1
128	2_1_503	2	1	F	15fa	FRMA	Fraxinus mandschurica	3025	0.044364	0.14308	1.26588	1.32948	-1.16732	-0.95126	0
129	2_1_503	2	1	F	15fa	FRMA	Fraxinus mandschurica	3030	0.044364	0.14308	1.26588	1.32948	-1.16732	-0.95126	0
130	2_0_310	2	0	F	15fa	FRMA	Fraxinus mandschurica	10012	0.0217021	-0.150772	2.6634	0.0482748	-0.909754	-0.332358	1
131	2_1_304	2	1	I	15fa	FRMA	Fraxinus mandschurica	4021	0.0659573	0.306327	1.32678	1.19212	-2.46178	-0.332358	0
132	2_1_302	2	1	F	15fa	FRMA	Fraxinus mandschurica	2010	0.0464645	0.162115	1.44392	0.228046	-1.16732	-0.95126	1
133	2_1_302	2	1	F	15fa	FRMA	Fraxinus mandschurica	2011	0.0464645	0.162115	1.44392	0.228046	-1.16732	-0.95126	1
134	2_1_408	2	1	F	15fa	FRMA	Fraxinus mandschurica	8003	0.0861406	0.416289	-0.515078	-1.23293	-2.46178	-0.332358	1
135	2_1_504	2	1	F	15fa	FRMA	Fraxinus mandschurica	4031	0.0810259	0.391074	0.452812	0.949973	-0.188102	-0.95126	0
136	2_1_405	2	1	W	15fa	FRMA	Fraxinus mandschurica	5014	0.0826925	0.39946	1.11977	0.228046	-0.188102	-0.332358	0
137	2_1_405	2	1	W	15fa	FRMA	Fraxinus mandschurica	5015	0.0826925	0.39946	1.11977	0.228046	-0.188102	-0.95126	0
138	2_1_303	2	1	W	15fa	FRMA	Fraxinus mandschurica	3008	0.0537725	0.222235	1.28877	0.52113	-3.441	-0.95126	0
139	2_1_303	2	1	W	15fa	FRMA	Fraxinus mandschurica	3010	0.0537725	0.222235	1.28877	0.52113	-3.441	-0.95126	0
140	2_1_503	2	1	F	15fa	FRMA	Fraxinus mandschurica	3019	0.044364	0.14308	1.26588	1.32948	-1.16732	-0.332358	0
141	2_1_503	2	1	F	15fa	FRMA	Fraxinus mandschurica	3026	0.044364	0.14308	1.26588	1.32948	-1.16732	-1.82355	0
142	2_1_503	2	1	F	15fa	FRMA	Fraxinus mandschurica	3029	0.044364	0.14308	1.26588	1.32948	-1.16732	-1.82355	0
143	2_1_304	2	1	I	15fa	FRMA	Fraxinus mandschurica	4020	0.0659573	0.306327	1.32678	1.19212	-2.46178	-0.95126	0
144	2_0_310	2	0	F	15fa	FRMA	Fraxinus mandschurica	10017	0.0217021	-0.150772	2.6634	0.0482748	-0.909754	-0.95126	0
145	2_1_506	2	1	W	15fa	FRMA	Fraxinus mandschurica	6009	0.178435	0.716414	-0.309695	1.19212	-3.441	0.1477	1
146	2_1_506	2	1	W	15fa	FRMA	Fraxinus mandschurica	6014	0.178435	0.716414	-0.309695	1.19212	-3.441	-0.95126	1
147	2_0_209	2	0	F	15fa	FRMA	Fraxinus mandschurica	9019	0.0425545	0.125946	1.28655	0.228046	-1.16732	0.539936	0
148	2_1_101	2	1	W	15fa	FRMA	Fraxinus mandschurica	1005	0.0620806	0.281384	1.44109	0.52113	-1.88897	-0.95126	1
149	2_1_101	2	1	W	15fa	FRMA	Fraxinus mandschurica	1007	0.0620806	0.281384	1.44109	0.52113	-1.88897	-0.332358	0
150	2_1_309	2	1	W	15fa	FRMA	Fraxinus mandschurica	9015	0.0949579	0.456439	-0.85432	0.383771	-0.691982	-0.95126	0
151	2_0_410	2	0	I	15fa	FRMA	Fraxinus mandschurica	10021	0.0227041	-0.132247	1.46563	0.644002	-1.16732	-0.95126	0
152	2_1_505	2	1	I	15fa	FRMA	Fraxinus mandschurica	5007	0.141665	0.621292	0.194899	-0.424581	-0.691982	-0.332358	1
153	3_1_509	3	1	I	15fa	FRMA	Fraxinus mandschurica	9001	0.0142978	-0.321802	1.17462	-1.23293	-3.441	0.1477	1
154	2_1_310	2	1	F	15fa	FRMA	Fraxinus mandschurica	10017	0.124351	0.567566	-0.946596	-0.424581	-0.691982	0.539936	0
155	2_1_406	2	1	F	15fa	FRMA	Fraxinus mandschurica	6014	0.0910841	0.439279	0.0933873	0.228046	-0.50334	1.6389	1
156	2_1_303	2	1	W	15fa	FRMA	Fraxinus mandschurica	3004	0.0537725	0.222235	1.28877	0.52113	-3.441	-0.95126	0
157	2_1_103	2	1	I	15fa	FRMA	Fraxinus mandschurica	3007	0.0623226	0.282986	1.06897	-0.760077	-1.48256	-0.95126	0
158	2_1_103	2	1	I	15fa	FRMA	Fraxinus mandschurica	3008	0.0623226	0.282986	1.06897	-0.760077	-1.48256	-1.82355	1
159	2_1_506	2	1	W	15fa	FRMA	Fraxinus mandschurica	6004	0.178435	0.716414	-0.309695	1.19212	-3.441	-0.332358	1
160	2_1_506	2	1	W	15fa	FRMA	Fraxinus mandschurica	6017	0.178435	0.716414	-0.309695	1.19212	-3.441	-0.95126	1
161	2_1_504	2	1	F	15fa	FRMA	Fraxinus mandschurica	4030	0.0810259	0.391074	0.452812	0.949973	-0.188102	-0.95126	0
162	2_1_410	2	1	I	15fa	FRMA	Fraxinus mandschurica	10002	0.25897	0.869987	-0.774613	-0.760077	-3.441	0.1477	1
163	2_0_310	2	0	F	15fa	FRMA	Fraxinus mandschurica	10016	0.0217021	-0.150772	2.6634	0.0482748	-0.909754	-0.332358	0
164	2_1_408	2	1	F	15fa	FRMA	Fraxinus mandschurica	8004	0.0861406	0.416289	-0.515078	-1.23293	-2.46178	0.1477	0
165	2_1_506	2	1	W	15fa	FRMA	Fraxinus mandschurica	6016	0.178435	0.716414	-0.309695	1.19212	-3.441	-0.95126	1
166	2_1_506	2	1	W	15fa	FRMA	Fraxinus mandschurica	6015	0.178435	0.716414	-0.309695	1.19212	-3.441	-0.332358	1
167	2_1_503	2	1	F	15fa	FRMA	Fraxinus mandschurica	3028	0.044364	0.14308	1.26588	1.32948	-1.16732	-0.95126	0
168	2_1_505	2	1	I	15fa	FRMA	Fraxinus mandschurica	5008	0.141665	0.621292	0.194899	-0.424581	-0.691982	-0.95126	1
169	2_1_101	2	1	W	15fa	FRMA	Fraxinus mandschurica	1011	0.0620806	0.281384	1.44109	0.52113	-1.88897	-0.332358	0
170	2_1_503	2	1	F	15fa	TIAM	Tilia amurensis	3020	0.149046	0.642227	0.605397	-2.04128	0.925765	-0.95126	0
171	2_1_201	2	1	F	15fa	TIAM	Tilia amurensis	1013	0.191697	0.745971	0.874537	-2.04128	-0.0534555	1.15884	1
172	3_1_406	3	1	F	15fa	TIAM	Tilia amurensis	6006	0.112918	0.527819	0.789613	-2.04128	-1.16732	-0.332358	0
173	2_1_204	2	1	W	15fa	TIAM	Tilia amurensis	4012	0.192361	0.747397	-0.0942206	-2.04128	0.0694669	-1.82355	0
174	1_0_405	1	0	W	15fa	TIAM	Tilia amurensis	5003	0.184754	0.730762	-1.95738	-2.04128	-2.46178	-0.332358	0
175	2_0_408	2	0	F	15fa	TIAM	Tilia amurensis	8027	0.0855118	0.413271	0.947151	-2.04128	0.0694669	1.15884	0
176	2_1_406	2	1	F	15fa	TIAM	Tilia amurensis	6011	0.232831	0.826117	-1.24322	-2.04128	0.287238	-1.82355	0
177	2_0_310	2	0	F	15fa	TIAM	Tilia amurensis	10015	0.142646	0.624138	2.14912	-2.04128	-0.0534555	0.1477	0
178	2_0_301	2	0	I	15fa	TIMA	Tilia mandshurica	1017	0.0399988	0.100468	-0.184051	0.228046	-1.16732	0.871566	1
179	2_0_301	2	0	I	15fa	TIMA	Tilia mandshurica	1018	0.0399988	0.100468	-0.184051	0.228046	-1.16732	1.41223	1
180	3_1_406	3	1	F	15fa	ULJA	Ulmus japonica	6005	0.0221693	-0.14203	1.34268	-2.04128	-1.16732	-0.95126	0
223	2_0_405	2	0	W	16fa	ACBA	Acer barbinerve	5044	0.000188539	-1.91598	0.50054	-1.23293	1.73457	0.539936	1
224	1_0_208	1	0	I	16fa	ACBA	Acer barbinerve	8015	0.000412674	-1.68712	0.577478	0.228046	0.718656	-0.332358	1
225	1_0_107	1	0	F	16fa	ACBA	Acer barbinerve	7012	0.000379589	-1.7139	0.445973	-0.424581	0.642274	-0.332358	1
226	1_1_207	1	1	W	16fa	ACBA	Acer barbinerve	7012	0.000135254	-1.99599	0.211251	-2.04128	0.384705	-0.95126	0
227	1_0_207	1	0	W	16fa	ACBA	Acer barbinerve	7020	0.000557158	-1.58706	0.53425	0.949973	0.561526	0.539936	1
228	1_1_302	1	1	F	16fa	ACBA	Acer barbinerve	2012	0.000113693	-2.03336	0.554111	-0.760077	0.384705	-0.332358	1
229	1_1_302	1	1	F	16fa	ACBA	Acer barbinerve	2013	0.000113693	-2.03336	0.554111	-0.760077	0.384705	-1.82355	1
230	1_1_509	1	1	I	16fa	ACBA	Acer barbinerve	9014	0.000766694	-1.47494	0.354427	-1.23293	0.384705	-0.332358	1
231	1_1_407	1	1	I	16fa	ACBA	Acer barbinerve	7014	0.000166334	-1.94746	0.795504	0.0482748	1.4551	0.539936	1
232	2_0_504	2	0	F	16fa	ACBA	Acer barbinerve	4027	0.000209396	-1.88845	0.261105	-2.04128	0.925765	-0.332358	0
233	1_1_301	1	1	I	16fa	ACBA	Acer barbinerve	1016	0.000125589	-2.01232	0.317614	-1.23293	0.287238	-0.332358	0
234	1_1_407	1	1	I	16fa	ACBA	Acer barbinerve	7036	0.000166334	-1.94746	0.795504	0.0482748	1.4551	-0.95126	1
235	1_1_309	1	1	W	16fa	ACBA	Acer barbinerve	9021	0.000184887	-1.92099	0.76286	-0.760077	0.925765	-0.332358	1
236	1_1_410	1	1	I	16fa	ACBA	Acer barbinerve	10010	0.000245368	-1.8449	1.02726	-2.04128	-0.0534555	-0.332358	1
237	1_0_207	1	0	W	16fa	ACBA	Acer barbinerve	7019	0.000557158	-1.58706	0.53425	0.949973	0.561526	0.871566	1
238	1_1_506	1	1	W	16fa	ACBA	Acer barbinerve	6018	0.000160394	-1.9563	0.976794	-2.04128	1.41025	-0.332358	1
239	1_1_301	1	1	I	16fa	ACBA	Acer barbinerve	1014	0.000125589	-2.01232	0.317614	-1.23293	0.287238	0.1477	0
240	1_0_207	1	0	W	16fa	ACBA	Acer barbinerve	7018	0.000557158	-1.58706	0.53425	0.949973	0.561526	0.539936	1
241	1_1_407	1	1	I	16fa	ACBA	Acer barbinerve	7015	0.000166334	-1.94746	0.795504	0.0482748	1.4551	-0.95126	1
242	1_0_207	1	0	W	16fa	ACBA	Acer barbinerve	7017	0.000557158	-1.58706	0.53425	0.949973	0.561526	0.539936	1
243	1_1_407	1	1	I	16fa	ACBA	Acer barbinerve	7027	0.000166334	-1.94746	0.795504	0.0482748	1.4551	-0.332358	1
244	1_0_107	1	0	F	16fa	ACBA	Acer barbinerve	7018	0.000379589	-1.7139	0.445973	-0.424581	0.642274	-0.95126	0
245	1_1_408	1	1	F	16fa	ACBA	Acer barbinerve	8018	0.000197261	-1.90424	0.769796	-2.04128	0.718656	0.1477	1
246	1_0_207	1	0	W	16fa	ACBA	Acer barbinerve	7034	0.000557158	-1.58706	0.53425	0.949973	0.561526	0.1477	0
247	3_1_201	3	1	F	16fa	ACBA	Acer barbinerve	1009	0.000375873	-1.71701	0.759837	-2.04128	-0.336946	0.1477	1
248	1_1_302	1	1	F	16fa	ACBA	Acer barbinerve	2016	0.000113693	-2.03336	0.554111	-0.760077	0.384705	-0.332358	0
249	1_0_207	1	0	W	16fa	ACBA	Acer barbinerve	7016	0.000557158	-1.58706	0.53425	0.949973	0.561526	0.539936	1
250	1_1_509	1	1	I	16fa	ACBA	Acer barbinerve	9010	0.000766694	-1.47494	0.354427	-1.23293	0.384705	-0.95126	1
251	3_0_101	3	0	W	16fa	ACBA	Acer barbinerve	1010	0.000153529	-1.96676	0.950987	-2.04128	-0.188102	0.1477	1
252	1_1_504	1	1	F	16fa	ACBA	Acer barbinerve	4034	0.000117034	-2.02734	0.83262	-2.04128	1.49857	-0.332358	0
253	1_0_207	1	0	W	16fa	ACBA	Acer barbinerve	7022	0.000557158	-1.58706	0.53425	0.949973	0.561526	0.1477	1
254	1_1_503	1	1	F	16fa	ACBA	Acer barbinerve	3009	0.000127765	-2.00859	0.471077	-1.23293	0.287238	0.1477	1
255	1_0_405	1	0	W	16fa	ACBA	Acer barbinerve	5008	0.000571161	-1.57854	-0.0260986	-2.04128	0.0694669	-0.332358	1
256	1_0_208	1	0	I	16fa	ACBA	Acer barbinerve	8027	0.000412674	-1.68712	0.577478	0.228046	0.718656	-0.95126	1
257	1_0_207	1	0	W	16fa	ACBA	Acer barbinerve	7023	0.000557158	-1.58706	0.53425	0.949973	0.561526	0.871566	0
258	1_0_208	1	0	I	16fa	ACBA	Acer barbinerve	8031	0.000412674	-1.68712	0.577478	0.228046	0.718656	0.1477	1
259	1_0_207	1	0	W	16fa	ACBA	Acer barbinerve	7015	0.000557158	-1.58706	0.53425	0.949973	0.561526	0.539936	1
260	1_0_202	1	0	I	16fa	ACBA	Acer barbinerve	2008	0.000407094	-1.69151	0.680619	-2.04128	0.47588	0.539936	1
261	3_1_405	3	1	W	16fa	ACBA	Acer barbinerve	5012	0.000115822	-2.02951	0.821255	-2.04128	0.0694669	0.539936	1
262	2_0_405	2	0	W	16fa	ACBA	Acer barbinerve	5042	0.000188539	-1.91598	0.50054	-1.23293	1.73457	-0.332358	0
263	1_0_208	1	0	I	16fa	ACBA	Acer barbinerve	8030	0.000412674	-1.68712	0.577478	0.228046	0.718656	-0.332358	1
264	1_1_503	1	1	F	16fa	ACBA	Acer barbinerve	3010	0.000127765	-2.00859	0.471077	-1.23293	0.287238	0.1477	1
265	2_0_301	2	0	I	16fa	ACBA	Acer barbinerve	1023	0.000670004	-1.52293	0.137343	-2.04128	1.26646	-0.332358	1
266	1_1_208	1	1	I	16fa	ACBA	Acer barbinerve	8011	0.000147151	-1.97673	0.257934	-2.04128	0.287238	-0.332358	1
267	1_1_309	1	1	W	16fa	ACBA	Acer barbinerve	9020	0.000184887	-1.92099	0.76286	-0.760077	0.925765	0.1477	0
268	1_1_407	1	1	I	16fa	ACBA	Acer barbinerve	7021	0.000166334	-1.94746	0.795504	0.0482748	1.4551	-0.332358	1
269	1_0_207	1	0	W	16fa	ACBA	Acer barbinerve	7026	0.000557158	-1.58706	0.53425	0.949973	0.561526	0.539936	1
270	1_0_309	1	0	W	16fa	ACBA	Acer barbinerve	9008	0.00036454	-1.72668	1.64859	-2.04128	0.182545	-0.332358	1
271	1_0_208	1	0	I	16fa	ACBA	Acer barbinerve	8019	0.000412674	-1.68712	0.577478	0.228046	0.718656	0.1477	1
272	1_0_207	1	0	W	16fa	ACBA	Acer barbinerve	7025	0.000557158	-1.58706	0.53425	0.949973	0.561526	0.1477	1
273	1_0_107	1	0	F	16fa	ACBA	Acer barbinerve	7019	0.000379589	-1.7139	0.445973	-0.424581	0.642274	0.1477	1
274	1_0_207	1	0	W	16fa	ACBA	Acer barbinerve	7014	0.000557158	-1.58706	0.53425	0.949973	0.561526	1.15884	1
275	1_0_209	1	0	F	16fa	ACBA	Acer barbinerve	9021	0.000346849	-1.74223	1.26711	-2.04128	0.988563	1.15884	1
276	1_0_207	1	0	W	16fa	ACBA	Acer barbinerve	7027	0.000557158	-1.58706	0.53425	0.949973	0.561526	-0.332358	1
277	2_1_402	2	1	W	16fa	ACBA	Acer barbinerve	2021	0.000289167	-1.79742	1.18738	-0.760077	0.988563	-0.332358	0
278	2_1_402	2	1	W	16fa	ACBA	Acer barbinerve	2022	0.000289167	-1.79742	1.18738	-0.760077	0.988563	-0.95126	0
279	1_0_208	1	0	I	16fa	ACBA	Acer barbinerve	8020	0.000412674	-1.68712	0.577478	0.228046	0.718656	-0.332358	1
280	1_0_208	1	0	I	16fa	ACBA	Acer barbinerve	8016	0.000412674	-1.68712	0.577478	0.228046	0.718656	0.1477	1
281	1_1_406	1	1	F	16fa	ACBA	Acer barbinerve	6014	0.000147975	-1.97543	0.88642	-2.04128	0.791119	-0.332358	1
282	2_1_201	2	1	F	16fa	ACMA	Acer mandshuricum	1014	0.000891268	-1.42034	1.93383	-2.04128	0.791119	-0.95126	1
283	2_1_304	2	1	I	16fa	ACMA	Acer mandshuricum	4029	0.000952667	-1.39588	1.67926	-2.04128	0.860045	-0.95126	0
284	1_1_410	1	1	I	16fa	ACMA	Acer mandshuricum	10016	0.00618848	-0.663001	0.990442	-2.04128	-0.0534555	0.539936	1
285	1_1_510	1	1	W	16fa	ACMO	Acer mono	10021	0.0303818	-0.0126046	0.0534414	-2.04128	0.287238	-0.95126	1
286	1_0_103	1	0	I	16fa	ACMO	Acer mono	3011	0.0301422	-0.0158579	0.795232	-2.04128	-0.0534555	-0.332358	1
287	3_1_505	3	1	I	16fa	ACMO	Acer mono	5004	0.0115466	-0.409188	0.731559	-2.04128	0.182545	4.00239	1
288	2_1_105	2	1	F	16fa	ACMO	Acer mono	5037	0.0196827	-0.190842	0.808677	-2.04128	1.16177	-0.332358	1
289	3_0_510	3	0	W	16fa	ACMO	Acer mono	10007	0.0103653	-0.453249	0.71451	-2.04128	-0.50334	3.61015	1
290	2_1_310	2	1	F	16fa	ACMO	Acer mono	10023	0.0278134	-0.0488975	-0.0519582	-2.04128	1.4551	0.1477	1
291	1_1_304	1	1	I	16fa	ACMO	Acer mono	4015	0.0206523	-0.171117	0.736412	-2.04128	0.287238	-0.95126	1
292	1_0_209	1	0	F	16fa	ACMO	Acer mono	9017	0.0279731	-0.0465457	1.10392	-1.23293	0.925765	-0.332358	1
293	2_0_303	2	0	W	16fa	ACMO	Acer mono	3011	0.0147253	-0.309744	-0.0676399	-2.04128	0.182545	-0.332358	1
294	2_1_209	2	1	F	16fa	ACMO	Acer mono	9019	0.033269	0.0247106	-0.481608	-2.04128	0.642274	0.539936	1
295	1_0_208	1	0	I	16fa	ACMO	Acer mono	8014	0.0265954	-0.0672921	0.390746	-1.23293	1.04869	-0.332358	1
296	2_0_202	2	0	I	16fa	ACMO	Acer mono	2012	0.0196682	-0.191144	-0.198384	-2.04128	-0.0534555	-0.332358	1
297	1_1_407	1	1	I	16fa	ACMO	Acer mono	7040	0.0268592	-0.063239	0.616142	-1.23293	1.62149	-0.332358	1
298	1_0_503	1	0	F	16fa	ACMO	Acer mono	3021	0.0546683	0.229036	-0.939435	-2.04128	0.561526	-0.332358	1
299	1_1_509	1	1	I	16fa	ACMO	Acer mono	9012	0.0268171	-0.0638825	0.15688	-2.04128	0.47588	-0.95126	0
300	2_1_302	2	1	F	16fa	ACMO	Acer mono	2040	0.0296778	-0.0222394	1.5353	-2.04128	1.5817	0.1477	1
301	1_0_208	1	0	I	16fa	ACMO	Acer mono	8021	0.0265954	-0.0672921	0.390746	-1.23293	1.04869	-0.95126	1
302	2_0_504	2	0	F	16fa	ACMO	Acer mono	4017	0.00777167	-0.570552	0.203391	-1.23293	0.860045	-0.332358	1
303	1_0_209	1	0	F	16fa	ACMO	Acer mono	9018	0.0279731	-0.0465457	1.10392	-1.23293	0.925765	-0.332358	1
304	1_1_503	1	1	F	16fa	ACMO	Acer mono	3007	0.0236348	-0.115756	0.298901	-2.04128	0.384705	-0.95126	0
305	1_1_410	1	1	I	16fa	ACMO	Acer mono	10011	0.0534569	0.219812	0.683893	-2.04128	-0.0534555	-0.332358	1
306	2_1_503	2	1	F	16fa	ACMO	Acer mono	3034	0.00635165	-0.652457	1.4794	-2.04128	1.04869	-0.332358	1
307	3_1_107	3	1	F	16fa	ACMO	Acer mono	7008	0.065884	0.305869	0.29659	-2.04128	0.561526	-0.95126	1
308	2_0_510	2	0	W	16fa	ACMO	Acer mono	10041	0.0193485	-0.197864	1.05643	-1.23293	1.6602	-0.332358	1
309	2_0_208	2	0	I	16fa	ACMO	Acer mono	8016	0.0292045	-0.0288453	0.872373	-2.04128	0.182545	-0.332358	1
310	1_1_204	1	1	W	16fa	ACMO	Acer mono	4017	0.0184297	-0.217813	0.402292	-2.04128	0.791119	0.1477	1
311	1_1_108	1	1	W	16fa	ACMO	Acer mono	8017	0.0343142	0.0374279	0.0780178	-2.04128	0.47588	-0.95126	1
312	3_1_209	3	1	F	16fa	ACMO	Acer mono	9015	0.0275036	-0.053499	1.09718	-2.04128	0.925765	0.1477	1
313	2_0_510	2	0	W	16fa	ACMO	Acer mono	10038	0.0193485	-0.197864	1.05643	-1.23293	1.6602	0.1477	1
314	1_0_505	1	0	I	16fa	ACMO	Acer mono	5018	0.0393973	0.0942349	-0.15519	-2.04128	0.384705	-0.95126	1
315	3_1_505	3	1	I	16fa	ACPS	Acer pseudo-sieboldianum	5007	0.0686966	0.323084	0.32916	-1.23293	0.0694669	0.1477	1
316	2_1_410	2	1	I	16fa	ACPS	Acer pseudo-sieboldianum	10016	0.0166887	-0.258485	1.09181	-2.04128	0.47588	-0.332358	1
317	2_0_509	2	0	I	16fa	ACPS	Acer pseudo-sieboldianum	9023	0.0206328	-0.171503	0.944059	-2.04128	0.860045	0.871566	1
318	1_0_204	1	0	W	16fa	ACPS	Acer pseudo-sieboldianum	4012	0.0110101	-0.428616	0.370289	-1.23293	-0.50334	0.1477	1
319	3_0_108	3	0	W	16fa	ACPS	Acer pseudo-sieboldianum	8015	0.0360139	0.0573063	1.63803	-1.23293	1.54075	0.539936	1
320	2_0_204	2	0	W	16fa	ACPS	Acer pseudo-sieboldianum	4031	0.0247024	-0.0976178	-0.465756	0.0482748	1.21508	-0.95126	1
321	1_0_207	1	0	W	16fa	ACPS	Acer pseudo-sieboldianum	7024	0.0159096	-0.278068	0.424613	-2.04128	1.31603	-0.332358	1
322	1_0_107	1	0	F	16fa	ACPS	Acer pseudo-sieboldianum	7010	0.0158628	-0.279275	0.332694	-0.760077	0.718656	0.539936	1
323	1_1_510	1	1	W	16fa	ACPS	Acer pseudo-sieboldianum	10018	0.0281487	-0.0439749	0.0712804	-1.23293	0.182545	0.1477	1
324	1_0_204	1	0	W	16fa	ACPS	Acer pseudo-sieboldianum	4013	0.0110101	-0.428616	0.370289	-1.23293	-0.50334	-0.332358	1
325	3_0_402	3	0	W	16fa	ACPS	Acer pseudo-sieboldianum	2009	0.0149977	-0.302239	-0.114497	-2.04128	0.0694669	-0.332358	1
326	2_1_309	2	1	W	16fa	ACPS	Acer pseudo-sieboldianum	9030	0.0175515	-0.237827	-0.137052	-2.04128	0.988563	-0.332358	1
327	1_1_209	1	1	F	16fa	ACPS	Acer pseudo-sieboldianum	9017	0.0203701	-0.17676	0.220624	-2.04128	0.287238	-0.95126	1
328	1_1_202	1	1	I	16fa	ACPS	Acer pseudo-sieboldianum	2013	0.0339384	0.0328999	-0.00421866	-2.04128	0.384705	-0.95126	1
329	1_1_405	1	1	W	16fa	ACPS	Acer pseudo-sieboldianum	5010	0.0360434	0.0576434	0.525972	-2.04128	0.791119	-0.95126	1
330	2_0_510	2	0	W	16fa	ACPS	Acer pseudo-sieboldianum	10026	0.0180085	-0.227292	1.06462	-1.23293	1.6602	-0.332358	1
331	1_0_310	1	0	F	16fa	ACPS	Acer pseudo-sieboldianum	10018	0.019769	-0.189046	0.546058	-2.04128	0.287238	-0.332358	1
332	1_1_505	1	1	I	16fa	ACPS	Acer pseudo-sieboldianum	5014	0.0266268	-0.0668087	0.386454	-2.04128	0.384705	-0.332358	1
333	1_1_309	1	1	W	16fa	ACPS	Acer pseudo-sieboldianum	9022	0.0226093	-0.133966	0.611417	-1.23293	0.988563	-0.332358	1
334	1_1_406	1	1	F	16fa	ACPS	Acer pseudo-sieboldianum	6020	0.0224056	-0.13768	0.741131	-2.04128	0.791119	-0.95126	1
335	2_1_301	2	1	I	16fa	ACPS	Acer pseudo-sieboldianum	1028	0.0225321	-0.13537	2.9736	-2.04128	1.93673	0.1477	1
336	1_0_509	1	0	I	16fa	ACPS	Acer pseudo-sieboldianum	9019	0.0230753	-0.125592	0.974188	-2.04128	0.718656	-0.332358	1
337	3_0_503	3	0	F	16fa	ACPS	Acer pseudo-sieboldianum	3002	0.0230568	-0.12592	-0.591207	-2.04128	-1.48256	-0.61963	1
338	2_0_510	2	0	W	16fa	ACPS	Acer pseudo-sieboldianum	10037	0.0180085	-0.227292	1.06462	-1.23293	1.6602	-0.332358	1
339	1_1_107	1	1	F	16fa	ACPS	Acer pseudo-sieboldianum	7014	0.018871	-0.208112	0.0920483	-0.760077	0.791119	0.1477	1
340	3_1_505	3	1	I	16fa	ACPS	Acer pseudo-sieboldianum	5015	0.0686966	0.323084	0.32916	-1.23293	0.0694669	0.1477	1
341	2_1_505	2	1	I	16fa	ACPS	Acer pseudo-sieboldianum	5031	0.0320567	0.00945139	0.956371	-1.23293	1.36393	0.539936	1
342	1_0_101	1	0	W	16fa	ACPS	Acer pseudo-sieboldianum	1010	0.0098838	-0.472653	0.330244	-2.04128	0.642274	-0.332358	1
343	3_0_207	3	0	W	16fa	ACPS	Acer pseudo-sieboldianum	7016	0.0185105	-0.216021	0.568678	-2.04128	0.47588	-0.332358	1
344	3_0_108	3	0	W	16fa	ACPS	Acer pseudo-sieboldianum	8030	0.0360139	0.0573063	1.63803	-1.23293	1.54075	0.539936	1
345	2_1_505	2	1	I	16fa	ACPS	Acer pseudo-sieboldianum	5013	0.0320567	0.00945139	0.956371	-1.23293	1.36393	0.539936	1
346	2_1_510	2	1	W	16fa	ACPS	Acer pseudo-sieboldianum	10026	0.0189947	-0.205433	0.360776	-2.04128	0.791119	-0.332358	1
347	3_1_208	3	1	I	16fa	ACPS	Acer pseudo-sieboldianum	8015	0.0600992	0.268029	0.422727	-2.04128	0.182545	-0.332358	1
348	2_1_302	2	1	F	16fa	ACPS	Acer pseudo-sieboldianum	2041	0.0237641	-0.113517	1.56697	-1.23293	1.54075	0.1477	1
349	1_1_107	1	1	F	16fa	ACPS	Acer pseudo-sieboldianum	7013	0.018871	-0.208112	0.0920483	-0.760077	0.791119	-0.332358	1
350	2_1_302	2	1	F	16fa	ACPS	Acer pseudo-sieboldianum	2025	0.0237641	-0.113517	1.56697	-1.23293	1.54075	-0.332358	1
351	3_0_204	3	0	W	16fa	ACPS	Acer pseudo-sieboldianum	4011	0.0153688	-0.292232	-0.00774632	-2.04128	0.47588	0.539936	1
352	1_0_107	1	0	F	16fa	ACPS	Acer pseudo-sieboldianum	7011	0.0158628	-0.279275	0.332694	-0.760077	0.718656	0.539936	1
353	1_0_107	1	0	F	16fa	ACPS	Acer pseudo-sieboldianum	7013	0.0158628	-0.279275	0.332694	-0.760077	0.718656	-0.332358	1
354	3_0_509	3	0	I	16fa	ACPS	Acer pseudo-sieboldianum	9020	0.0207956	-0.16828	0.632621	-1.23293	0.642274	0.539936	1
355	2_1_506	2	1	W	16fa	ACPS	Acer pseudo-sieboldianum	6028	0.0308749	-0.00598726	0.807285	-2.04128	0.860045	0.539936	1
356	1_1_304	1	1	I	16fa	ACPS	Acer pseudo-sieboldianum	4009	0.0258087	-0.0796262	0.701884	-1.23293	0.182545	-0.332358	1
357	2_0_402	2	0	W	16fa	ACPS	Acer pseudo-sieboldianum	2018	0.0269646	-0.0616301	0.190711	-2.04128	0.0694669	-0.332358	1
358	1_1_408	1	1	F	16fa	ACPS	Acer pseudo-sieboldianum	8013	0.0276801	-0.0508708	0.583677	-2.04128	0.718656	-0.332358	1
359	2_0_310	2	0	F	16fa	ACPS	Acer pseudo-sieboldianum	10029	0.0239979	-0.109498	2.65427	-2.04128	0.988563	-0.332358	1
360	1_1_304	1	1	I	16fa	ACPS	Acer pseudo-sieboldianum	4006	0.0258087	-0.0796262	0.701884	-1.23293	0.182545	-0.95126	1
361	2_0_204	2	0	W	16fa	ACPS	Acer pseudo-sieboldianum	4020	0.0247024	-0.0976178	-0.465756	0.0482748	1.21508	0.1477	1
362	1_1_201	1	1	F	16fa	ACPS	Acer pseudo-sieboldianum	1012	0.0235552	-0.117141	0.169578	-2.04128	0.47588	0.1477	1
363	1_0_302	1	0	F	16fa	ACPS	Acer pseudo-sieboldianum	2024	0.0105317	-0.44675	0.25211	-2.04128	1.04869	0.1477	1
364	1_1_309	1	1	W	16fa	ACPS	Acer pseudo-sieboldianum	9026	0.0226093	-0.133966	0.611417	-1.23293	0.988563	-0.95126	1
365	2_1_408	2	1	F	16fa	ACPS	Acer pseudo-sieboldianum	8008	0.0173327	-0.242968	0.077122	-2.04128	0.384705	0.871566	1
366	3_0_408	3	0	F	16fa	ACPS	Acer pseudo-sieboldianum	8012	0.0787769	0.379478	0.688555	-1.23293	0.0694669	-0.332358	1
367	3_0_504	3	0	F	16fa	ACPS	Acer pseudo-sieboldianum	4007	0.0330229	0.0216584	-0.418639	-2.04128	-0.0534555	-0.332358	1
368	2_0_103	2	0	I	16fa	ACPS	Acer pseudo-sieboldianum	3028	0.0274366	-0.0545009	-0.558764	-2.04128	0.988563	-0.332358	1
369	1_1_204	1	1	W	16fa	ACPS	Acer pseudo-sieboldianum	4021	0.0212328	-0.159742	0.381798	-0.760077	0.642274	0.1477	1
370	1_1_107	1	1	F	16fa	ACPS	Acer pseudo-sieboldianum	7020	0.018871	-0.208112	0.0920483	-0.760077	0.791119	-0.95126	1
371	2_0_204	2	0	W	16fa	ACPS	Acer pseudo-sieboldianum	4019	0.0247024	-0.0976178	-0.465756	0.0482748	1.21508	-0.332358	1
372	3_0_405	3	0	W	16fa	ACPS	Acer pseudo-sieboldianum	5010	0.0265588	-0.0678592	-0.483879	-2.04128	0.384705	0.1477	1
373	2_0_204	2	0	W	16fa	ACPS	Acer pseudo-sieboldianum	4014	0.0247024	-0.0976178	-0.465756	0.0482748	1.21508	-0.95126	1
374	3_0_304	3	0	I	16fa	ACPS	Acer pseudo-sieboldianum	4003	0.0179448	-0.228743	-0.686327	-2.04128	-1.88897	0.539936	1
375	2_0_505	2	0	I	16fa	ACTE	Acer tegmentosum	5024	0.00704677	-0.610332	0.184368	-1.23293	0.718656	0.1477	1
376	1_0_408	1	0	F	16fa	ACTE	Acer tegmentosum	8007	0.006411	-0.648687	0.992077	-2.04128	0.384705	0.539936	1
377	2_1_202	2	1	I	16fa	ACTE	Acer tegmentosum	2026	0.00891015	-0.51492	1.46844	-0.760077	0.860045	-0.95126	0
378	1_0_201	1	0	F	16fa	ACTE	Acer tegmentosum	1015	0.00780619	-0.56875	0.444991	-2.04128	0.47588	-0.95126	0
379	2_0_309	2	0	W	16fa	ACTE	Acer tegmentosum	9017	0.00688641	-0.619675	1.6134	-2.04128	0.561526	-0.95126	1
380	1_1_402	1	1	W	16fa	ACTE	Acer tegmentosum	2014	0.000309906	-1.77672	0.670389	-2.04128	0.642274	-0.332358	1
381	1_0_503	1	0	F	16fa	ACTE	Acer tegmentosum	3013	0.0106732	-0.441303	-0.505715	-0.760077	0.384705	-0.332358	1
382	1_0_207	1	0	W	16fa	ACTE	Acer tegmentosum	7013	0.00710627	-0.606918	0.487875	-0.760077	1.21508	0.1477	1
383	1_0_505	1	0	I	16fa	ACTE	Acer tegmentosum	5012	0.0115268	-0.409887	0.0736698	-0.424581	0.0694669	-0.332358	0
384	2_1_504	2	1	F	16fa	ACTE	Acer tegmentosum	4037	0.00611375	-0.667921	0.956038	-2.04128	0.642274	-0.332358	0
385	1_0_405	1	0	W	16fa	ACTE	Acer tegmentosum	5011	0.0134303	-0.34741	-0.132809	-0.760077	-0.188102	-0.332358	1
386	1_0_405	1	0	W	16fa	ACTE	Acer tegmentosum	5010	0.0134303	-0.34741	-0.132809	-0.760077	-0.188102	0.1477	1
387	2_1_510	2	1	W	16fa	ACTE	Acer tegmentosum	10037	0.00357938	-0.88346	0.472731	-1.23293	0.718656	-0.332358	1
388	1_0_505	1	0	I	16fa	ACTE	Acer tegmentosum	5016	0.0115268	-0.409887	0.0736698	-0.424581	0.0694669	-0.332358	1
389	2_0_407	2	0	I	16fa	ACTE	Acer tegmentosum	7025	0.00700186	-0.612927	0.737085	-2.04128	1.16177	0.1477	1
390	2_0_504	2	0	F	16fa	ACTE	Acer tegmentosum	4018	0.00754881	-0.582378	0.205105	-2.04128	0.925765	-0.332358	1
391	2_1_505	2	1	I	16fa	ACTE	Acer tegmentosum	5019	0.00308294	-0.943011	1.13409	-2.04128	1.41025	-0.332358	1
392	2_0_103	2	0	I	16fa	ACTE	Acer tegmentosum	3018	0.00566655	-0.698662	-0.358744	-2.04128	0.988563	-0.332358	1
393	1_0_402	1	0	W	16fa	ACTE	Acer tegmentosum	2016	0.00958867	-0.485014	-0.0650118	-1.23293	0.182545	-0.332358	1
394	2_0_505	2	0	I	16fa	ACTE	Acer tegmentosum	5020	0.00704677	-0.610332	0.184368	-1.23293	0.718656	-0.332358	1
395	2_1_503	2	1	F	16fa	ACTE	Acer tegmentosum	3037	0.00590247	-0.68216	1.48185	-0.760077	0.925765	1.15884	1
396	2_0_506	2	0	W	16fa	ACTE	Acer tegmentosum	6027	0.00880908	-0.519566	0.679999	-0.760077	0.791119	-0.95126	1
397	1_0_407	1	0	I	16fa	ACTE	Acer tegmentosum	7005	0.00758376	-0.580501	1.58301	-2.04128	-1.48256	-0.332358	1
398	2_0_408	2	0	F	16fa	ACTE	Acer tegmentosum	8036	0.00902684	-0.50962	1.40015	-0.760077	0.791119	-0.95126	1
399	1_0_509	1	0	I	16fa	ACTE	Acer tegmentosum	9005	0.00552389	-0.70897	1.08234	-2.04128	0.718656	0.1477	1
400	1_0_207	1	0	W	16fa	ACTE	Acer tegmentosum	7031	0.00710627	-0.606918	0.487875	-0.760077	1.21508	0.1477	1
401	2_0_408	2	0	F	16fa	ACTE	Acer tegmentosum	8045	0.00902684	-0.50962	1.40015	-0.760077	0.791119	-0.332358	1
402	1_0_202	1	0	I	16fa	ACTE	Acer tegmentosum	2009	0.0104435	-0.450182	0.612088	-2.04128	0.47588	0.1477	1
403	2_1_503	2	1	F	16fa	ACTE	Acer tegmentosum	3036	0.00590247	-0.68216	1.48185	-0.760077	0.925765	1.15884	1
404	2_0_506	2	0	W	16fa	ACTE	Acer tegmentosum	6061	0.00880908	-0.519566	0.679999	-0.760077	0.791119	-0.332358	1
405	1_0_208	1	0	I	16fa	ACTE	Acer tegmentosum	8026	0.0053887	-0.718983	0.542704	-2.04128	1.10636	-0.95126	1
406	1_0_405	1	0	W	16fa	ACTE	Acer tegmentosum	5007	0.0134303	-0.34741	-0.132809	-0.760077	-0.188102	-0.332358	0
407	1_0_505	1	0	I	16fa	ACTE	Acer tegmentosum	5017	0.0115268	-0.409887	0.0736698	-0.424581	0.0694669	-0.332358	1
408	1_0_503	1	0	F	16fa	ACTE	Acer tegmentosum	3017	0.0106732	-0.441303	-0.505715	-0.760077	0.384705	-0.95126	1
409	1_0_106	1	0	I	16fa	ACTE	Acer tegmentosum	6011	0.00779268	-0.569454	0.222728	-2.04128	-0.188102	-0.95126	1
410	1_0_108	1	0	W	16fa	ACTE	Acer tegmentosum	8012	0.00388726	-0.85043	0.513894	-2.04128	-0.188102	-0.332358	1
411	2_0_506	2	0	W	16fa	ACTE	Acer tegmentosum	6020	0.00880908	-0.519566	0.679999	-0.760077	0.791119	-0.95126	1
412	1_0_503	1	0	F	16fa	ACTE	Acer tegmentosum	3016	0.0106732	-0.441303	-0.505715	-0.760077	0.384705	-0.95126	0
413	2_0_510	2	0	W	16fa	ACTE	Acer tegmentosum	10027	0.0115924	-0.407569	1.10357	-1.23293	1.6602	0.1477	1
414	1_1_108	1	1	W	16fa	ACTE	Acer tegmentosum	8019	0.000272332	-1.81503	0.339419	-2.04128	0.47588	0.1477	0
415	1_0_402	1	0	W	16fa	ACTE	Acer tegmentosum	2008	0.00958867	-0.485014	-0.0650118	-1.23293	0.182545	-0.332358	0
416	1_0_207	1	0	W	16fa	ACTE	Acer tegmentosum	7010	0.00710627	-0.606918	0.487875	-0.760077	1.21508	0.871566	1
417	1_0_107	1	0	F	16fa	ACTE	Acer tegmentosum	7023	0.0060473	-0.672347	0.404906	-2.04128	0.860045	0.1477	1
418	1_0_410	1	0	I	16fa	ACTE	Acer tegmentosum	10014	0.00412902	-0.826227	0.585326	-2.04128	0.182545	0.1477	1
419	1_0_505	1	0	I	16fa	ACTE	Acer tegmentosum	5020	0.0115268	-0.409887	0.0736698	-0.424581	0.0694669	0.1477	1
420	2_0_410	2	0	I	16fa	ACTE	Acer tegmentosum	10029	0.00869493	-0.524878	1.54161	-2.04128	1.36393	-0.95126	0
421	1_0_406	1	0	F	16fa	ACTE	Acer tegmentosum	6020	0.00989891	-0.47203	0.32561	-2.04128	0.791119	-0.332358	1
422	2_0_510	2	0	W	16fa	ACTE	Acer tegmentosum	10040	0.0115924	-0.407569	1.10357	-1.23293	1.6602	-0.332358	1
423	1_0_202	1	0	I	16fa	FRMA	Fraxinus mandschurica	2006	0.0123978	-0.380121	0.598595	-0.760077	0.287238	0.871566	1
424	1_1_301	1	1	I	16fa	FRMA	Fraxinus mandschurica	1011	0.0711063	0.337283	-0.253484	-0.424581	0.0694669	0.1477	1
425	2_1_301	2	1	I	16fa	FRMA	Fraxinus mandschurica	1021	0.0588959	0.259701	2.8383	1.11686	1.41025	-0.332358	1
426	1_1_103	1	1	I	16fa	FRMA	Fraxinus mandschurica	3009	0.0380247	0.0796504	-0.318241	-1.23293	0.287238	0.1477	1
427	2_0_303	2	0	W	16fa	FRMA	Fraxinus mandschurica	3017	0.0186901	-0.212062	-0.100583	-0.424581	-0.188102	0.1477	1
428	1_0_302	1	0	F	16fa	FRMA	Fraxinus mandschurica	2010	0.0325372	0.0155671	0.081193	-0.760077	0.925765	-0.332358	1
429	1_1_301	1	1	I	16fa	FRMA	Fraxinus mandschurica	1010	0.0711063	0.337283	-0.253484	-0.424581	0.0694669	-0.332358	1
430	2_1_207	2	1	W	16fa	FRMA	Fraxinus mandschurica	7010	0.0930213	0.44795	-0.95694	0.0482748	-1.48256	-0.332358	0
431	1_1_301	1	1	I	16fa	FRMA	Fraxinus mandschurica	1012	0.0711063	0.337283	-0.253484	-0.424581	0.0694669	0.1477	1
432	2_1_301	2	1	I	16fa	FRMA	Fraxinus mandschurica	1022	0.0588959	0.259701	2.8383	1.11686	1.41025	0.1477	1
433	3_0_108	3	0	W	16fa	FRMA	Fraxinus mandschurica	8016	0.0369656	0.0680327	1.63305	1.32948	0.642274	0.539936	1
434	1_0_201	1	0	F	16fa	FRMA	Fraxinus mandschurica	1013	0.0105106	-0.44757	0.425447	-2.04128	0.47588	0.539936	1
435	3_0_105	3	0	F	16fa	FRMA	Fraxinus mandschurica	5014	0.0708442	0.335762	-0.59635	0.644002	-0.909754	0.539936	1
436	2_1_209	2	1	F	16fa	FRMA	Fraxinus mandschurica	9016	0.0794784	0.38313	-0.935415	-0.16435	0.287238	-0.332358	1
437	1_0_303	1	0	W	16fa	FRMA	Fraxinus mandschurica	3014	0.0374391	0.0732665	-0.022789	0.0482748	-0.336946	0.539936	1
438	2_1_301	2	1	I	16fa	FRMA	Fraxinus mandschurica	1023	0.0588959	0.259701	2.8383	1.11686	1.41025	-0.95126	1
439	2_1_402	2	1	W	16fa	FRMA	Fraxinus mandschurica	2027	0.0398776	0.0992198	0.94596	1.11686	-0.0534555	0.539936	1
440	2_1_302	2	1	F	16fa	FRMA	Fraxinus mandschurica	2022	0.0464645	0.162115	1.44392	1.0364	0.925765	0.1477	1
441	1_0_108	1	0	W	16fa	FRMA	Fraxinus mandschurica	8011	0.0953495	0.458135	-0.197047	-0.760077	-0.50334	0.1477	1
442	1_0_107	1	0	F	16fa	FRMA	Fraxinus mandschurica	7009	0.0873001	0.421798	-0.239862	-0.760077	0.718656	0.1477	1
443	2_1_302	2	1	F	16fa	FRMA	Fraxinus mandschurica	2039	0.0464645	0.162115	1.44392	1.0364	0.925765	-0.332358	1
444	2_1_402	2	1	W	16fa	FRMA	Fraxinus mandschurica	2018	0.0398776	0.0992198	0.94596	1.11686	-0.0534555	-0.332358	1
445	1_0_101	1	0	W	16fa	FRMA	Fraxinus mandschurica	1014	0.00981193	-0.475629	0.330778	-0.760077	0.47588	1.6389	1
446	3_1_304	3	1	I	16fa	FRMA	Fraxinus mandschurica	4007	0.0717893	0.34122	-0.0736123	0.228046	0.384705	0.1477	1
447	2_0_310	2	0	F	16fa	FRMA	Fraxinus mandschurica	10023	0.0217021	-0.150772	2.6634	0.383771	0.47588	-0.332358	1
448	1_1_301	1	1	I	16fa	FRMA	Fraxinus mandschurica	1018	0.0711063	0.337283	-0.253484	-0.424581	0.0694669	-0.332358	1
449	1_0_106	1	0	I	16fa	FRMA	Fraxinus mandschurica	6010	0.0769352	0.369734	-0.34791	-1.23293	-0.336946	0.1477	1
450	1_1_310	1	1	F	16fa	FRMA	Fraxinus mandschurica	10019	0.0238012	-0.112876	0.311218	-2.04128	0.384705	-0.332358	1
451	2_1_304	2	1	I	16fa	FRMA	Fraxinus mandschurica	4027	0.0659573	0.306327	1.32678	1.19212	-0.909754	0.1477	1
452	2_1_207	2	1	W	16fa	FRMA	Fraxinus mandschurica	7009	0.0930213	0.44795	-0.95694	0.0482748	-1.48256	0.1477	1
453	1_0_108	1	0	W	16fa	FRMA	Fraxinus mandschurica	8013	0.0953495	0.458135	-0.197047	-0.760077	-0.50334	0.539936	1
454	2_1_304	2	1	I	16fa	FRMA	Fraxinus mandschurica	4034	0.0659573	0.306327	1.32678	1.19212	-0.909754	0.1477	1
455	2_1_207	2	1	W	16fa	FRMA	Fraxinus mandschurica	7011	0.0930213	0.44795	-0.95694	0.0482748	-1.48256	0.1477	1
456	2_1_208	2	1	I	16fa	FRMA	Fraxinus mandschurica	8010	0.0791429	0.381387	-1.01426	-0.16435	-1.48256	-0.332358	1
457	1_0_101	1	0	W	16fa	FRMA	Fraxinus mandschurica	1013	0.00981193	-0.475629	0.330778	-0.760077	0.47588	-0.332358	1
458	3_1_504	3	1	F	16fa	FRMA	Fraxinus mandschurica	4013	0.132529	0.593817	0.660734	-0.16435	-0.909754	0.1477	1
459	1_0_208	1	0	I	16fa	FRMA	Fraxinus mandschurica	8024	0.0976389	0.467911	-0.168894	-0.424581	0.925765	0.539936	1
460	2_0_303	2	0	W	16fa	FRMA	Fraxinus mandschurica	3016	0.0186901	-0.212062	-0.100583	-0.424581	-0.188102	-0.332358	1
461	2_0_303	2	0	W	16fa	FRMA	Fraxinus mandschurica	3015	0.0186901	-0.212062	-0.100583	-0.424581	-0.188102	0.1477	0
462	1_0_208	1	0	I	16fa	FRMA	Fraxinus mandschurica	8029	0.0976389	0.467911	-0.168894	-0.424581	0.925765	-0.95126	1
463	1_0_303	1	0	W	16fa	FRMA	Fraxinus mandschurica	3010	0.0374391	0.0732665	-0.022789	0.0482748	-0.336946	-0.332358	1
464	2_1_302	2	1	F	16fa	FRMA	Fraxinus mandschurica	2026	0.0464645	0.162115	1.44392	1.0364	0.925765	0.1477	1
465	2_1_301	2	1	I	16fa	FRMA	Fraxinus mandschurica	1047	0.0588959	0.259701	2.8383	1.11686	1.41025	-0.332358	1
466	2_1_301	2	1	I	16fa	FRMA	Fraxinus mandschurica	1024	0.0588959	0.259701	2.8383	1.11686	1.41025	-0.95126	1
467	3_1_505	3	1	I	16fa	FRMA	Fraxinus mandschurica	5011	0.0500133	0.192404	0.465556	-0.16435	-0.336946	0.1477	0
468	3_0_204	3	0	W	16fa	FRMA	Fraxinus mandschurica	4009	0.0792314	0.381848	-0.567694	0.228046	-0.188102	-0.332358	1
469	2_1_304	2	1	I	16fa	FRMA	Fraxinus mandschurica	4031	0.0659573	0.306327	1.32678	1.19212	-0.909754	-0.332358	1
470	2_1_304	2	1	I	16fa	FRMA	Fraxinus mandschurica	4032	0.0659573	0.306327	1.32678	1.19212	-0.909754	0.1477	1
471	2_1_304	2	1	I	16fa	FRMA	Fraxinus mandschurica	4033	0.0659573	0.306327	1.32678	1.19212	-0.909754	-0.332358	1
472	2_1_309	2	1	W	16fa	FRMA	Fraxinus mandschurica	9020	0.0949579	0.456439	-0.85432	1.19212	-0.50334	-0.332358	1
473	2_0_407	2	0	I	16fa	FRMA	Fraxinus mandschurica	7021	0.0194043	-0.196684	0.653505	0.228046	0.791119	0.1477	1
474	1_0_202	1	0	I	16fa	FRMA	Fraxinus mandschurica	2007	0.0123978	-0.380121	0.598595	-0.760077	0.287238	0.1477	1
475	2_0_407	2	0	I	16fa	FRMA	Fraxinus mandschurica	7023	0.0194043	-0.196684	0.653505	0.228046	0.791119	-0.332358	1
476	2_1_309	2	1	W	16fa	FRMA	Fraxinus mandschurica	9025	0.0949579	0.456439	-0.85432	1.19212	-0.50334	0.1477	1
477	3_1_304	3	1	I	16fa	FRMA	Fraxinus mandschurica	4005	0.0717893	0.34122	-0.0736123	0.228046	0.384705	0.1477	1
478	2_0_407	2	0	I	16fa	FRMA	Fraxinus mandschurica	7029	0.0194043	-0.196684	0.653505	0.228046	0.791119	-0.95126	1
479	2_0_407	2	0	I	16fa	FRMA	Fraxinus mandschurica	7030	0.0194043	-0.196684	0.653505	0.228046	0.791119	-0.332358	1
480	2_0_407	2	0	I	16fa	FRMA	Fraxinus mandschurica	7031	0.0194043	-0.196684	0.653505	0.228046	0.791119	-0.332358	1
481	2_1_309	2	1	W	16fa	FRMA	Fraxinus mandschurica	9032	0.0949579	0.456439	-0.85432	1.19212	-0.50334	-0.332358	1
482	2_0_304	2	0	I	16fa	FRMA	Fraxinus mandschurica	4009	0.0205646	-0.172862	0.249584	-1.23293	0.0694669	0.539936	1
483	1_0_106	1	0	I	16fa	FRMA	Fraxinus mandschurica	6009	0.0769352	0.369734	-0.34791	-1.23293	-0.336946	0.1477	1
484	3_1_506	3	1	W	16fa	FRMA	Fraxinus mandschurica	6007	0.0286551	-0.0366491	1.18533	0.228046	-1.48256	0.1477	1
485	2_1_309	2	1	W	16fa	FRMA	Fraxinus mandschurica	9024	0.0949579	0.456439	-0.85432	1.19212	-0.50334	-0.332358	1
486	2_1_302	2	1	F	16fa	FRMA	Fraxinus mandschurica	2020	0.0464645	0.162115	1.44392	1.0364	0.925765	-0.332358	0
487	1_0_204	1	0	W	16fa	FRMA	Fraxinus mandschurica	4011	0.0399584	0.100052	0.15107	-1.23293	-0.50334	0.1477	1
488	1_0_303	1	0	W	16fa	FRMA	Fraxinus mandschurica	3013	0.0374391	0.0732665	-0.022789	0.0482748	-0.336946	-0.332358	1
489	2_1_310	2	1	F	16fa	FRMA	Fraxinus mandschurica	10020	0.124351	0.567566	-0.946596	1.19212	0.561526	-0.332358	1
490	2_1_209	2	1	F	16fa	FRMA	Fraxinus mandschurica	9012	0.0794784	0.38313	-0.935415	-0.16435	0.287238	0.1477	0
491	1_0_301	1	0	I	16fa	FRMA	Fraxinus mandschurica	1017	0.0267289	-0.065236	0.941271	-0.16435	-0.188102	0.1477	1
492	1_0_301	1	0	I	16fa	FRMA	Fraxinus mandschurica	1018	0.0267289	-0.065236	0.941271	-0.16435	-0.188102	0.1477	0
493	2_1_301	2	1	I	16fa	FRMA	Fraxinus mandschurica	1020	0.0588959	0.259701	2.8383	1.11686	1.41025	-0.95126	0
494	1_0_209	1	0	F	16fa	FRMA	Fraxinus mandschurica	9012	0.096651	0.463721	0.664239	-0.760077	0.860045	0.539936	1
495	3_1_503	3	1	F	16fa	FRMA	Fraxinus mandschurica	3011	0.132858	0.594839	-0.0909355	0.383771	0.287238	0.539936	1
496	3_1_302	3	1	F	16fa	FRMA	Fraxinus mandschurica	2011	0.0923468	0.444951	0.162288	-0.16435	-0.188102	0.1477	1
497	1_0_509	1	0	I	16fa	FRMA	Fraxinus mandschurica	9020	0.14019	0.616978	0.158772	-0.760077	0.561526	-0.332358	1
498	2_0_106	2	0	I	16fa	FRMA	Fraxinus mandschurica	6013	0.0390591	0.0906888	0.098199	0.949973	-1.16732	-0.95126	0
499	2_1_310	2	1	F	16fa	FRMA	Fraxinus mandschurica	10040	0.124351	0.567566	-0.946596	1.19212	0.561526	0.1477	1
500	3_1_402	3	1	W	16fa	FRMA	Fraxinus mandschurica	2005	0.110475	0.518805	-0.124897	-0.424581	-1.48256	0.1477	1
501	2_1_204	2	1	W	16fa	FRMA	Fraxinus mandschurica	4017	0.101145	0.482447	0.597344	0.0482748	-0.909754	-0.332358	1
502	2_1_204	2	1	W	16fa	FRMA	Fraxinus mandschurica	4020	0.101145	0.482447	0.597344	0.0482748	-0.909754	0.539936	1
503	2_0_408	2	0	F	16fa	FRMA	Fraxinus mandschurica	8032	0.0182839	-0.221069	1.34817	0.755154	0.0694669	0.1477	1
504	2_1_304	2	1	I	16fa	FRMA	Fraxinus mandschurica	4026	0.0659573	0.306327	1.32678	1.19212	-0.909754	0.1477	1
505	2_0_408	2	0	F	16fa	FRMA	Fraxinus mandschurica	8041	0.0182839	-0.221069	1.34817	0.755154	0.0694669	0.1477	1
506	2_1_207	2	1	W	16fa	FRMA	Fraxinus mandschurica	7008	0.0930213	0.44795	-0.95694	0.0482748	-1.48256	0.1477	0
507	2_0_408	2	0	F	16fa	FRMA	Fraxinus mandschurica	8043	0.0182839	-0.221069	1.34817	0.755154	0.0694669	-0.332358	1
508	2_0_408	2	0	F	16fa	FRMA	Fraxinus mandschurica	8044	0.0182839	-0.221069	1.34817	0.755154	0.0694669	-0.332358	1
509	1_1_503	1	1	F	16fa	FRMA	Fraxinus mandschurica	3015	0.0192702	-0.199527	0.331477	-2.04128	0.384705	-0.95126	1
510	2_0_107	2	0	F	16fa	FRMA	Fraxinus mandschurica	7012	0.0420212	0.120758	0.357174	1.11686	-0.0534555	0.1477	1
511	2_1_207	2	1	W	16fa	FRMA	Fraxinus mandschurica	7014	0.0930213	0.44795	-0.95694	0.0482748	-1.48256	0.1477	1
512	2_0_510	2	0	W	16fa	FRMA	Fraxinus mandschurica	10033	0.0119144	-0.396375	1.10162	1.11686	1.04869	-0.332358	1
513	3_1_304	3	1	I	16fa	FRMA	Fraxinus mandschurica	4006	0.0717893	0.34122	-0.0736123	0.228046	0.384705	0.1477	1
514	3_0_103	3	0	I	16fa	FRMA	Fraxinus mandschurica	3012	0.151823	0.649837	-0.573581	0.383771	-0.50334	1.01999	1
515	2_0_107	2	0	F	16fa	FRMA	Fraxinus mandschurica	7019	0.0420212	0.120758	0.357174	1.11686	-0.0534555	-0.332358	0
516	2_1_402	2	1	W	16fa	FRMA	Fraxinus mandschurica	2019	0.0398776	0.0992198	0.94596	1.11686	-0.0534555	-0.332358	1
517	2_1_506	2	1	W	16fa	FRMA	Fraxinus mandschurica	6030	0.178435	0.716414	-0.309695	1.32948	-1.48256	0.1477	0
518	2_1_208	2	1	I	16fa	FRMA	Fraxinus mandschurica	8006	0.0791429	0.381387	-1.01426	-0.16435	-1.48256	0.1477	0
519	3_0_302	3	0	F	16fa	FRMA	Fraxinus mandschurica	2009	0.172408	0.70225	-1.45983	0.644002	-0.50334	-0.332358	1
520	1_0_208	1	0	I	16fa	FRMA	Fraxinus mandschurica	8022	0.0976389	0.467911	-0.168894	-0.424581	0.925765	0.539936	1
521	2_1_402	2	1	W	16fa	FRMA	Fraxinus mandschurica	2026	0.0398776	0.0992198	0.94596	1.11686	-0.0534555	0.539936	1
522	2_0_107	2	0	F	16fa	FRMA	Fraxinus mandschurica	7028	0.0420212	0.120758	0.357174	1.11686	-0.0534555	0.1477	1
523	2_1_402	2	1	W	16fa	FRMA	Fraxinus mandschurica	2028	0.0398776	0.0992198	0.94596	1.11686	-0.0534555	0.1477	1
524	3_0_105	3	0	F	16fa	FRMA	Fraxinus mandschurica	5006	0.0708442	0.335762	-0.59635	0.644002	-0.909754	0.712135	1
525	3_0_406	3	0	F	16fa	FRMA	Fraxinus mandschurica	6013	0.0694951	0.327844	-0.639289	-0.16435	0.182545	0.1477	1
526	3_0_406	3	0	F	16fa	FRMA	Fraxinus mandschurica	6014	0.0694951	0.327844	-0.639289	-0.16435	0.182545	0.1477	1
527	1_0_303	1	0	W	16fa	FRMA	Fraxinus mandschurica	3008	0.0374391	0.0732665	-0.022789	0.0482748	-0.336946	0.1477	1
528	1_0_303	1	0	W	16fa	FRMA	Fraxinus mandschurica	3009	0.0374391	0.0732665	-0.022789	0.0482748	-0.336946	-0.332358	0
529	1_0_405	1	0	W	16fa	FRMA	Fraxinus mandschurica	5012	0.0775291	0.372901	-0.715787	-0.760077	-0.188102	-0.332358	1
530	1_0_303	1	0	W	16fa	FRMA	Fraxinus mandschurica	3015	0.0374391	0.0732665	-0.022789	0.0482748	-0.336946	0.1477	1
531	2_0_408	2	0	F	16fa	FRMA	Fraxinus mandschurica	8037	0.0182839	-0.221069	1.34817	0.755154	0.0694669	0.539936	1
532	2_1_209	2	1	F	16fa	FRMA	Fraxinus mandschurica	9013	0.0794784	0.38313	-0.935415	-0.16435	0.287238	-0.332358	1
533	2_0_108	2	0	W	16fa	FRMA	Fraxinus mandschurica	8013	0.058239	0.255083	0.462585	1.11686	-0.691982	-0.332358	0
534	2_0_108	2	0	W	16fa	FRMA	Fraxinus mandschurica	8014	0.058239	0.255083	0.462585	1.11686	-0.691982	0.1477	0
535	2_0_108	2	0	W	16fa	FRMA	Fraxinus mandschurica	8016	0.058239	0.255083	0.462585	1.11686	-0.691982	-0.95126	0
536	2_0_108	2	0	W	16fa	FRMA	Fraxinus mandschurica	8017	0.058239	0.255083	0.462585	1.11686	-0.691982	0.871566	1
537	2_0_108	2	0	W	16fa	FRMA	Fraxinus mandschurica	8018	0.058239	0.255083	0.462585	1.11686	-0.691982	-0.332358	1
538	2_0_410	2	0	I	16fa	FRMA	Fraxinus mandschurica	10025	0.0227041	-0.132247	1.46563	1.26282	0.287238	0.1477	1
539	2_0_410	2	0	I	16fa	FRMA	Fraxinus mandschurica	10026	0.0227041	-0.132247	1.46563	1.26282	0.287238	-0.332358	1
540	1_0_304	1	0	I	16fa	FRMA	Fraxinus mandschurica	4018	0.0417846	0.118436	-0.0200135	-2.04128	-0.188102	-0.95126	1
541	2_0_108	2	0	W	16fa	FRMA	Fraxinus mandschurica	8022	0.058239	0.255083	0.462585	1.11686	-0.691982	-0.332358	0
542	2_1_405	2	1	W	16fa	FRMA	Fraxinus mandschurica	5023	0.0826925	0.39946	1.11977	0.52113	0.0694669	0.1477	1
543	2_0_410	2	0	I	16fa	FRMA	Fraxinus mandschurica	10031	0.0227041	-0.132247	1.46563	1.26282	0.287238	-0.332358	1
544	2_0_410	2	0	I	16fa	FRMA	Fraxinus mandschurica	10037	0.0227041	-0.132247	1.46563	1.26282	0.287238	-0.332358	0
545	2_0_410	2	0	I	16fa	FRMA	Fraxinus mandschurica	10038	0.0227041	-0.132247	1.46563	1.26282	0.287238	-0.332358	1
546	1_0_301	1	0	I	16fa	FRMA	Fraxinus mandschurica	1011	0.0267289	-0.065236	0.941271	-0.16435	-0.188102	0.1477	1
547	1_0_301	1	0	I	16fa	FRMA	Fraxinus mandschurica	1012	0.0267289	-0.065236	0.941271	-0.16435	-0.188102	-0.332358	1
548	2_1_103	2	1	I	16fa	FRMA	Fraxinus mandschurica	3018	0.0623226	0.282986	1.06897	1.50925	0.47588	-0.332358	1
549	1_0_301	1	0	I	16fa	FRMA	Fraxinus mandschurica	1016	0.0267289	-0.065236	0.941271	-0.16435	-0.188102	0.1477	1
550	3_0_108	3	0	W	16fa	FRMA	Fraxinus mandschurica	8008	0.0369656	0.0680327	1.63305	1.32948	0.642274	-0.332358	1
551	1_0_310	1	0	F	16fa	FRMA	Fraxinus mandschurica	10012	0.102752	0.48894	-0.0869587	-0.16435	-0.188102	0.1477	1
552	1_0_310	1	0	F	16fa	FRMA	Fraxinus mandschurica	10013	0.102752	0.48894	-0.0869587	-0.16435	-0.188102	0.1477	1
553	1_0_310	1	0	F	16fa	FRMA	Fraxinus mandschurica	10014	0.102752	0.48894	-0.0869587	-0.16435	-0.188102	0.1477	1
554	2_0_309	2	0	W	16fa	FRMA	Fraxinus mandschurica	9016	0.0233422	-0.120871	1.52572	-1.23293	0.47588	-0.332358	1
555	2_1_103	2	1	I	16fa	FRMA	Fraxinus mandschurica	3031	0.0623226	0.282986	1.06897	1.50925	0.47588	-0.332358	1
556	2_1_103	2	1	I	16fa	FRMA	Fraxinus mandschurica	3033	0.0623226	0.282986	1.06897	1.50925	0.47588	0.1477	1
557	3_0_108	3	0	W	16fa	FRMA	Fraxinus mandschurica	8014	0.0369656	0.0680327	1.63305	1.32948	0.642274	-0.332358	1
558	1_0_107	1	0	F	16fa	FRMA	Fraxinus mandschurica	7021	0.0873001	0.421798	-0.239862	-0.760077	0.718656	-0.332358	1
559	3_0_108	3	0	W	16fa	FRMA	Fraxinus mandschurica	8021	0.0369656	0.0680327	1.63305	1.32948	0.642274	0.1477	1
560	3_1_101	3	1	W	16fa	FRMA	Fraxinus mandschurica	1008	0.0716842	0.340617	1.68229	-0.16435	-0.188102	0.1477	0
561	3_0_108	3	0	W	16fa	FRMA	Fraxinus mandschurica	8029	0.0369656	0.0680327	1.63305	1.32948	0.642274	0.1477	1
562	2_0_202	2	0	I	16fa	FRMA	Fraxinus mandschurica	2006	0.0199191	-0.185944	-0.200534	-1.23293	-0.188102	0.1477	1
563	2_0_310	2	0	F	16fa	FRMA	Fraxinus mandschurica	10019	0.0217021	-0.150772	2.6634	0.383771	0.47588	-0.95126	1
564	3_0_201	3	0	F	16fa	FRMA	Fraxinus mandschurica	1001	0.268661	0.885136	-0.714203	1.0364	0.182545	-0.95126	1
565	3_0_201	3	0	F	16fa	FRMA	Fraxinus mandschurica	1002	0.268661	0.885136	-0.714203	1.0364	0.182545	0.1477	1
566	2_0_310	2	0	F	16fa	FRMA	Fraxinus mandschurica	10025	0.0217021	-0.150772	2.6634	0.383771	0.47588	0.1477	1
567	2_1_407	2	1	I	16fa	FRMA	Fraxinus mandschurica	7011	0.0836234	0.404072	-0.191426	0.383771	-1.16732	0.1477	1
568	1_0_108	1	0	W	16fa	FRMA	Fraxinus mandschurica	8015	0.0953495	0.458135	-0.197047	-0.760077	-0.50334	0.1477	1
569	2_0_310	2	0	F	16fa	FRMA	Fraxinus mandschurica	10030	0.0217021	-0.150772	2.6634	0.383771	0.47588	-0.332358	1
570	3_1_504	3	1	F	16fa	FRMA	Fraxinus mandschurica	4010	0.132529	0.593817	0.660734	-0.16435	-0.909754	0.1477	1
571	2_1_402	2	1	W	16fa	FRMA	Fraxinus mandschurica	2016	0.0398776	0.0992198	0.94596	1.11686	-0.0534555	0.539936	1
572	2_1_105	2	1	F	16fa	FRMA	Fraxinus mandschurica	5027	0.0617722	0.279333	0.522839	0.755154	0.47588	0.1477	1
573	2_1_402	2	1	W	16fa	FRMA	Fraxinus mandschurica	2020	0.0398776	0.0992198	0.94596	1.11686	-0.0534555	-0.332358	1
574	2_0_510	2	0	W	16fa	FRMA	Fraxinus mandschurica	10042	0.0119144	-0.396375	1.10162	1.11686	1.04869	-0.95126	0
575	3_0_105	3	0	F	16fa	FRMA	Fraxinus mandschurica	5002	0.0708442	0.335762	-0.59635	0.644002	-0.909754	0.1477	1
576	2_1_402	2	1	W	16fa	FRMA	Fraxinus mandschurica	2025	0.0398776	0.0992198	0.94596	1.11686	-0.0534555	0.539936	1
577	2_1_408	2	1	F	16fa	FRMA	Fraxinus mandschurica	8007	0.0861406	0.416289	-0.515078	0.644002	-0.909754	-0.95126	1
578	3_0_201	3	0	F	16fa	FRMA	Fraxinus mandschurica	1026	0.268661	0.885136	-0.714203	1.0364	0.182545	0.1477	1
579	2_1_408	2	1	F	16fa	FRMA	Fraxinus mandschurica	8009	0.0861406	0.416289	-0.515078	0.644002	-0.909754	0.1477	1
580	1_0_405	1	0	W	16fa	FRMA	Fraxinus mandschurica	5006	0.0775291	0.372901	-0.715787	-0.760077	-0.188102	0.1477	1
581	2_1_408	2	1	F	16fa	FRMA	Fraxinus mandschurica	8011	0.0861406	0.416289	-0.515078	0.644002	-0.909754	0.1477	1
582	2_1_408	2	1	F	16fa	FRMA	Fraxinus mandschurica	8012	0.0861406	0.416289	-0.515078	0.644002	-0.909754	0.1477	1
583	2_1_408	2	1	F	16fa	FRMA	Fraxinus mandschurica	8014	0.0861406	0.416289	-0.515078	0.644002	-0.909754	0.1477	1
584	3_0_105	3	0	F	16fa	FRMA	Fraxinus mandschurica	5011	0.0708442	0.335762	-0.59635	0.644002	-0.909754	-0.332358	1
585	1_1_103	1	1	I	16fa	FRMA	Fraxinus mandschurica	3016	0.0380247	0.0796504	-0.318241	-1.23293	0.287238	0.1477	1
586	3_0_204	3	0	W	16fa	FRMA	Fraxinus mandschurica	4004	0.0792314	0.381848	-0.567694	0.228046	-0.188102	0.1477	1
587	3_0_204	3	0	W	16fa	FRMA	Fraxinus mandschurica	4007	0.0792314	0.381848	-0.567694	0.228046	-0.188102	0.1477	1
588	3_0_204	3	0	W	16fa	FRMA	Fraxinus mandschurica	4008	0.0792314	0.381848	-0.567694	0.228046	-0.188102	0.1477	1
589	2_1_410	2	1	I	16fa	FRMA	Fraxinus mandschurica	10004	0.25897	0.869987	-0.774613	1.11686	-2.46178	0.1477	1
590	2_1_410	2	1	I	16fa	FRMA	Fraxinus mandschurica	10005	0.25897	0.869987	-0.774613	1.11686	-2.46178	0.1477	0
591	2_1_410	2	1	I	16fa	FRMA	Fraxinus mandschurica	10006	0.25897	0.869987	-0.774613	1.11686	-2.46178	-0.332358	1
592	2_1_410	2	1	I	16fa	FRMA	Fraxinus mandschurica	10007	0.25897	0.869987	-0.774613	1.11686	-2.46178	-0.332358	0
593	2_1_410	2	1	I	16fa	FRMA	Fraxinus mandschurica	10008	0.25897	0.869987	-0.774613	1.11686	-2.46178	0.1477	1
594	2_1_410	2	1	I	16fa	FRMA	Fraxinus mandschurica	10010	0.25897	0.869987	-0.774613	1.11686	-2.46178	0.1477	0
595	2_1_410	2	1	I	16fa	FRMA	Fraxinus mandschurica	10011	0.25897	0.869987	-0.774613	1.11686	-2.46178	0.1477	1
596	1_0_406	1	0	F	16fa	FRMA	Fraxinus mandschurica	6017	0.119743	0.552002	-0.597522	-2.04128	0.791119	-0.332358	1
597	2_1_410	2	1	I	16fa	FRMA	Fraxinus mandschurica	10014	0.25897	0.869987	-0.774613	1.11686	-2.46178	-0.332358	1
598	2_1_410	2	1	I	16fa	FRMA	Fraxinus mandschurica	10015	0.25897	0.869987	-0.774613	1.11686	-2.46178	-0.332358	1
599	3_1_107	3	1	F	16fa	FRMA	Fraxinus mandschurica	7005	0.0169672	-0.251702	0.646544	0.228046	-0.0534555	-0.95126	1
600	2_0_410	2	0	I	16fa	FRMA	Fraxinus mandschurica	10036	0.0227041	-0.132247	1.46563	1.26282	0.287238	0.1477	1
601	1_0_407	1	0	I	16fa	FRMA	Fraxinus mandschurica	7006	0.269298	0.886112	-0.156329	-2.04128	-1.48256	0.1477	1
602	1_1_202	1	1	I	16fa	FRMA	Fraxinus mandschurica	2014	0.0481226	0.176545	-0.121399	-0.760077	0.182545	0.1477	1
603	2_1_303	2	1	W	16fa	FRMA	Fraxinus mandschurica	3019	0.0537725	0.222235	1.28877	1.0364	-1.16732	-0.332358	1
604	2_1_107	2	1	F	16fa	FRMA	Fraxinus mandschurica	7017	0.0766762	0.368345	-0.119765	0.949973	0.182545	0.1477	1
605	2_0_309	2	0	W	16fa	FRMA	Fraxinus mandschurica	9007	0.0233422	-0.120871	1.52572	-1.23293	0.47588	-0.332358	1
606	1_0_408	1	0	F	16fa	FRMA	Fraxinus mandschurica	8018	0.165963	0.686545	-0.162741	-2.04128	0.384705	0.1477	1
607	1_0_310	1	0	F	16fa	FRMA	Fraxinus mandschurica	10015	0.102752	0.48894	-0.0869587	-0.16435	-0.188102	0.1477	1
608	3_1_503	3	1	F	16fa	FRMA	Fraxinus mandschurica	3012	0.132858	0.594839	-0.0909355	0.383771	0.287238	0.1477	1
609	3_1_503	3	1	F	16fa	FRMA	Fraxinus mandschurica	3013	0.132858	0.594839	-0.0909355	0.383771	0.287238	0.1477	1
610	1_1_204	1	1	W	16fa	FRMA	Fraxinus mandschurica	4015	0.0288672	-0.033618	0.325402	0.383771	0.182545	0.539936	1
611	1_0_410	1	0	I	16fa	FRMA	Fraxinus mandschurica	10013	0.109385	0.514721	-0.228021	-0.760077	-0.0534555	0.1477	0
612	2_1_503	2	1	F	16fa	FRMA	Fraxinus mandschurica	3043	0.044364	0.14308	1.26588	0.755154	0.287238	-0.332358	0
613	2_1_503	2	1	F	16fa	FRMA	Fraxinus mandschurica	3045	0.044364	0.14308	1.26588	0.755154	0.287238	-1.82355	1
614	2_0_406	2	0	F	16fa	FRMA	Fraxinus mandschurica	6006	0.0184677	-0.216968	1.16202	-1.23293	0.561526	0.1477	0
615	1_0_503	1	0	F	16fa	FRMA	Fraxinus mandschurica	3012	0.0412151	0.11279	-0.801365	-0.424581	0.287238	-0.95126	0
616	1_0_503	1	0	F	16fa	FRMA	Fraxinus mandschurica	3014	0.0412151	0.11279	-0.801365	-0.424581	0.287238	0.539936	1
617	1_0_503	1	0	F	16fa	FRMA	Fraxinus mandschurica	3015	0.0412151	0.11279	-0.801365	-0.424581	0.287238	-0.332358	1
618	2_1_304	2	1	I	16fa	FRMA	Fraxinus mandschurica	4035	0.0659573	0.306327	1.32678	1.19212	-0.909754	-0.332358	1
619	2_1_304	2	1	I	16fa	FRMA	Fraxinus mandschurica	4036	0.0659573	0.306327	1.32678	1.19212	-0.909754	-0.332358	1
620	2_0_408	2	0	F	16fa	FRMA	Fraxinus mandschurica	8048	0.0182839	-0.221069	1.34817	0.755154	0.0694669	-0.332358	0
621	2_1_402	2	1	W	16fa	FRMA	Fraxinus mandschurica	2015	0.0398776	0.0992198	0.94596	1.11686	-0.0534555	-0.95126	0
622	2_1_201	2	1	F	16fa	FRMA	Fraxinus mandschurica	1021	0.0656998	0.304716	1.60674	0.856627	-0.336946	-0.332358	1
623	2_0_209	2	0	F	16fa	FRMA	Fraxinus mandschurica	9024	0.0425545	0.125946	1.28655	1.32948	-0.691982	0.1477	0
624	3_1_504	3	1	F	16fa	FRMA	Fraxinus mandschurica	4014	0.132529	0.593817	0.660734	-0.16435	-0.909754	0.1477	1
625	3_0_302	3	0	F	16fa	FRMA	Fraxinus mandschurica	2010	0.172408	0.70225	-1.45983	0.644002	-0.50334	0.1477	0
626	2_0_103	2	0	I	16fa	FRMA	Fraxinus mandschurica	3015	0.0237208	-0.114265	-0.523854	0.228046	0.561526	-0.332358	1
627	2_0_103	2	0	I	16fa	FRMA	Fraxinus mandschurica	3016	0.0237208	-0.114265	-0.523854	0.228046	0.561526	0.871566	1
628	1_0_504	1	0	F	16fa	FRMA	Fraxinus mandschurica	4007	0.062047	0.281161	-0.770094	-0.424581	-0.336946	0.1477	0
629	1_0_504	1	0	F	16fa	FRMA	Fraxinus mandschurica	4010	0.062047	0.281161	-0.770094	-0.424581	-0.336946	0.1477	1
630	1_0_504	1	0	F	16fa	FRMA	Fraxinus mandschurica	4011	0.062047	0.281161	-0.770094	-0.424581	-0.336946	0.1477	1
631	2_1_302	2	1	F	16fa	FRMA	Fraxinus mandschurica	2024	0.0464645	0.162115	1.44392	1.0364	0.925765	-0.332358	1
632	2_0_204	2	0	W	16fa	FRMA	Fraxinus mandschurica	4026	0.023136	-0.124513	-0.451363	0.0482748	1.21508	-0.95126	1
633	2_0_209	2	0	F	16fa	FRMA	Fraxinus mandschurica	9043	0.0425545	0.125946	1.28655	1.32948	-0.691982	0.1477	1
634	1_0_405	1	0	W	16fa	FRMA	Fraxinus mandschurica	5015	0.0775291	0.372901	-0.715787	-0.760077	-0.188102	0.1477	0
635	3_0_509	3	0	I	16fa	FRMA	Fraxinus mandschurica	9008	0.0463004	0.160659	0.453582	-0.424581	0.47588	-0.332358	1
636	2_1_504	2	1	F	16fa	FRMA	Fraxinus mandschurica	4039	0.0810259	0.391074	0.452812	-0.424581	0.384705	-0.95126	1
637	2_1_504	2	1	F	16fa	FRMA	Fraxinus mandschurica	4040	0.0810259	0.391074	0.452812	-0.424581	0.384705	0.1477	1
638	3_0_303	3	0	W	16fa	FRMA	Fraxinus mandschurica	3007	0.11735	0.543683	-1.63188	-0.16435	-0.336946	0.539936	0
639	3_0_303	3	0	W	16fa	FRMA	Fraxinus mandschurica	3008	0.11735	0.543683	-1.63188	-0.16435	-0.336946	0.1477	1
640	1_0_209	1	0	F	16fa	FRMA	Fraxinus mandschurica	9013	0.096651	0.463721	0.664239	-0.760077	0.860045	0.539936	1
641	2_1_309	2	1	W	16fa	FRMA	Fraxinus mandschurica	9028	0.0949579	0.456439	-0.85432	1.19212	-0.50334	0.1477	0
642	2_1_202	2	1	I	16fa	FRMA	Fraxinus mandschurica	2010	0.0517401	0.206375	1.22623	0.856627	0.0694669	-0.332358	1
643	1_0_209	1	0	F	16fa	FRMA	Fraxinus mandschurica	9019	0.096651	0.463721	0.664239	-0.760077	0.860045	0.1477	1
644	3_1_506	3	1	W	16fa	FRMA	Fraxinus mandschurica	6009	0.0286551	-0.0366491	1.18533	0.228046	-1.48256	0.1477	1
645	3_1_506	3	1	W	16fa	FRMA	Fraxinus mandschurica	6013	0.0286551	-0.0366491	1.18533	0.228046	-1.48256	-0.332358	1
646	3_0_309	3	0	W	16fa	FRMA	Fraxinus mandschurica	9012	0.0597422	0.265575	-0.469049	0.0482748	-0.0534555	-0.332358	1
647	3_0_309	3	0	W	16fa	FRMA	Fraxinus mandschurica	9016	0.0597422	0.265575	-0.469049	0.0482748	-0.0534555	0.1477	1
648	2_1_505	2	1	I	16fa	FRMA	Fraxinus mandschurica	5014	0.141665	0.621292	0.194899	1.26282	0.384705	0.1477	1
649	2_0_105	2	0	F	16fa	FRMA	Fraxinus mandschurica	5016	0.031938	0.00792678	-0.0178872	-1.23293	-0.336946	-0.95126	1
650	2_0_105	2	0	F	16fa	FRMA	Fraxinus mandschurica	5017	0.031938	0.00792678	-0.0178872	-1.23293	-0.336946	-0.95126	0
651	2_1_505	2	1	I	16fa	FRMA	Fraxinus mandschurica	5018	0.141665	0.621292	0.194899	1.26282	0.384705	0.539936	1
652	1_0_509	1	0	I	16fa	FRMA	Fraxinus mandschurica	9012	0.14019	0.616978	0.158772	-0.760077	0.561526	0.1477	1
653	2_1_505	2	1	I	16fa	FRMA	Fraxinus mandschurica	5025	0.141665	0.621292	0.194899	1.26282	0.384705	-0.332358	1
654	1_0_509	1	0	I	16fa	FRMA	Fraxinus mandschurica	9018	0.14019	0.616978	0.158772	-0.760077	0.561526	0.1477	1
655	2_1_505	2	1	I	16fa	FRMA	Fraxinus mandschurica	5030	0.141665	0.621292	0.194899	1.26282	0.384705	-0.332358	1
656	2_1_505	2	1	I	16fa	FRMA	Fraxinus mandschurica	5032	0.141665	0.621292	0.194899	1.26282	0.384705	-0.332358	1
657	2_1_505	2	1	I	16fa	FRMA	Fraxinus mandschurica	5034	0.141665	0.621292	0.194899	1.26282	0.384705	-0.95126	0
658	2_0_106	2	0	I	16fa	FRMA	Fraxinus mandschurica	6010	0.0390591	0.0906888	0.098199	0.949973	-1.16732	0.1477	1
659	2_1_310	2	1	F	16fa	FRMA	Fraxinus mandschurica	10037	0.124351	0.567566	-0.946596	1.19212	0.561526	-0.332358	1
660	2_0_106	2	0	I	16fa	FRMA	Fraxinus mandschurica	6012	0.0390591	0.0906888	0.098199	0.949973	-1.16732	-0.332358	0
661	3_1_302	3	1	F	16fa	FRMA	Fraxinus mandschurica	2018	0.0923468	0.444951	0.162288	-0.16435	-0.188102	0.1477	1
662	2_0_106	2	0	I	16fa	FRMA	Fraxinus mandschurica	6014	0.0390591	0.0906888	0.098199	0.949973	-1.16732	-0.95126	0
663	2_0_106	2	0	I	16fa	FRMA	Fraxinus mandschurica	6015	0.0390591	0.0906888	0.098199	0.949973	-1.16732	0.1477	0
664	2_0_106	2	0	I	16fa	FRMA	Fraxinus mandschurica	6016	0.0390591	0.0906888	0.098199	0.949973	-1.16732	-0.95126	1
665	2_0_106	2	0	I	16fa	FRMA	Fraxinus mandschurica	6017	0.0390591	0.0906888	0.098199	0.949973	-1.16732	0.1477	1
666	2_0_106	2	0	I	16fa	FRMA	Fraxinus mandschurica	6018	0.0390591	0.0906888	0.098199	0.949973	-1.16732	-0.332358	0
667	2_1_204	2	1	W	16fa	FRMA	Fraxinus mandschurica	4019	0.101145	0.482447	0.597344	0.0482748	-0.909754	-0.332358	1
668	1_0_302	1	0	F	16fa	FRMA	Fraxinus mandschurica	2011	0.0325372	0.0155671	0.081193	-0.760077	0.925765	0.1477	0
669	2_0_408	2	0	F	16fa	FRMA	Fraxinus mandschurica	8031	0.0182839	-0.221069	1.34817	0.755154	0.0694669	0.539936	1
670	3_1_103	3	1	I	16fa	FRMA	Fraxinus mandschurica	3001	0.04511	0.149941	0.867743	0.644002	-0.909754	-0.332358	1
671	1_1_302	1	1	F	16fa	FRMA	Fraxinus mandschurica	2011	0.0623659	0.283272	0.0906708	-2.04128	0.561526	-0.95126	1
672	2_0_107	2	0	F	16fa	FRMA	Fraxinus mandschurica	7006	0.0420212	0.120758	0.357174	1.11686	-0.0534555	-0.332358	1
673	2_0_107	2	0	F	16fa	FRMA	Fraxinus mandschurica	7007	0.0420212	0.120758	0.357174	1.11686	-0.0534555	0.1477	1
674	2_0_107	2	0	F	16fa	FRMA	Fraxinus mandschurica	7008	0.0420212	0.120758	0.357174	1.11686	-0.0534555	-0.332358	1
675	2_0_107	2	0	F	16fa	FRMA	Fraxinus mandschurica	7009	0.0420212	0.120758	0.357174	1.11686	-0.0534555	-0.95126	0
676	2_0_107	2	0	F	16fa	FRMA	Fraxinus mandschurica	7010	0.0420212	0.120758	0.357174	1.11686	-0.0534555	0.1477	1
677	2_0_107	2	0	F	16fa	FRMA	Fraxinus mandschurica	7011	0.0420212	0.120758	0.357174	1.11686	-0.0534555	-0.332358	1
678	2_0_107	2	0	F	16fa	FRMA	Fraxinus mandschurica	7013	0.0420212	0.120758	0.357174	1.11686	-0.0534555	0.1477	1
679	1_1_101	1	1	W	16fa	FRMA	Fraxinus mandschurica	1004	0.0666219	0.310456	0.295615	-2.04128	-1.16732	0.1477	1
680	2_0_510	2	0	W	16fa	FRMA	Fraxinus mandschurica	10034	0.0119144	-0.396375	1.10162	1.11686	1.04869	-0.332358	1
681	2_0_510	2	0	W	16fa	FRMA	Fraxinus mandschurica	10035	0.0119144	-0.396375	1.10162	1.11686	1.04869	-0.332358	1
682	2_0_107	2	0	F	16fa	FRMA	Fraxinus mandschurica	7018	0.0420212	0.120758	0.357174	1.11686	-0.0534555	0.1477	1
683	2_1_506	2	1	W	16fa	FRMA	Fraxinus mandschurica	6026	0.178435	0.716414	-0.309695	1.32948	-1.48256	0.1477	1
684	2_0_107	2	0	F	16fa	FRMA	Fraxinus mandschurica	7020	0.0420212	0.120758	0.357174	1.11686	-0.0534555	0.1477	1
685	2_0_107	2	0	F	16fa	FRMA	Fraxinus mandschurica	7021	0.0420212	0.120758	0.357174	1.11686	-0.0534555	-0.332358	1
686	3_1_304	3	1	I	16fa	FRMA	Fraxinus mandschurica	4010	0.0717893	0.34122	-0.0736123	0.228046	0.384705	-0.332358	1
687	2_1_208	2	1	I	16fa	FRMA	Fraxinus mandschurica	8004	0.0791429	0.381387	-1.01426	-0.16435	-1.48256	-0.332358	0
688	2_0_209	2	0	F	16fa	FRMA	Fraxinus mandschurica	9032	0.0425545	0.125946	1.28655	1.32948	-0.691982	-0.332358	1
689	3_0_406	3	0	F	16fa	FRMA	Fraxinus mandschurica	6007	0.0694951	0.327844	-0.639289	-0.16435	0.182545	0.871566	1
690	3_1_304	3	1	I	16fa	FRMA	Fraxinus mandschurica	4015	0.0717893	0.34122	-0.0736123	0.228046	0.384705	-0.332358	1
691	3_0_105	3	0	F	16fa	FRMA	Fraxinus mandschurica	5004	0.0708442	0.335762	-0.59635	0.644002	-0.909754	0.1477	1
692	3_1_105	3	1	F	16fa	FRMA	Fraxinus mandschurica	5013	0.0261233	-0.074649	0.549999	-0.424581	-0.336946	0.1477	1
693	2_1_302	2	1	F	16fa	FRMA	Fraxinus mandschurica	2019	0.0464645	0.162115	1.44392	1.0364	0.925765	-0.332358	1
694	3_0_105	3	0	F	16fa	FRMA	Fraxinus mandschurica	5008	0.0708442	0.335762	-0.59635	0.644002	-0.909754	0.539936	1
695	1_0_504	1	0	F	16fa	FRMA	Fraxinus mandschurica	4012	0.062047	0.281161	-0.770094	-0.424581	-0.336946	0.1477	1
696	2_0_209	2	0	F	16fa	FRMA	Fraxinus mandschurica	9042	0.0425545	0.125946	1.28655	1.32948	-0.691982	0.1477	1
697	3_0_105	3	0	F	16fa	FRMA	Fraxinus mandschurica	5013	0.0708442	0.335762	-0.59635	0.644002	-0.909754	0.871566	0
698	2_1_509	2	1	I	16fa	FRMA	Fraxinus mandschurica	9008	0.0725145	0.34536	0.45375	0.228046	-1.48256	-0.332358	1
699	3_0_105	3	0	F	16fa	FRMA	Fraxinus mandschurica	5015	0.0708442	0.335762	-0.59635	0.644002	-0.909754	1.15884	1
700	3_0_106	3	0	I	16fa	FRMA	Fraxinus mandschurica	6005	0.0700565	0.331157	-0.193903	-0.16435	-0.336946	-0.332358	1
701	2_0_108	2	0	W	16fa	FRMA	Fraxinus mandschurica	8008	0.058239	0.255083	0.462585	1.11686	-0.691982	-0.332358	1
702	3_1_309	3	1	W	16fa	FRMA	Fraxinus mandschurica	9011	0.0147	-0.310448	1.12072	-1.23293	-0.50334	-0.332358	1
703	3_1_309	3	1	W	16fa	FRMA	Fraxinus mandschurica	9012	0.0147	-0.310448	1.12072	-1.23293	-0.50334	-0.332358	1
704	2_0_108	2	0	W	16fa	FRMA	Fraxinus mandschurica	8011	0.058239	0.255083	0.462585	1.11686	-0.691982	-0.332358	0
705	2_0_108	2	0	W	16fa	FRMA	Fraxinus mandschurica	8012	0.058239	0.255083	0.462585	1.11686	-0.691982	-0.332358	1
706	2_0_108	2	0	W	16fa	FRMA	Fraxinus mandschurica	8015	0.058239	0.255083	0.462585	1.11686	-0.691982	0.1477	0
707	2_0_410	2	0	I	16fa	FRMA	Fraxinus mandschurica	10022	0.0227041	-0.132247	1.46563	1.26282	0.287238	-0.332358	0
708	2_0_108	2	0	W	16fa	FRMA	Fraxinus mandschurica	8019	0.058239	0.255083	0.462585	1.11686	-0.691982	-0.332358	1
709	2_0_108	2	0	W	16fa	FRMA	Fraxinus mandschurica	8020	0.058239	0.255083	0.462585	1.11686	-0.691982	-0.95126	0
710	2_1_405	2	1	W	16fa	FRMA	Fraxinus mandschurica	5024	0.0826925	0.39946	1.11977	0.52113	0.0694669	0.539936	1
711	3_0_408	3	0	F	16fa	FRMA	Fraxinus mandschurica	8013	0.0893449	0.431336	0.616514	-0.424581	-0.188102	-0.95126	1
712	3_0_510	3	0	W	16fa	FRMA	Fraxinus mandschurica	10004	0.0547985	0.230015	0.40401	-1.23293	-0.691982	-0.332358	1
713	2_0_410	2	0	I	16fa	FRMA	Fraxinus mandschurica	10039	0.0227041	-0.132247	1.46563	1.26282	0.287238	1.84394	1
714	3_0_107	3	0	F	16fa	FRMA	Fraxinus mandschurica	7012	0.0547035	0.229301	0.620245	0.228046	-0.188102	-0.95126	1
715	3_0_107	3	0	F	16fa	FRMA	Fraxinus mandschurica	7015	0.0547035	0.229301	0.620245	0.228046	-0.188102	-0.95126	1
716	1_0_309	1	0	W	16fa	FRMA	Fraxinus mandschurica	9014	0.11131	0.521908	1.01957	-1.23293	0.0694669	0.1477	1
717	2_1_103	2	1	I	16fa	FRMA	Fraxinus mandschurica	3013	0.0623226	0.282986	1.06897	1.50925	0.47588	-0.332358	1
718	2_1_103	2	1	I	16fa	FRMA	Fraxinus mandschurica	3017	0.0623226	0.282986	1.06897	1.50925	0.47588	0.539936	1
719	2_1_510	2	1	W	16fa	FRMA	Fraxinus mandschurica	10029	0.0968927	0.46475	-0.263034	-0.16435	0.47588	-0.332358	1
720	2_1_103	2	1	I	16fa	FRMA	Fraxinus mandschurica	3022	0.0623226	0.282986	1.06897	1.50925	0.47588	0.1477	0
721	2_1_103	2	1	I	16fa	FRMA	Fraxinus mandschurica	3023	0.0623226	0.282986	1.06897	1.50925	0.47588	0.1477	1
722	3_0_108	3	0	W	16fa	FRMA	Fraxinus mandschurica	8006	0.0369656	0.0680327	1.63305	1.32948	0.642274	0.539936	1
723	2_1_103	2	1	I	16fa	FRMA	Fraxinus mandschurica	3028	0.0623226	0.282986	1.06897	1.50925	0.47588	-0.332358	1
724	2_1_103	2	1	I	16fa	FRMA	Fraxinus mandschurica	3029	0.0623226	0.282986	1.06897	1.50925	0.47588	-0.332358	1
725	1_0_310	1	0	F	16fa	FRMA	Fraxinus mandschurica	10016	0.102752	0.48894	-0.0869587	-0.16435	-0.188102	-0.332358	1
726	2_1_301	2	1	I	16fa	FRMA	Fraxinus mandschurica	1025	0.0588959	0.259701	2.8383	1.11686	1.41025	-0.95126	1
727	2_1_103	2	1	I	16fa	FRMA	Fraxinus mandschurica	3032	0.0623226	0.282986	1.06897	1.50925	0.47588	0.1477	1
728	1_1_204	1	1	W	16fa	FRMA	Fraxinus mandschurica	4014	0.0288672	-0.033618	0.325402	0.383771	0.182545	-0.332358	1
729	3_0_108	3	0	W	16fa	FRMA	Fraxinus mandschurica	8018	0.0369656	0.0680327	1.63305	1.32948	0.642274	0.539936	1
730	2_1_103	2	1	I	16fa	FRMA	Fraxinus mandschurica	3037	0.0623226	0.282986	1.06897	1.50925	0.47588	-0.332358	1
731	3_1_101	3	1	W	16fa	FRMA	Fraxinus mandschurica	1007	0.0716842	0.340617	1.68229	-0.16435	-0.188102	0.1477	1
732	3_0_108	3	0	W	16fa	FRMA	Fraxinus mandschurica	8022	0.0369656	0.0680327	1.63305	1.32948	0.642274	-0.332358	1
733	1_1_204	1	1	W	16fa	FRMA	Fraxinus mandschurica	4020	0.0288672	-0.033618	0.325402	0.383771	0.182545	0.539936	1
734	3_1_101	3	1	W	16fa	FRMA	Fraxinus mandschurica	1012	0.0716842	0.340617	1.68229	-0.16435	-0.188102	0.1477	1
735	1_1_204	1	1	W	16fa	FRMA	Fraxinus mandschurica	4025	0.0288672	-0.033618	0.325402	0.383771	0.182545	-0.332358	1
736	3_1_101	3	1	W	16fa	FRMA	Fraxinus mandschurica	1015	0.0716842	0.340617	1.68229	-0.16435	-0.188102	0.1477	1
737	1_1_204	1	1	W	16fa	FRMA	Fraxinus mandschurica	4027	0.0288672	-0.033618	0.325402	0.383771	0.182545	0.871566	1
738	3_0_209	3	0	F	16fa	FRMA	Fraxinus mandschurica	9022	0.038687	0.0867514	0.196835	-0.16435	0.925765	-0.95126	1
739	2_1_304	2	1	I	16fa	FRMA	Fraxinus mandschurica	4024	0.0659573	0.306327	1.32678	1.19212	-0.909754	0.1477	1
740	3_1_202	3	1	I	16fa	FRMA	Fraxinus mandschurica	2006	0.073029	0.348272	0.486631	-0.424581	-2.46178	0.539936	1
741	3_1_405	3	1	W	16fa	FRMA	Fraxinus mandschurica	5011	0.0541308	0.224969	0.451587	-0.424581	-0.336946	-0.332358	1
742	3_0_506	3	0	W	16fa	FRMA	Fraxinus mandschurica	6003	0.0819569	0.395779	-0.141529	0.383771	0.718656	0.1477	0
743	3_0_201	3	0	F	16fa	FRMA	Fraxinus mandschurica	1006	0.268661	0.885136	-0.714203	1.0364	0.182545	0.1477	1
744	1_0_402	1	0	W	16fa	FRMA	Fraxinus mandschurica	2012	0.0336281	0.0291246	-0.269237	-0.760077	0.0694669	0.539936	1
745	2_1_407	2	1	I	16fa	FRMA	Fraxinus mandschurica	7015	0.0836234	0.404072	-0.191426	0.383771	-1.16732	0.1477	0
746	1_0_402	1	0	W	16fa	FRMA	Fraxinus mandschurica	2017	0.0336281	0.0291246	-0.269237	-0.760077	0.0694669	0.1477	1
747	1_0_402	1	0	W	16fa	FRMA	Fraxinus mandschurica	2018	0.0336281	0.0291246	-0.269237	-0.760077	0.0694669	0.539936	1
748	2_1_105	2	1	F	16fa	FRMA	Fraxinus mandschurica	5025	0.0617722	0.279333	0.522839	0.755154	0.47588	-0.332358	1
749	2_1_105	2	1	F	16fa	FRMA	Fraxinus mandschurica	5026	0.0617722	0.279333	0.522839	0.755154	0.47588	0.1477	1
750	3_1_406	3	1	F	16fa	FRMA	Fraxinus mandschurica	6011	0.031117	-0.00277803	1.29166	1.0364	-1.16732	0.1477	1
751	3_1_406	3	1	F	16fa	FRMA	Fraxinus mandschurica	6012	0.031117	-0.00277803	1.29166	1.0364	-1.16732	0.539936	1
752	2_1_105	2	1	F	16fa	FRMA	Fraxinus mandschurica	5029	0.0617722	0.279333	0.522839	0.755154	0.47588	-0.95126	0
753	3_1_105	3	1	F	16fa	FRMA	Fraxinus mandschurica	5006	0.0261233	-0.074649	0.549999	-0.424581	-0.336946	-0.332358	1
754	2_0_107	2	0	F	16fa	FRMA	Fraxinus mandschurica	7025	0.0420212	0.120758	0.357174	1.11686	-0.0534555	-0.95126	0
755	2_1_105	2	1	F	16fa	FRMA	Fraxinus mandschurica	5033	0.0617722	0.279333	0.522839	0.755154	0.47588	-0.332358	1
756	2_1_105	2	1	F	16fa	FRMA	Fraxinus mandschurica	5034	0.0617722	0.279333	0.522839	0.755154	0.47588	0.1477	1
757	2_1_105	2	1	F	16fa	FRMA	Fraxinus mandschurica	5035	0.0617722	0.279333	0.522839	0.755154	0.47588	0.1477	1
758	2_1_105	2	1	F	16fa	FRMA	Fraxinus mandschurica	5036	0.0617722	0.279333	0.522839	0.755154	0.47588	0.1477	1
759	2_0_209	2	0	F	16fa	FRMA	Fraxinus mandschurica	9036	0.0425545	0.125946	1.28655	1.32948	-0.691982	0.1477	1
760	2_0_103	2	0	I	16fa	FRMA	Fraxinus mandschurica	3017	0.0237208	-0.114265	-0.523854	0.228046	0.561526	-0.95126	1
761	3_0_506	3	0	W	16fa	FRMA	Fraxinus mandschurica	6026	0.0819569	0.395779	-0.141529	0.383771	0.718656	0.1477	0
762	2_0_204	2	0	W	16fa	FRMA	Fraxinus mandschurica	4024	0.023136	-0.124513	-0.451363	0.0482748	1.21508	0.1477	1
763	2_0_204	2	0	W	16fa	FRMA	Fraxinus mandschurica	4025	0.023136	-0.124513	-0.451363	0.0482748	1.21508	-0.332358	1
764	2_1_302	2	1	F	16fa	FRMA	Fraxinus mandschurica	2027	0.0464645	0.162115	1.44392	1.0364	0.925765	-0.332358	1
765	3_0_204	3	0	W	16fa	FRMA	Fraxinus mandschurica	4005	0.0792314	0.381848	-0.567694	0.228046	-0.188102	0.539936	1
766	1_1_201	1	1	F	16fa	FRMA	Fraxinus mandschurica	1011	0.0747797	0.358029	-0.250885	-2.04128	0.47588	-0.332358	1
767	2_1_302	2	1	F	16fa	FRMA	Fraxinus mandschurica	2031	0.0464645	0.162115	1.44392	1.0364	0.925765	-0.332358	1
768	2_0_204	2	0	W	16fa	FRMA	Fraxinus mandschurica	4036	0.023136	-0.124513	-0.451363	0.0482748	1.21508	-0.95126	1
769	2_0_204	2	0	W	16fa	FRMA	Fraxinus mandschurica	4037	0.023136	-0.124513	-0.451363	0.0482748	1.21508	-0.332358	0
770	2_0_204	2	0	W	16fa	FRMA	Fraxinus mandschurica	4038	0.023136	-0.124513	-0.451363	0.0482748	1.21508	-0.95126	1
771	3_1_106	3	1	I	16fa	FRMA	Fraxinus mandschurica	6009	0.0208591	-0.167028	0.717593	0.0482748	-0.188102	0.1477	1
772	3_1_106	3	1	I	16fa	FRMA	Fraxinus mandschurica	6010	0.0208591	-0.167028	0.717593	0.0482748	-0.188102	0.1477	1
773	3_1_106	3	1	I	16fa	FRMA	Fraxinus mandschurica	6013	0.0208591	-0.167028	0.717593	0.0482748	-0.188102	-0.332358	1
774	2_1_106	2	1	I	16fa	FRMA	Fraxinus mandschurica	6009	0.0793897	0.38267	0.384626	0.0482748	-1.16732	-0.332358	1
775	2_1_106	2	1	I	16fa	FRMA	Fraxinus mandschurica	6010	0.0793897	0.38267	0.384626	0.0482748	-1.16732	-0.332358	1
776	2_1_106	2	1	I	16fa	FRMA	Fraxinus mandschurica	6011	0.0793897	0.38267	0.384626	0.0482748	-1.16732	-0.95126	0
777	2_1_106	2	1	I	16fa	FRMA	Fraxinus mandschurica	6012	0.0793897	0.38267	0.384626	0.0482748	-1.16732	-0.332358	1
778	2_1_410	2	1	I	16fa	FRMA	Fraxinus mandschurica	10012	0.25897	0.869987	-0.774613	1.11686	-2.46178	0.1477	0
779	2_1_106	2	1	I	16fa	FRMA	Fraxinus mandschurica	6014	0.0793897	0.38267	0.384626	0.0482748	-1.16732	-0.332358	1
780	3_1_107	3	1	F	16fa	FRMA	Fraxinus mandschurica	7006	0.0169672	-0.251702	0.646544	0.228046	-0.0534555	0.1477	1
781	1_0_204	1	0	W	16fa	FRMA	Fraxinus mandschurica	4007	0.0399584	0.100052	0.15107	-1.23293	-0.50334	0.1477	1
782	1_1_202	1	1	I	16fa	FRMA	Fraxinus mandschurica	2012	0.0481226	0.176545	-0.121399	-0.760077	0.182545	0.1477	1
783	2_0_207	2	0	W	16fa	FRMA	Fraxinus mandschurica	7012	0.029826	-0.0201922	0.146809	-0.16435	-1.16732	0.1477	1
784	1_1_202	1	1	I	16fa	FRMA	Fraxinus mandschurica	2017	0.0481226	0.176545	-0.121399	-0.760077	0.182545	0.539936	1
785	2_1_303	2	1	W	16fa	FRMA	Fraxinus mandschurica	3011	0.0537725	0.222235	1.28877	1.0364	-1.16732	-0.332358	1
786	2_0_207	2	0	W	16fa	FRMA	Fraxinus mandschurica	7015	0.029826	-0.0201922	0.146809	-0.16435	-1.16732	-0.95126	0
787	2_0_207	2	0	W	16fa	FRMA	Fraxinus mandschurica	7016	0.029826	-0.0201922	0.146809	-0.16435	-1.16732	-0.95126	1
788	2_1_107	2	1	F	16fa	FRMA	Fraxinus mandschurica	7011	0.0766762	0.368345	-0.119765	0.949973	0.182545	-0.332358	1
789	2_1_107	2	1	F	16fa	FRMA	Fraxinus mandschurica	7012	0.0766762	0.368345	-0.119765	0.949973	0.182545	-0.95126	0
790	2_1_107	2	1	F	16fa	FRMA	Fraxinus mandschurica	7014	0.0766762	0.368345	-0.119765	0.949973	0.182545	0.1477	1
791	2_1_107	2	1	F	16fa	FRMA	Fraxinus mandschurica	7015	0.0766762	0.368345	-0.119765	0.949973	0.182545	0.1477	1
792	2_1_303	2	1	W	16fa	FRMA	Fraxinus mandschurica	3018	0.0537725	0.222235	1.28877	1.0364	-1.16732	-0.332358	1
793	2_1_303	2	1	W	16fa	FRMA	Fraxinus mandschurica	3020	0.0537725	0.222235	1.28877	1.0364	-1.16732	-0.95126	1
794	2_1_107	2	1	F	16fa	FRMA	Fraxinus mandschurica	7018	0.0766762	0.368345	-0.119765	0.949973	0.182545	-0.332358	1
795	2_1_303	2	1	W	16fa	FRMA	Fraxinus mandschurica	3023	0.0537725	0.222235	1.28877	1.0364	-1.16732	0.1477	1
796	2_1_107	2	1	F	16fa	FRMA	Fraxinus mandschurica	7021	0.0766762	0.368345	-0.119765	0.949973	0.182545	-0.332358	1
797	2_1_107	2	1	F	16fa	FRMA	Fraxinus mandschurica	7022	0.0766762	0.368345	-0.119765	0.949973	0.182545	-0.332358	1
798	2_1_107	2	1	F	16fa	FRMA	Fraxinus mandschurica	7024	0.0766762	0.368345	-0.119765	0.949973	0.182545	0.1477	0
799	2_1_107	2	1	F	16fa	FRMA	Fraxinus mandschurica	7025	0.0766762	0.368345	-0.119765	0.949973	0.182545	0.1477	0
800	3_1_108	3	1	W	16fa	FRMA	Fraxinus mandschurica	8009	0.0143463	-0.320416	0.433997	-0.760077	-0.336946	0.1477	1
801	1_0_410	1	0	I	16fa	FRMA	Fraxinus mandschurica	10009	0.109385	0.514721	-0.228021	-0.760077	-0.0534555	-0.332358	1
802	1_1_204	1	1	W	16fa	FRMA	Fraxinus mandschurica	4016	0.0288672	-0.033618	0.325402	0.383771	0.182545	0.1477	1
803	2_0_208	2	0	I	16fa	FRMA	Fraxinus mandschurica	8013	0.0289934	-0.0318265	0.87373	0.0482748	-0.50334	-0.332358	0
804	2_0_208	2	0	I	16fa	FRMA	Fraxinus mandschurica	8014	0.0289934	-0.0318265	0.87373	0.0482748	-0.50334	-0.95126	1
805	1_0_410	1	0	I	16fa	FRMA	Fraxinus mandschurica	10015	0.109385	0.514721	-0.228021	-0.760077	-0.0534555	-0.332358	1
806	2_1_310	2	1	F	16fa	FRMA	Fraxinus mandschurica	10039	0.124351	0.567566	-0.946596	1.19212	0.561526	0.1477	1
807	2_0_208	2	0	I	16fa	FRMA	Fraxinus mandschurica	8017	0.0289934	-0.0318265	0.87373	0.0482748	-0.50334	-0.332358	1
808	3_1_402	3	1	W	16fa	FRMA	Fraxinus mandschurica	2003	0.110475	0.518805	-0.124897	-0.424581	-1.48256	0.539936	1
809	3_1_503	3	1	F	16fa	FRMA	Fraxinus mandschurica	3026	0.132858	0.594839	-0.0909355	0.383771	0.287238	0.539936	1
810	2_0_106	2	0	I	16fa	FRMA	Fraxinus mandschurica	6020	0.0390591	0.0906888	0.098199	0.949973	-1.16732	-0.95126	0
811	2_1_204	2	1	W	16fa	FRMA	Fraxinus mandschurica	4018	0.101145	0.482447	0.597344	0.0482748	-0.909754	0.1477	1
812	2_1_503	2	1	F	16fa	FRMA	Fraxinus mandschurica	3041	0.044364	0.14308	1.26588	0.755154	0.287238	-0.332358	1
813	1_0_510	1	0	W	16fa	FRMA	Fraxinus mandschurica	10014	0.115557	0.53734	-0.363958	-1.23293	0.642274	-0.332358	1
814	3_1_405	3	1	W	16fa	FRMA	Fraxinus mandschurica	5005	0.0541308	0.224969	0.451587	-0.424581	-0.336946	0.1477	1
815	2_1_304	2	1	I	16fa	FRMA	Fraxinus mandschurica	4025	0.0659573	0.306327	1.32678	1.19212	-0.909754	0.539936	1
816	3_1_202	3	1	I	16fa	FRMA	Fraxinus mandschurica	2004	0.073029	0.348272	0.486631	-0.424581	-2.46178	-0.332358	1
817	3_1_303	3	1	W	16fa	FRMA	Fraxinus mandschurica	3007	0.110318	0.518218	0.263334	-0.424581	-0.691982	0.1477	1
818	2_1_304	2	1	I	16fa	FRMA	Fraxinus mandschurica	4030	0.0659573	0.306327	1.32678	1.19212	-0.909754	0.539936	1
819	2_0_406	2	0	F	16fa	FRMA	Fraxinus mandschurica	6021	0.0184677	-0.216968	1.16202	-1.23293	0.561526	-0.95126	1
820	3_1_504	3	1	F	16fa	FRMA	Fraxinus mandschurica	4009	0.132529	0.593817	0.660734	-0.16435	-0.909754	0.1477	1
821	3_1_204	3	1	W	16fa	FRMA	Fraxinus mandschurica	4011	0.042629	0.126666	0.0146516	-0.16435	-0.691982	0.1477	1
822	2_0_209	2	0	F	16fa	FRMA	Fraxinus mandschurica	9028	0.0425545	0.125946	1.28655	1.32948	-0.691982	-0.332358	0
823	3_1_504	3	1	F	16fa	FRMA	Fraxinus mandschurica	4015	0.132529	0.593817	0.660734	-0.16435	-0.909754	0.1477	1
824	3_0_302	3	0	F	16fa	FRMA	Fraxinus mandschurica	2008	0.172408	0.70225	-1.45983	0.644002	-0.50334	0.1477	1
825	2_0_209	2	0	F	16fa	FRMA	Fraxinus mandschurica	9033	0.0425545	0.125946	1.28655	1.32948	-0.691982	-0.332358	1
826	2_0_209	2	0	F	16fa	FRMA	Fraxinus mandschurica	9034	0.0425545	0.125946	1.28655	1.32948	-0.691982	-0.332358	1
827	2_0_209	2	0	F	16fa	FRMA	Fraxinus mandschurica	9035	0.0425545	0.125946	1.28655	1.32948	-0.691982	-0.332358	1
828	3_0_105	3	0	F	16fa	FRMA	Fraxinus mandschurica	5005	0.0708442	0.335762	-0.59635	0.644002	-0.909754	0.871566	1
829	2_1_302	2	1	F	16fa	FRMA	Fraxinus mandschurica	2018	0.0464645	0.162115	1.44392	1.0364	0.925765	0.1477	1
830	2_0_209	2	0	F	16fa	FRMA	Fraxinus mandschurica	9040	0.0425545	0.125946	1.28655	1.32948	-0.691982	0.1477	1
831	2_1_408	2	1	F	16fa	FRMA	Fraxinus mandschurica	8013	0.0861406	0.416289	-0.515078	0.644002	-0.909754	-0.332358	1
832	2_1_302	2	1	F	16fa	FRMA	Fraxinus mandschurica	2023	0.0464645	0.162115	1.44392	1.0364	0.925765	-0.332358	1
833	2_0_103	2	0	I	16fa	FRMA	Fraxinus mandschurica	3027	0.0237208	-0.114265	-0.523854	0.228046	0.561526	0.1477	0
834	2_1_101	2	1	W	16fa	FRMA	Fraxinus mandschurica	1018	0.0620806	0.281384	1.44109	-0.16435	-0.336946	0.1477	1
835	3_0_303	3	0	W	16fa	FRMA	Fraxinus mandschurica	3010	0.11735	0.543683	-1.63188	-0.16435	-0.336946	-0.332358	0
836	2_0_410	2	0	I	16fa	FRMA	Fraxinus mandschurica	10028	0.0227041	-0.132247	1.46563	1.26282	0.287238	-0.95126	1
837	2_1_202	2	1	I	16fa	FRMA	Fraxinus mandschurica	2009	0.0517401	0.206375	1.22623	0.856627	0.0694669	-0.332358	1
838	2_1_202	2	1	I	16fa	FRMA	Fraxinus mandschurica	2013	0.0517401	0.206375	1.22623	0.856627	0.0694669	0.1477	1
839	3_1_107	3	1	F	16fa	FRMA	Fraxinus mandschurica	7007	0.0169672	-0.251702	0.646544	0.228046	-0.0534555	-0.332358	1
840	3_0_107	3	0	F	16fa	FRMA	Fraxinus mandschurica	7006	0.0547035	0.229301	0.620245	0.228046	-0.188102	0.1477	1
841	2_1_202	2	1	I	16fa	FRMA	Fraxinus mandschurica	2018	0.0517401	0.206375	1.22623	0.856627	0.0694669	-0.332358	1
842	2_1_202	2	1	I	16fa	FRMA	Fraxinus mandschurica	2019	0.0517401	0.206375	1.22623	0.856627	0.0694669	-0.332358	0
843	2_1_202	2	1	I	16fa	FRMA	Fraxinus mandschurica	2020	0.0517401	0.206375	1.22623	0.856627	0.0694669	-0.95126	1
844	3_0_310	3	0	F	16fa	FRMA	Fraxinus mandschurica	10005	0.0454949	0.153437	0.441829	-0.424581	-0.0534555	0.1477	1
845	2_1_505	2	1	I	16fa	FRMA	Fraxinus mandschurica	5024	0.141665	0.621292	0.194899	1.26282	0.384705	0.1477	1
846	2_1_310	2	1	F	16fa	FRMA	Fraxinus mandschurica	10026	0.124351	0.567566	-0.946596	1.19212	0.561526	-0.332358	1
847	3_1_302	3	1	F	16fa	FRMA	Fraxinus mandschurica	2008	0.0923468	0.444951	0.162288	-0.16435	-0.188102	0.1477	1
848	2_1_505	2	1	I	16fa	FRMA	Fraxinus mandschurica	5029	0.141665	0.621292	0.194899	1.26282	0.384705	-0.332358	1
849	3_0_310	3	0	F	16fa	FRMA	Fraxinus mandschurica	10014	0.0454949	0.153437	0.441829	-0.424581	-0.0534555	0.1477	1
850	2_1_406	2	1	F	16fa	FRMA	Fraxinus mandschurica	6023	0.0910841	0.439279	0.0933873	0.383771	-0.0534555	-0.332358	1
851	3_1_302	3	1	F	16fa	FRMA	Fraxinus mandschurica	2016	0.0923468	0.444951	0.162288	-0.16435	-0.188102	0.1477	1
852	2_1_310	2	1	F	16fa	FRMA	Fraxinus mandschurica	10041	0.124351	0.567566	-0.946596	1.19212	0.561526	-0.332358	1
853	3_1_402	3	1	W	16fa	FRMA	Fraxinus mandschurica	2004	0.110475	0.518805	-0.124897	-0.424581	-1.48256	0.1477	1
854	2_0_106	2	0	I	16fa	FRMA	Fraxinus mandschurica	6019	0.0390591	0.0906888	0.098199	0.949973	-1.16732	-1.82355	0
855	3_0_402	3	0	W	16fa	FRMA	Fraxinus mandschurica	2006	0.119395	0.550803	-1.11139	-0.424581	-0.336946	-0.95126	1
856	2_1_503	2	1	F	16fa	FRMA	Fraxinus mandschurica	3039	0.044364	0.14308	1.26588	0.755154	0.287238	-0.332358	1
857	2_0_106	2	0	I	16fa	FRMA	Fraxinus mandschurica	6022	0.0390591	0.0906888	0.098199	0.949973	-1.16732	-0.95126	0
858	2_0_408	2	0	F	16fa	FRMA	Fraxinus mandschurica	8029	0.0182839	-0.221069	1.34817	0.755154	0.0694669	-0.332358	1
859	2_0_408	2	0	F	16fa	FRMA	Fraxinus mandschurica	8030	0.0182839	-0.221069	1.34817	0.755154	0.0694669	0.539936	0
860	2_1_301	2	1	I	16fa	FRMA	Fraxinus mandschurica	1046	0.0588959	0.259701	2.8383	1.11686	1.41025	-0.332358	1
861	3_1_103	3	1	I	16fa	FRMA	Fraxinus mandschurica	3003	0.04511	0.149941	0.867743	0.644002	-0.909754	-0.332358	1
862	3_1_103	3	1	I	16fa	FRMA	Fraxinus mandschurica	3004	0.04511	0.149941	0.867743	0.644002	-0.909754	0.1477	1
863	2_0_510	2	0	W	16fa	FRMA	Fraxinus mandschurica	10025	0.0119144	-0.396375	1.10162	1.11686	1.04869	0.1477	1
864	3_1_303	3	1	W	16fa	FRMA	Fraxinus mandschurica	3013	0.110318	0.518218	0.263334	-0.424581	-0.691982	-0.332358	1
865	2_0_510	2	0	W	16fa	FRMA	Fraxinus mandschurica	10029	0.0119144	-0.396375	1.10162	1.11686	1.04869	0.1477	1
866	2_1_207	2	1	W	16fa	FRMA	Fraxinus mandschurica	7013	0.0930213	0.44795	-0.95694	0.0482748	-1.48256	0.1477	0
867	2_0_107	2	0	F	16fa	FRMA	Fraxinus mandschurica	7014	0.0420212	0.120758	0.357174	1.11686	-0.0534555	0.1477	1
868	2_1_506	2	1	W	16fa	FRMA	Fraxinus mandschurica	6023	0.178435	0.716414	-0.309695	1.32948	-1.48256	0.1477	1
869	3_0_103	3	0	I	16fa	FRMA	Fraxinus mandschurica	3010	0.151823	0.649837	-0.573581	0.383771	-0.50334	-0.95126	1
870	3_0_103	3	0	I	16fa	FRMA	Fraxinus mandschurica	3011	0.151823	0.649837	-0.573581	0.383771	-0.50334	0.539936	1
871	3_0_201	3	0	F	16fa	FRMA	Fraxinus mandschurica	1016	0.268661	0.885136	-0.714203	1.0364	0.182545	0.539936	1
872	3_0_103	3	0	I	16fa	FRMA	Fraxinus mandschurica	3013	0.151823	0.649837	-0.573581	0.383771	-0.50334	-0.332358	1
873	3_0_103	3	0	I	16fa	FRMA	Fraxinus mandschurica	3014	0.151823	0.649837	-0.573581	0.383771	-0.50334	-0.332358	1
874	3_0_103	3	0	I	16fa	FRMA	Fraxinus mandschurica	3015	0.151823	0.649837	-0.573581	0.383771	-0.50334	0.1477	1
875	2_1_506	2	1	W	16fa	FRMA	Fraxinus mandschurica	6031	0.178435	0.716414	-0.309695	1.32948	-1.48256	0.1477	1
876	2_1_208	2	1	I	16fa	FRMA	Fraxinus mandschurica	8005	0.0791429	0.381387	-1.01426	-0.16435	-1.48256	0.1477	0
877	3_0_105	3	0	F	16fa	FRMA	Fraxinus mandschurica	5003	0.0708442	0.335762	-0.59635	0.644002	-0.909754	0.871566	1
878	3_0_201	3	0	F	16fa	FRMA	Fraxinus mandschurica	1025	0.268661	0.885136	-0.714203	1.0364	0.182545	-0.332358	1
879	2_1_302	2	1	F	16fa	FRMA	Fraxinus mandschurica	2017	0.0464645	0.162115	1.44392	1.0364	0.925765	0.1477	1
880	2_1_408	2	1	F	16fa	FRMA	Fraxinus mandschurica	8010	0.0861406	0.416289	-0.515078	0.644002	-0.909754	-0.332358	0
881	3_1_406	3	1	F	16fa	FRMA	Fraxinus mandschurica	6022	0.031117	-0.00277803	1.29166	1.0364	-1.16732	-0.332358	0
882	2_1_302	2	1	F	16fa	FRMA	Fraxinus mandschurica	2021	0.0464645	0.162115	1.44392	1.0364	0.925765	-0.332358	1
883	3_1_208	3	1	I	16fa	FRMA	Fraxinus mandschurica	8004	0.0154175	-0.290935	0.73339	-0.760077	-0.0534555	0.1477	1
884	2_1_509	2	1	I	16fa	FRMA	Fraxinus mandschurica	9009	0.0725145	0.34536	0.45375	0.228046	-1.48256	-0.332358	0
885	3_0_106	3	0	I	16fa	FRMA	Fraxinus mandschurica	6009	0.0700565	0.331157	-0.193903	-0.16435	-0.336946	0.539936	1
886	3_0_106	3	0	I	16fa	FRMA	Fraxinus mandschurica	6010	0.0700565	0.331157	-0.193903	-0.16435	-0.336946	-0.332358	1
887	3_0_407	3	0	I	16fa	FRMA	Fraxinus mandschurica	7011	0.0748823	0.358594	0.268352	0.52113	-1.88897	-0.95126	0
888	2_1_309	2	1	W	16fa	FRMA	Fraxinus mandschurica	9023	0.0949579	0.456439	-0.85432	1.19212	-0.50334	-0.332358	1
889	2_0_410	2	0	I	16fa	FRMA	Fraxinus mandschurica	10024	0.0227041	-0.132247	1.46563	1.26282	0.287238	0.1477	1
890	1_0_202	1	0	I	16fa	FRMA	Fraxinus mandschurica	2013	0.0123978	-0.380121	0.598595	-0.760077	0.287238	0.871566	0
891	1_1_402	1	1	W	16fa	FRMA	Fraxinus mandschurica	2018	0.0432741	0.132845	0.366855	-2.04128	0.642274	-0.332358	0
892	2_1_405	2	1	W	16fa	FRMA	Fraxinus mandschurica	5025	0.0826925	0.39946	1.11977	0.52113	0.0694669	0.539936	1
893	2_0_410	2	0	I	16fa	FRMA	Fraxinus mandschurica	10032	0.0227041	-0.132247	1.46563	1.26282	0.287238	-0.332358	1
894	2_0_304	2	0	I	16fa	FRMA	Fraxinus mandschurica	4010	0.0205646	-0.172862	0.249584	-1.23293	0.0694669	0.1477	1
895	3_1_506	3	1	W	16fa	FRMA	Fraxinus mandschurica	6006	0.0286551	-0.0366491	1.18533	0.228046	-1.48256	0.1477	0
896	2_0_410	2	0	I	16fa	FRMA	Fraxinus mandschurica	10043	0.0227041	-0.132247	1.46563	1.26282	0.287238	-0.332358	1
897	1_0_309	1	0	W	16fa	FRMA	Fraxinus mandschurica	9015	0.11131	0.521908	1.01957	-1.23293	0.0694669	-0.332358	1
898	2_1_103	2	1	I	16fa	FRMA	Fraxinus mandschurica	3009	0.0623226	0.282986	1.06897	1.50925	0.47588	-0.332358	1
899	2_1_303	2	1	W	16fa	FRMA	Fraxinus mandschurica	3025	0.0537725	0.222235	1.28877	1.0364	-1.16732	-0.332358	0
900	2_1_103	2	1	I	16fa	FRMA	Fraxinus mandschurica	3024	0.0623226	0.282986	1.06897	1.50925	0.47588	-0.95126	1
901	2_1_103	2	1	I	16fa	FRMA	Fraxinus mandschurica	3025	0.0623226	0.282986	1.06897	1.50925	0.47588	0.1477	1
902	3_0_108	3	0	W	16fa	FRMA	Fraxinus mandschurica	8009	0.0369656	0.0680327	1.63305	1.32948	0.642274	0.1477	1
903	3_1_503	3	1	F	16fa	FRMA	Fraxinus mandschurica	3009	0.132858	0.594839	-0.0909355	0.383771	0.287238	0.1477	1
904	3_1_503	3	1	F	16fa	FRMA	Fraxinus mandschurica	3014	0.132858	0.594839	-0.0909355	0.383771	0.287238	0.1477	1
905	2_0_208	2	0	I	16fa	FRMA	Fraxinus mandschurica	8010	0.0289934	-0.0318265	0.87373	0.0482748	-0.50334	-0.332358	1
906	1_0_107	1	0	F	16fa	FRMA	Fraxinus mandschurica	7022	0.0873001	0.421798	-0.239862	-0.760077	0.718656	0.1477	1
907	3_0_108	3	0	W	16fa	FRMA	Fraxinus mandschurica	8020	0.0369656	0.0680327	1.63305	1.32948	0.642274	-0.332358	1
908	3_1_503	3	1	F	16fa	FRMA	Fraxinus mandschurica	3019	0.132858	0.594839	-0.0909355	0.383771	0.287238	-0.332358	1
909	3_1_402	3	1	W	16fa	FRMA	Fraxinus mandschurica	2001	0.110475	0.518805	-0.124897	-0.424581	-1.48256	-0.332358	1
910	3_1_503	3	1	F	16fa	FRMA	Fraxinus mandschurica	3025	0.132858	0.594839	-0.0909355	0.383771	0.287238	0.1477	1
911	3_1_406	3	1	F	16fa	FRMA	Fraxinus mandschurica	6021	0.031117	-0.00277803	1.29166	1.0364	-1.16732	0.1477	0
912	3_0_402	3	0	W	16fa	FRMA	Fraxinus mandschurica	2007	0.119395	0.550803	-1.11139	-0.424581	-0.336946	0.539936	1
913	2_0_106	2	0	I	16fa	FRMA	Fraxinus mandschurica	6021	0.0390591	0.0906888	0.098199	0.949973	-1.16732	-0.95126	0
914	2_1_301	2	1	I	16fa	FRMA	Fraxinus mandschurica	1042	0.0588959	0.259701	2.8383	1.11686	1.41025	0.1477	1
915	3_0_108	3	0	W	16fa	FRMA	Fraxinus mandschurica	8034	0.0369656	0.0680327	1.63305	1.32948	0.642274	0.539936	1
916	2_1_304	2	1	I	16fa	FRMA	Fraxinus mandschurica	4023	0.0659573	0.306327	1.32678	1.19212	-0.909754	0.539936	1
917	3_1_103	3	1	I	16fa	FRMA	Fraxinus mandschurica	3002	0.04511	0.149941	0.867743	0.644002	-0.909754	0.1477	1
918	3_1_103	3	1	I	16fa	FRMA	Fraxinus mandschurica	3005	0.04511	0.149941	0.867743	0.644002	-0.909754	0.1477	1
919	3_1_103	3	1	I	16fa	FRMA	Fraxinus mandschurica	3006	0.04511	0.149941	0.867743	0.644002	-0.909754	-0.332358	1
920	3_0_201	3	0	F	16fa	FRMA	Fraxinus mandschurica	1004	0.268661	0.885136	-0.714203	1.0364	0.182545	0.539936	1
921	2_0_310	2	0	F	16fa	FRMA	Fraxinus mandschurica	10024	0.0217021	-0.150772	2.6634	0.383771	0.47588	-0.332358	1
922	2_1_407	2	1	I	16fa	FRMA	Fraxinus mandschurica	7010	0.0836234	0.404072	-0.191426	0.383771	-1.16732	0.1477	1
923	2_0_408	2	0	F	16fa	FRMA	Fraxinus mandschurica	8042	0.0182839	-0.221069	1.34817	0.755154	0.0694669	-0.95126	0
924	2_1_407	2	1	I	16fa	FRMA	Fraxinus mandschurica	7012	0.0836234	0.404072	-0.191426	0.383771	-1.16732	0.1477	1
925	2_1_407	2	1	I	16fa	FRMA	Fraxinus mandschurica	7016	0.0836234	0.404072	-0.191426	0.383771	-1.16732	-0.332358	1
926	3_0_201	3	0	F	16fa	FRMA	Fraxinus mandschurica	1014	0.268661	0.885136	-0.714203	1.0364	0.182545	-0.332358	1
927	3_1_406	3	1	F	16fa	FRMA	Fraxinus mandschurica	6009	0.031117	-0.00277803	1.29166	1.0364	-1.16732	-0.332358	1
928	2_1_201	2	1	F	16fa	FRMA	Fraxinus mandschurica	1022	0.0656998	0.304716	1.60674	0.856627	-0.336946	-0.332358	1
929	3_0_506	3	0	W	16fa	FRMA	Fraxinus mandschurica	6013	0.0819569	0.395779	-0.141529	0.383771	0.718656	-0.332358	1
930	3_0_506	3	0	W	16fa	FRMA	Fraxinus mandschurica	6014	0.0819569	0.395779	-0.141529	0.383771	0.718656	-0.332358	1
931	3_1_406	3	1	F	16fa	FRMA	Fraxinus mandschurica	6017	0.031117	-0.00277803	1.29166	1.0364	-1.16732	0.1477	1
932	3_1_406	3	1	F	16fa	FRMA	Fraxinus mandschurica	6018	0.031117	-0.00277803	1.29166	1.0364	-1.16732	0.1477	1
933	3_0_201	3	0	F	16fa	FRMA	Fraxinus mandschurica	1024	0.268661	0.885136	-0.714203	1.0364	0.182545	0.539936	1
934	3_1_506	3	1	W	16fa	FRMA	Fraxinus mandschurica	6012	0.0286551	-0.0366491	1.18533	0.228046	-1.48256	-0.332358	1
935	2_0_103	2	0	I	16fa	FRMA	Fraxinus mandschurica	3019	0.0237208	-0.114265	-0.523854	0.228046	0.561526	-0.332358	1
936	3_0_202	3	0	I	16fa	FRMA	Fraxinus mandschurica	2002	0.182906	0.726618	-1.13523	-2.04128	-3.441	-0.332358	1
937	2_0_209	2	0	F	16fa	FRMA	Fraxinus mandschurica	9041	0.0425545	0.125946	1.28655	1.32948	-0.691982	-0.332358	1
938	3_1_505	3	1	I	16fa	FRMA	Fraxinus mandschurica	5009	0.0500133	0.192404	0.465556	-0.16435	-0.336946	-0.332358	0
939	3_1_408	3	1	F	16fa	FRMA	Fraxinus mandschurica	8006	0.0171463	-0.2474	0.975628	-1.23293	-1.88897	0.1477	0
940	3_1_106	3	1	I	16fa	FRMA	Fraxinus mandschurica	6008	0.0208591	-0.167028	0.717593	0.0482748	-0.188102	-0.332358	1
941	2_1_410	2	1	I	16fa	FRMA	Fraxinus mandschurica	10009	0.25897	0.869987	-0.774613	1.11686	-2.46178	-0.332358	0
942	2_1_309	2	1	W	16fa	FRMA	Fraxinus mandschurica	9027	0.0949579	0.456439	-0.85432	1.19212	-0.50334	-0.332358	1
943	2_1_309	2	1	W	16fa	FRMA	Fraxinus mandschurica	9029	0.0949579	0.456439	-0.85432	1.19212	-0.50334	-0.332358	1
944	3_0_207	3	0	W	16fa	FRMA	Fraxinus mandschurica	7009	0.0464185	0.161707	0.368822	-0.16435	0.0694669	0.1477	1
945	2_0_108	2	0	W	16fa	FRMA	Fraxinus mandschurica	8023	0.058239	0.255083	0.462585	1.11686	-0.691982	0.1477	0
946	2_1_405	2	1	W	16fa	FRMA	Fraxinus mandschurica	5027	0.0826925	0.39946	1.11977	0.52113	0.0694669	0.1477	1
947	3_0_208	3	0	I	16fa	FRMA	Fraxinus mandschurica	8005	0.0357184	0.0539185	-0.117329	-0.760077	-0.50334	0.1477	0
948	2_1_303	2	1	W	16fa	FRMA	Fraxinus mandschurica	3012	0.0537725	0.222235	1.28877	1.0364	-1.16732	0.1477	1
949	2_1_303	2	1	W	16fa	FRMA	Fraxinus mandschurica	3014	0.0537725	0.222235	1.28877	1.0364	-1.16732	0.1477	1
950	2_1_303	2	1	W	16fa	FRMA	Fraxinus mandschurica	3024	0.0537725	0.222235	1.28877	1.0364	-1.16732	-0.332358	1
951	2_1_505	2	1	I	16fa	FRMA	Fraxinus mandschurica	5022	0.141665	0.621292	0.194899	1.26282	0.384705	0.1477	1
952	2_1_505	2	1	I	16fa	FRMA	Fraxinus mandschurica	5023	0.141665	0.621292	0.194899	1.26282	0.384705	0.1477	1
953	2_1_505	2	1	I	16fa	FRMA	Fraxinus mandschurica	5027	0.141665	0.621292	0.194899	1.26282	0.384705	-0.332358	1
954	3_0_209	3	0	F	16fa	FRMA	Fraxinus mandschurica	9005	0.038687	0.0867514	0.196835	-0.16435	0.925765	0.539936	1
955	3_0_209	3	0	F	16fa	FRMA	Fraxinus mandschurica	9006	0.038687	0.0867514	0.196835	-0.16435	0.925765	0.871566	1
956	2_1_103	2	1	I	16fa	FRMA	Fraxinus mandschurica	3030	0.0623226	0.282986	1.06897	1.50925	0.47588	0.1477	1
957	3_0_108	3	0	W	16fa	FRMA	Fraxinus mandschurica	8013	0.0369656	0.0680327	1.63305	1.32948	0.642274	-0.332358	1
958	3_1_105	3	1	F	16fa	FRMA	Fraxinus mandschurica	5009	0.0261233	-0.074649	0.549999	-0.424581	-0.336946	0.1477	1
959	3_1_101	3	1	W	16fa	FRMA	Fraxinus mandschurica	1011	0.0716842	0.340617	1.68229	-0.16435	-0.188102	0.1477	1
960	3_0_506	3	0	W	16fa	FRMA	Fraxinus mandschurica	6023	0.0819569	0.395779	-0.141529	0.383771	0.718656	0.539936	1
961	2_1_202	2	1	I	16fa	FRMA	Fraxinus mandschurica	2021	0.0517401	0.206375	1.22623	0.856627	0.0694669	-0.332358	1
962	3_0_108	3	0	W	16fa	FRMA	Fraxinus mandschurica	8035	0.0369656	0.0680327	1.63305	1.32948	0.642274	0.539936	1
963	3_0_505	3	0	I	16fa	FRMA	Fraxinus mandschurica	5006	0.0667214	0.31107	-0.689804	-0.16435	-1.16732	0.1477	1
964	3_1_303	3	1	W	16fa	FRMA	Fraxinus mandschurica	3009	0.110318	0.518218	0.263334	-0.424581	-0.691982	0.539936	1
965	3_0_201	3	0	F	16fa	FRMA	Fraxinus mandschurica	1005	0.268661	0.885136	-0.714203	1.0364	0.182545	0.539936	1
966	3_1_103	3	1	I	16fa	FRMA	Fraxinus mandschurica	3009	0.04511	0.149941	0.867743	0.644002	-0.909754	0.1477	1
967	3_0_301	3	0	I	16fa	FRMA	Fraxinus mandschurica	1004	0.185283	0.73194	-1.25187	-0.760077	-0.691982	0.1477	1
968	3_0_301	3	0	I	16fa	FRMA	Fraxinus mandschurica	1006	0.185283	0.73194	-1.25187	-0.760077	-0.691982	0.1477	0
969	2_0_209	2	0	F	16fa	FRMA	Fraxinus mandschurica	9022	0.0425545	0.125946	1.28655	1.32948	-0.691982	0.1477	1
970	2_1_506	2	1	W	16fa	FRMA	Fraxinus mandschurica	6025	0.178435	0.716414	-0.309695	1.32948	-1.48256	-0.332358	1
971	2_0_209	2	0	F	16fa	FRMA	Fraxinus mandschurica	9025	0.0425545	0.125946	1.28655	1.32948	-0.691982	-0.332358	1
972	3_0_302	3	0	F	16fa	FRMA	Fraxinus mandschurica	2006	0.172408	0.70225	-1.45983	0.644002	-0.50334	-0.332358	1
973	2_0_209	2	0	F	16fa	FRMA	Fraxinus mandschurica	9031	0.0425545	0.125946	1.28655	1.32948	-0.691982	0.1477	1
974	3_1_207	3	1	W	16fa	FRMA	Fraxinus mandschurica	7003	0.0196644	-0.191222	0.548364	-2.04128	-1.88897	0.1477	1
975	2_1_408	2	1	F	16fa	FRMA	Fraxinus mandschurica	8005	0.0861406	0.416289	-0.515078	0.644002	-0.909754	0.1477	1
976	3_1_304	3	1	I	16fa	FRMA	Fraxinus mandschurica	4013	0.0717893	0.34122	-0.0736123	0.228046	0.384705	0.539936	1
977	1_1_204	1	1	W	16fa	FRMA	Fraxinus mandschurica	4019	0.0288672	-0.033618	0.325402	0.383771	0.182545	0.539936	1
978	3_0_201	3	0	F	16fa	FRMA	Fraxinus mandschurica	1023	0.268661	0.885136	-0.714203	1.0364	0.182545	-0.332358	1
979	3_0_107	3	0	F	16fa	FRMA	Fraxinus mandschurica	7010	0.0547035	0.229301	0.620245	0.228046	-0.188102	-0.332358	1
980	3_1_107	3	1	F	16fa	FRMA	Fraxinus mandschurica	7011	0.0169672	-0.251702	0.646544	0.228046	-0.0534555	0.1477	1
981	2_1_202	2	1	I	16fa	FRMA	Fraxinus mandschurica	2022	0.0517401	0.206375	1.22623	0.856627	0.0694669	0.1477	1
982	3_0_302	3	0	F	16fa	FRMA	Fraxinus mandschurica	2017	0.172408	0.70225	-1.45983	0.644002	-0.50334	0.1477	1
983	3_1_208	3	1	I	16fa	FRMA	Fraxinus mandschurica	8003	0.0154175	-0.290935	0.73339	-0.760077	-0.0534555	0.1477	1
984	3_1_505	3	1	I	16fa	FRMA	Fraxinus mandschurica	5008	0.0500133	0.192404	0.465556	-0.16435	-0.336946	0.1477	1
985	2_1_509	2	1	I	16fa	FRMA	Fraxinus mandschurica	9010	0.0725145	0.34536	0.45375	0.228046	-1.48256	-0.332358	0
986	3_0_106	3	0	I	16fa	FRMA	Fraxinus mandschurica	6002	0.0700565	0.331157	-0.193903	-0.16435	-0.336946	0.1477	1
987	2_1_509	2	1	I	16fa	FRMA	Fraxinus mandschurica	9013	0.0725145	0.34536	0.45375	0.228046	-1.48256	-0.332358	0
988	3_0_407	3	0	I	16fa	FRMA	Fraxinus mandschurica	7005	0.0748823	0.358594	0.268352	0.52113	-1.88897	0.1477	1
989	2_0_108	2	0	W	16fa	FRMA	Fraxinus mandschurica	8009	0.058239	0.255083	0.462585	1.11686	-0.691982	-0.332358	1
990	2_0_108	2	0	W	16fa	FRMA	Fraxinus mandschurica	8010	0.058239	0.255083	0.462585	1.11686	-0.691982	-0.95126	0
991	2_1_504	2	1	F	16fa	FRMA	Fraxinus mandschurica	4036	0.0810259	0.391074	0.452812	-0.424581	0.384705	-0.332358	1
992	3_0_407	3	0	I	16fa	FRMA	Fraxinus mandschurica	7010	0.0748823	0.358594	0.268352	0.52113	-1.88897	-0.332358	1
993	2_1_309	2	1	W	16fa	FRMA	Fraxinus mandschurica	9021	0.0949579	0.456439	-0.85432	1.19212	-0.50334	-0.332358	1
994	2_0_407	2	0	I	16fa	FRMA	Fraxinus mandschurica	7022	0.0194043	-0.196684	0.653505	0.228046	0.791119	0.1477	1
995	3_1_106	3	1	I	16fa	FRMA	Fraxinus mandschurica	6012	0.0208591	-0.167028	0.717593	0.0482748	-0.188102	0.1477	1
996	2_1_309	2	1	W	16fa	FRMA	Fraxinus mandschurica	9026	0.0949579	0.456439	-0.85432	1.19212	-0.50334	0.1477	1
997	2_1_405	2	1	W	16fa	FRMA	Fraxinus mandschurica	5019	0.0826925	0.39946	1.11977	0.52113	0.0694669	0.1477	1
998	3_0_207	3	0	W	16fa	FRMA	Fraxinus mandschurica	7006	0.0464185	0.161707	0.368822	-0.16435	0.0694669	-0.332358	1
999	3_0_207	3	0	W	16fa	FRMA	Fraxinus mandschurica	7007	0.0464185	0.161707	0.368822	-0.16435	0.0694669	0.1477	0
1000	3_0_207	3	0	W	16fa	FRMA	Fraxinus mandschurica	7008	0.0464185	0.161707	0.368822	-0.16435	0.0694669	-0.95126	1
1001	2_1_309	2	1	W	16fa	FRMA	Fraxinus mandschurica	9033	0.0949579	0.456439	-0.85432	1.19212	-0.50334	0.1477	1
1002	3_1_506	3	1	W	16fa	FRMA	Fraxinus mandschurica	6005	0.0286551	-0.0366491	1.18533	0.228046	-1.48256	-0.332358	1
1003	3_1_107	3	1	F	16fa	FRMA	Fraxinus mandschurica	7004	0.0169672	-0.251702	0.646544	0.228046	-0.0534555	0.1477	1
1004	2_1_405	2	1	W	16fa	FRMA	Fraxinus mandschurica	5026	0.0826925	0.39946	1.11977	0.52113	0.0694669	0.539936	1
1005	2_1_408	2	1	F	16fa	FRMA	Fraxinus mandschurica	8006	0.0861406	0.416289	-0.515078	0.644002	-0.909754	0.1477	1
1006	3_1_506	3	1	W	16fa	FRMA	Fraxinus mandschurica	6010	0.0286551	-0.0366491	1.18533	0.228046	-1.48256	-0.332358	0
1007	3_1_406	3	1	F	16fa	FRMA	Fraxinus mandschurica	6020	0.031117	-0.00277803	1.29166	1.0364	-1.16732	0.1477	1
1008	3_0_208	3	0	I	16fa	FRMA	Fraxinus mandschurica	8006	0.0357184	0.0539185	-0.117329	-0.760077	-0.50334	-0.332358	1
1009	2_1_107	2	1	F	16fa	FRMA	Fraxinus mandschurica	7010	0.0766762	0.368345	-0.119765	0.949973	0.182545	-0.332358	1
1010	3_0_309	3	0	W	16fa	FRMA	Fraxinus mandschurica	9017	0.0597422	0.265575	-0.469049	0.0482748	-0.0534555	-0.332358	1
1011	2_1_505	2	1	I	16fa	FRMA	Fraxinus mandschurica	5015	0.141665	0.621292	0.194899	1.26282	0.384705	0.1477	0
1012	3_0_108	3	0	W	16fa	FRMA	Fraxinus mandschurica	8011	0.0369656	0.0680327	1.63305	1.32948	0.642274	-0.332358	1
1013	2_1_310	2	1	F	16fa	FRMA	Fraxinus mandschurica	10021	0.124351	0.567566	-0.946596	1.19212	0.561526	0.1477	1
1014	2_1_505	2	1	I	16fa	FRMA	Fraxinus mandschurica	5021	0.141665	0.621292	0.194899	1.26282	0.384705	0.1477	1
1015	2_1_510	2	1	W	16fa	FRMA	Fraxinus mandschurica	10036	0.0968927	0.46475	-0.263034	-0.16435	0.47588	-0.95126	1
1016	2_1_103	2	1	I	16fa	FRMA	Fraxinus mandschurica	3027	0.0623226	0.282986	1.06897	1.50925	0.47588	0.1477	1
1017	2_1_510	2	1	W	16fa	FRMA	Fraxinus mandschurica	10038	0.0968927	0.46475	-0.263034	-0.16435	0.47588	-0.332358	1
1018	2_1_406	2	1	F	16fa	FRMA	Fraxinus mandschurica	6020	0.0910841	0.439279	0.0933873	0.383771	-0.0534555	-1.82355	1
1019	3_1_108	3	1	W	16fa	FRMA	Fraxinus mandschurica	8011	0.0143463	-0.320416	0.433997	-0.760077	-0.336946	-0.332358	1
1020	2_1_201	2	1	F	16fa	FRMA	Fraxinus mandschurica	1025	0.0656998	0.304716	1.60674	0.856627	-0.336946	0.539936	1
1021	2_1_506	2	1	W	16fa	FRMA	Fraxinus mandschurica	6027	0.178435	0.716414	-0.309695	1.32948	-1.48256	0.1477	1
1022	1_1_204	1	1	W	16fa	FRMA	Fraxinus mandschurica	4013	0.0288672	-0.033618	0.325402	0.383771	0.182545	0.1477	1
1023	2_1_310	2	1	F	16fa	FRMA	Fraxinus mandschurica	10036	0.124351	0.567566	-0.946596	1.19212	0.561526	0.1477	1
1024	3_1_302	3	1	F	16fa	FRMA	Fraxinus mandschurica	2017	0.0923468	0.444951	0.162288	-0.16435	-0.188102	-0.332358	1
1025	2_1_310	2	1	F	16fa	FRMA	Fraxinus mandschurica	10038	0.124351	0.567566	-0.946596	1.19212	0.561526	0.1477	1
1026	3_1_406	3	1	F	16fa	FRMA	Fraxinus mandschurica	6016	0.031117	-0.00277803	1.29166	1.0364	-1.16732	-0.332358	1
1027	3_0_505	3	0	I	16fa	FRMA	Fraxinus mandschurica	5007	0.0667214	0.31107	-0.689804	-0.16435	-1.16732	0.1477	1
1028	3_1_405	3	1	W	16fa	FRMA	Fraxinus mandschurica	5007	0.0541308	0.224969	0.451587	-0.424581	-0.336946	-0.332358	1
1029	2_0_207	2	0	W	16fa	FRMA	Fraxinus mandschurica	7010	0.029826	-0.0201922	0.146809	-0.16435	-1.16732	-0.332358	0
1030	2_1_301	2	1	I	16fa	FRMA	Fraxinus mandschurica	1045	0.0588959	0.259701	2.8383	1.11686	1.41025	0.1477	1
1031	3_1_202	3	1	I	16fa	FRMA	Fraxinus mandschurica	2003	0.073029	0.348272	0.486631	-0.424581	-2.46178	-0.332358	1
1032	1_0_510	1	0	W	16fa	FRMA	Fraxinus mandschurica	10018	0.115557	0.53734	-0.363958	-1.23293	0.642274	0.539936	1
1033	2_1_506	2	1	W	16fa	FRMA	Fraxinus mandschurica	6024	0.178435	0.716414	-0.309695	1.32948	-1.48256	0.1477	0
1034	2_1_509	2	1	I	16fa	FRMA	Fraxinus mandschurica	9015	0.0725145	0.34536	0.45375	0.228046	-1.48256	-1.82355	0
1035	3_1_103	3	1	I	16fa	FRMA	Fraxinus mandschurica	3007	0.04511	0.149941	0.867743	0.644002	-0.909754	0.1477	1
1036	3_0_505	3	0	I	16fa	FRMA	Fraxinus mandschurica	5010	0.0667214	0.31107	-0.689804	-0.16435	-1.16732	-0.61963	1
1037	3_1_103	3	1	I	16fa	FRMA	Fraxinus mandschurica	3008	0.04511	0.149941	0.867743	0.644002	-0.909754	0.1477	1
1038	2_0_510	2	0	W	16fa	FRMA	Fraxinus mandschurica	10028	0.0119144	-0.396375	1.10162	1.11686	1.04869	0.1477	0
1039	3_0_506	3	0	W	16fa	FRMA	Fraxinus mandschurica	6005	0.0819569	0.395779	-0.141529	0.383771	0.718656	0.1477	1
1040	2_0_510	2	0	W	16fa	FRMA	Fraxinus mandschurica	10030	0.0119144	-0.396375	1.10162	1.11686	1.04869	-0.332358	1
1041	2_0_408	2	0	F	16fa	FRMA	Fraxinus mandschurica	8047	0.0182839	-0.221069	1.34817	0.755154	0.0694669	-0.332358	1
1042	3_0_103	3	0	I	16fa	FRMA	Fraxinus mandschurica	3007	0.151823	0.649837	-0.573581	0.383771	-0.50334	0.871566	1
1043	3_0_103	3	0	I	16fa	FRMA	Fraxinus mandschurica	3008	0.151823	0.649837	-0.573581	0.383771	-0.50334	0.871566	1
1044	3_0_201	3	0	F	16fa	FRMA	Fraxinus mandschurica	1015	0.268661	0.885136	-0.714203	1.0364	0.182545	0.1477	1
1045	2_0_310	2	0	F	16fa	FRMA	Fraxinus mandschurica	10033	0.0217021	-0.150772	2.6634	0.383771	0.47588	0.871566	1
1046	2_0_209	2	0	F	16fa	FRMA	Fraxinus mandschurica	9026	0.0425545	0.125946	1.28655	1.32948	-0.691982	-0.332358	1
1047	3_0_406	3	0	F	16fa	FRMA	Fraxinus mandschurica	6003	0.0694951	0.327844	-0.639289	-0.16435	0.182545	0.539936	1
1048	3_0_406	3	0	F	16fa	FRMA	Fraxinus mandschurica	6004	0.0694951	0.327844	-0.639289	-0.16435	0.182545	0.539936	1
1049	3_1_304	3	1	I	16fa	FRMA	Fraxinus mandschurica	4011	0.0717893	0.34122	-0.0736123	0.228046	0.384705	0.1477	1
1050	2_1_506	2	1	W	16fa	FRMA	Fraxinus mandschurica	6032	0.178435	0.716414	-0.309695	1.32948	-1.48256	0.1477	1
1051	3_0_302	3	0	F	16fa	FRMA	Fraxinus mandschurica	2007	0.172408	0.70225	-1.45983	0.644002	-0.50334	-0.332358	1
1052	3_1_406	3	1	F	16fa	FRMA	Fraxinus mandschurica	6015	0.031117	-0.00277803	1.29166	1.0364	-1.16732	-0.332358	1
1053	2_0_209	2	0	F	16fa	FRMA	Fraxinus mandschurica	9030	0.0425545	0.125946	1.28655	1.32948	-0.691982	0.1477	1
1054	2_1_509	2	1	I	16fa	FRMA	Fraxinus mandschurica	9011	0.0725145	0.34536	0.45375	0.228046	-1.48256	0.1477	1
1055	2_1_107	2	1	F	16fa	FRMA	Fraxinus mandschurica	7027	0.0766762	0.368345	-0.119765	0.949973	0.182545	0.1477	1
1056	3_1_505	3	1	I	16fa	FRMA	Fraxinus mandschurica	5012	0.0500133	0.192404	0.465556	-0.16435	-0.336946	-0.332358	0
1057	2_0_207	2	0	W	16fa	FRMA	Fraxinus mandschurica	7011	0.029826	-0.0201922	0.146809	-0.16435	-1.16732	0.1477	0
1058	3_0_309	3	0	W	16fa	FRMA	Fraxinus mandschurica	9011	0.0597422	0.265575	-0.469049	0.0482748	-0.0534555	-0.332358	1
1059	3_1_208	3	1	I	16fa	FRMA	Fraxinus mandschurica	8008	0.0154175	-0.290935	0.73339	-0.760077	-0.0534555	0.1477	0
1060	2_0_103	2	0	I	16fa	FRMA	Fraxinus mandschurica	3026	0.0237208	-0.114265	-0.523854	0.228046	0.561526	-0.95126	1
1061	2_1_103	2	1	I	16fa	FRMA	Fraxinus mandschurica	3014	0.0623226	0.282986	1.06897	1.50925	0.47588	-0.332358	1
1062	3_0_408	3	0	F	16fa	FRMA	Fraxinus mandschurica	8003	0.0893449	0.431336	0.616514	-0.424581	-0.188102	0.539936	1
1063	3_0_302	3	0	F	16fa	FRMA	Fraxinus mandschurica	2005	0.172408	0.70225	-1.45983	0.644002	-0.50334	-0.95126	1
1064	2_1_101	2	1	W	16fa	FRMA	Fraxinus mandschurica	1021	0.0620806	0.281384	1.44109	-0.16435	-0.336946	-0.332358	1
1065	3_0_207	3	0	W	16fa	FRMA	Fraxinus mandschurica	7005	0.0464185	0.161707	0.368822	-0.16435	0.0694669	0.871566	1
1066	2_1_410	2	1	I	16fa	FRMA	Fraxinus mandschurica	10013	0.25897	0.869987	-0.774613	1.11686	-2.46178	-0.332358	1
1067	2_1_101	2	1	W	16fa	FRMA	Fraxinus mandschurica	1013	0.0620806	0.281384	1.44109	-0.16435	-0.336946	1.15884	1
1068	3_0_509	3	0	I	16fa	FRMA	Fraxinus mandschurica	9015	0.0463004	0.160659	0.453582	-0.424581	0.47588	0.539936	1
1069	3_0_303	3	0	W	16fa	FRMA	Fraxinus mandschurica	3005	0.11735	0.543683	-1.63188	-0.16435	-0.336946	-0.332358	1
1070	3_0_303	3	0	W	16fa	FRMA	Fraxinus mandschurica	3006	0.11735	0.543683	-1.63188	-0.16435	-0.336946	0.1477	1
1071	2_1_309	2	1	W	16fa	FRMA	Fraxinus mandschurica	9022	0.0949579	0.456439	-0.85432	1.19212	-0.50334	0.1477	1
1072	3_0_302	3	0	F	16fa	FRMA	Fraxinus mandschurica	2004	0.172408	0.70225	-1.45983	0.644002	-0.50334	-0.332358	1
1073	2_1_103	2	1	I	16fa	FRMA	Fraxinus mandschurica	3015	0.0623226	0.282986	1.06897	1.50925	0.47588	-0.332358	1
1074	2_1_103	2	1	I	16fa	FRMA	Fraxinus mandschurica	3016	0.0623226	0.282986	1.06897	1.50925	0.47588	0.539936	1
1075	2_0_410	2	0	I	16fa	FRMA	Fraxinus mandschurica	10027	0.0227041	-0.132247	1.46563	1.26282	0.287238	-0.332358	1
1076	3_0_408	3	0	F	16fa	FRMA	Fraxinus mandschurica	8010	0.0893449	0.431336	0.616514	-0.424581	-0.188102	-0.332358	1
1077	2_1_202	2	1	I	16fa	FRMA	Fraxinus mandschurica	2012	0.0517401	0.206375	1.22623	0.856627	0.0694669	-0.332358	1
1078	2_1_105	2	1	F	16fa	FRMA	Fraxinus mandschurica	5032	0.0617722	0.279333	0.522839	0.755154	0.47588	0.1477	1
1079	3_1_202	3	1	I	16fa	FRMA	Fraxinus mandschurica	2002	0.073029	0.348272	0.486631	-0.424581	-2.46178	-0.332358	1
1080	3_0_209	3	0	F	16fa	FRMA	Fraxinus mandschurica	9004	0.038687	0.0867514	0.196835	-0.16435	0.925765	0.539936	1
1081	2_1_407	2	1	I	16fa	FRMA	Fraxinus mandschurica	7017	0.0836234	0.404072	-0.191426	0.383771	-1.16732	-0.332358	1
1082	3_0_108	3	0	W	16fa	FRMA	Fraxinus mandschurica	8010	0.0369656	0.0680327	1.63305	1.32948	0.642274	-0.95126	1
1083	3_1_108	3	1	W	16fa	FRMA	Fraxinus mandschurica	8010	0.0143463	-0.320416	0.433997	-0.760077	-0.336946	-0.332358	1
1084	3_0_201	3	0	F	16fa	FRMA	Fraxinus mandschurica	1013	0.268661	0.885136	-0.714203	1.0364	0.182545	-0.332358	1
1085	2_1_103	2	1	I	16fa	FRMA	Fraxinus mandschurica	3020	0.0623226	0.282986	1.06897	1.50925	0.47588	-0.332358	1
1086	3_0_402	3	0	W	16fa	FRMA	Fraxinus mandschurica	2010	0.119395	0.550803	-1.11139	-0.424581	-0.336946	0.539936	0
1087	3_0_505	3	0	I	16fa	FRMA	Fraxinus mandschurica	5002	0.0667214	0.31107	-0.689804	-0.16435	-1.16732	1.15884	1
1088	2_1_510	2	1	W	16fa	FRMA	Fraxinus mandschurica	10035	0.0968927	0.46475	-0.263034	-0.16435	0.47588	-0.332358	1
1089	2_1_301	2	1	I	16fa	FRMA	Fraxinus mandschurica	1048	0.0588959	0.259701	2.8383	1.11686	1.41025	-0.332358	1
1090	3_1_303	3	1	W	16fa	FRMA	Fraxinus mandschurica	3006	0.110318	0.518218	0.263334	-0.424581	-0.691982	0.1477	1
1091	3_0_407	3	0	I	16fa	FRMA	Fraxinus mandschurica	7003	0.0748823	0.358594	0.268352	0.52113	-1.88897	0.539936	1
1092	3_1_406	3	1	F	16fa	FRMA	Fraxinus mandschurica	6008	0.031117	-0.00277803	1.29166	1.0364	-1.16732	-0.332358	1
1093	3_1_204	3	1	W	16fa	FRMA	Fraxinus mandschurica	4008	0.042629	0.126666	0.0146516	-0.16435	-0.691982	-0.332358	1
1094	2_1_310	2	1	F	16fa	FRMA	Fraxinus mandschurica	10022	0.124351	0.567566	-0.946596	1.19212	0.561526	0.1477	1
1095	3_0_310	3	0	F	16fa	FRMA	Fraxinus mandschurica	10006	0.0454949	0.153437	0.441829	-0.424581	-0.0534555	-0.332358	1
1096	3_1_204	3	1	W	16fa	FRMA	Fraxinus mandschurica	4005	0.042629	0.126666	0.0146516	-0.16435	-0.691982	-0.332358	1
1097	2_1_407	2	1	I	16fa	FRMA	Fraxinus mandschurica	7014	0.0836234	0.404072	-0.191426	0.383771	-1.16732	0.1477	1
1098	3_1_406	3	1	F	16fa	FRMA	Fraxinus mandschurica	6007	0.031117	-0.00277803	1.29166	1.0364	-1.16732	0.1477	1
1099	3_1_204	3	1	W	16fa	FRMA	Fraxinus mandschurica	4010	0.042629	0.126666	0.0146516	-0.16435	-0.691982	-0.332358	1
1100	2_0_208	2	0	I	16fa	FRMA	Fraxinus mandschurica	8011	0.0289934	-0.0318265	0.87373	0.0482748	-0.50334	-0.332358	1
1101	3_0_108	3	0	W	16fa	FRMA	Fraxinus mandschurica	8019	0.0369656	0.0680327	1.63305	1.32948	0.642274	-0.332358	1
1102	2_0_106	2	0	I	16fa	FRMA	Fraxinus mandschurica	6011	0.0390591	0.0906888	0.098199	0.949973	-1.16732	-0.332358	1
1103	3_1_406	3	1	F	16fa	FRMA	Fraxinus mandschurica	6013	0.031117	-0.00277803	1.29166	1.0364	-1.16732	-0.332358	1
1104	3_0_505	3	0	I	16fa	FRMA	Fraxinus mandschurica	5003	0.0667214	0.31107	-0.689804	-0.16435	-1.16732	0.1477	0
1105	3_0_201	3	0	F	16fa	FRMA	Fraxinus mandschurica	1009	0.268661	0.885136	-0.714203	1.0364	0.182545	0.1477	1
1106	3_1_103	3	1	I	16fa	FRMA	Fraxinus mandschurica	3015	0.04511	0.149941	0.867743	0.644002	-0.909754	0.539936	1
1107	3_0_208	3	0	I	16fa	FRMA	Fraxinus mandschurica	8011	0.0357184	0.0539185	-0.117329	-0.760077	-0.50334	0.1477	0
1108	2_1_509	2	1	I	16fa	FRMA	Fraxinus mandschurica	9012	0.0725145	0.34536	0.45375	0.228046	-1.48256	-0.95126	1
1109	2_1_506	2	1	W	16fa	FRMA	Fraxinus mandschurica	6022	0.178435	0.716414	-0.309695	1.32948	-1.48256	0.1477	1
1110	3_1_204	3	1	W	16fa	FRMA	Fraxinus mandschurica	4009	0.042629	0.126666	0.0146516	-0.16435	-0.691982	0.1477	1
1111	3_0_407	3	0	I	16fa	FRMA	Fraxinus mandschurica	7007	0.0748823	0.358594	0.268352	0.52113	-1.88897	0.1477	1
1112	3_1_107	3	1	F	16fa	FRMA	Fraxinus mandschurica	7017	0.0169672	-0.251702	0.646544	0.228046	-0.0534555	-0.332358	1
1113	3_0_209	3	0	F	16fa	FRMA	Fraxinus mandschurica	9009	0.038687	0.0867514	0.196835	-0.16435	0.925765	-0.332358	1
1114	2_1_201	2	1	F	16fa	FRMA	Fraxinus mandschurica	1027	0.0656998	0.304716	1.60674	0.856627	-0.336946	0.539936	1
1115	3_0_101	3	0	W	16fa	FRMA	Fraxinus mandschurica	1004	0.220458	0.803603	-0.782963	-2.04128	-0.188102	0.871566	1
1116	2_1_506	2	1	W	16fa	FRMA	Fraxinus mandschurica	6019	0.178435	0.716414	-0.309695	1.32948	-1.48256	0.1477	1
1117	2_1_201	2	1	F	16fa	FRMA	Fraxinus mandschurica	1018	0.0656998	0.304716	1.60674	0.856627	-0.336946	0.1477	1
1118	2_1_406	2	1	F	16fa	FRMA	Fraxinus mandschurica	6019	0.0910841	0.439279	0.0933873	0.383771	-0.0534555	-1.82355	1
1119	2_1_304	2	1	I	16fa	FRMA	Fraxinus mandschurica	4038	0.0659573	0.306327	1.32678	1.19212	-0.909754	0.1477	1
1120	3_0_106	3	0	I	16fa	FRMA	Fraxinus mandschurica	6008	0.0700565	0.331157	-0.193903	-0.16435	-0.336946	-0.332358	0
1121	3_0_506	3	0	W	16fa	FRMA	Fraxinus mandschurica	6004	0.0819569	0.395779	-0.141529	0.383771	0.718656	0.1477	1
1122	3_0_204	3	0	W	16fa	FRMA	Fraxinus mandschurica	4015	0.0792314	0.381848	-0.567694	0.228046	-0.188102	0.539936	1
1123	3_0_402	3	0	W	16fa	FRMA	Fraxinus mandschurica	2011	0.119395	0.550803	-1.11139	-0.424581	-0.336946	0.1477	1
1124	2_1_301	2	1	I	16fa	FRMA	Fraxinus mandschurica	1044	0.0588959	0.259701	2.8383	1.11686	1.41025	0.1477	0
1125	2_0_202	2	0	I	16fa	FRMA	Fraxinus mandschurica	2010	0.0199191	-0.185944	-0.200534	-1.23293	-0.188102	-0.332358	1
1126	3_0_108	3	0	W	16fa	FRMA	Fraxinus mandschurica	8033	0.0369656	0.0680327	1.63305	1.32948	0.642274	0.539936	1
1127	3_0_503	3	0	F	16fa	FRMA	Fraxinus mandschurica	3003	0.0613612	0.276585	-0.975068	-2.04128	-1.48256	-0.332358	1
1128	2_1_201	2	1	F	16fa	FRMA	Fraxinus mandschurica	1017	0.0656998	0.304716	1.60674	0.856627	-0.336946	0.1477	1
1129	3_0_407	3	0	I	16fa	FRMA	Fraxinus mandschurica	7004	0.0748823	0.358594	0.268352	0.52113	-1.88897	0.1477	1
1130	2_1_105	2	1	F	16fa	FRMA	Fraxinus mandschurica	5028	0.0617722	0.279333	0.522839	0.755154	0.47588	0.1477	1
1131	3_1_105	3	1	F	16fa	FRMA	Fraxinus mandschurica	5005	0.0261233	-0.074649	0.549999	-0.424581	-0.336946	0.1477	1
1132	3_1_406	3	1	F	16fa	FRMA	Fraxinus mandschurica	6014	0.031117	-0.00277803	1.29166	1.0364	-1.16732	-0.332358	1
1133	2_1_202	2	1	I	16fa	FRMA	Fraxinus mandschurica	2011	0.0517401	0.206375	1.22623	0.856627	0.0694669	-0.332358	1
1134	3_0_107	3	0	F	16fa	FRMA	Fraxinus mandschurica	7016	0.0547035	0.229301	0.620245	0.228046	-0.188102	0.1477	1
1135	3_0_506	3	0	W	16fa	FRMA	Fraxinus mandschurica	6015	0.0819569	0.395779	-0.141529	0.383771	0.718656	-0.332358	0
1136	3_0_301	3	0	I	16fa	FRMA	Fraxinus mandschurica	1005	0.185283	0.73194	-1.25187	-0.760077	-0.691982	0.539936	1
1137	2_1_407	2	1	I	16fa	FRMA	Fraxinus mandschurica	7013	0.0836234	0.404072	-0.191426	0.383771	-1.16732	0.1477	1
1138	2_1_301	2	1	I	16fa	FRMA	Fraxinus mandschurica	1049	0.0588959	0.259701	2.8383	1.11686	1.41025	-0.95126	1
1139	2_1_202	2	1	I	16fa	FRMA	Fraxinus mandschurica	2023	0.0517401	0.206375	1.22623	0.856627	0.0694669	0.1477	1
1140	2_1_301	2	1	I	16fa	FRMA	Fraxinus mandschurica	1043	0.0588959	0.259701	2.8383	1.11686	1.41025	0.1477	0
1141	3_0_407	3	0	I	16fa	FRMA	Fraxinus mandschurica	7008	0.0748823	0.358594	0.268352	0.52113	-1.88897	-0.332358	1
1142	3_1_107	3	1	F	16fa	FRMA	Fraxinus mandschurica	7016	0.0169672	-0.251702	0.646544	0.228046	-0.0534555	-0.332358	1
1143	2_1_303	2	1	W	16fa	FRMA	Fraxinus mandschurica	3013	0.0537725	0.222235	1.28877	1.0364	-1.16732	-0.332358	1
1144	2_1_201	2	1	F	16fa	FRMA	Fraxinus mandschurica	1019	0.0656998	0.304716	1.60674	0.856627	-0.336946	0.871566	0
1145	2_1_201	2	1	F	16fa	FRMA	Fraxinus mandschurica	1020	0.0656998	0.304716	1.60674	0.856627	-0.336946	-0.332358	1
1146	3_1_505	3	1	I	16fa	FRMA	Fraxinus mandschurica	5010	0.0500133	0.192404	0.465556	-0.16435	-0.336946	0.539936	1
1147	2_1_505	2	1	I	16fa	FRMA	Fraxinus mandschurica	5017	0.141665	0.621292	0.194899	1.26282	0.384705	0.1477	1
1148	2_1_101	2	1	W	16fa	FRMA	Fraxinus mandschurica	1012	0.0620806	0.281384	1.44109	-0.16435	-0.336946	-0.332358	1
1149	3_0_509	3	0	I	16fa	FRMA	Fraxinus mandschurica	9014	0.0463004	0.160659	0.453582	-0.424581	0.47588	1.41223	1
1150	2_0_209	2	0	F	16fa	FRMA	Fraxinus mandschurica	9029	0.0425545	0.125946	1.28655	1.32948	-0.691982	-0.95126	0
1151	2_1_202	2	1	I	16fa	FRMA	Fraxinus mandschurica	2024	0.0517401	0.206375	1.22623	0.856627	0.0694669	-0.332358	1
1152	3_0_302	3	0	F	16fa	FRMA	Fraxinus mandschurica	2003	0.172408	0.70225	-1.45983	0.644002	-0.50334	0.1477	1
1153	2_1_103	2	1	I	16fa	FRMA	Fraxinus mandschurica	3021	0.0623226	0.282986	1.06897	1.50925	0.47588	0.1477	1
1154	3_0_405	3	0	W	16fa	FRMA	Fraxinus mandschurica	5014	0.0672876	0.31455	-0.881136	-0.760077	0.182545	-0.332358	1
1155	3_0_408	3	0	F	16fa	FRMA	Fraxinus mandschurica	8008	0.0893449	0.431336	0.616514	-0.424581	-0.188102	-0.332358	0
1156	3_0_405	3	0	W	16fa	FRMA	Fraxinus mandschurica	5015	0.0672876	0.31455	-0.881136	-0.760077	0.182545	0.1477	1
1157	3_0_204	3	0	W	16fa	FRMA	Fraxinus mandschurica	4012	0.0792314	0.381848	-0.567694	0.228046	-0.188102	0.539936	1
1158	2_1_510	2	1	W	16fa	FRMA	Fraxinus mandschurica	10030	0.0968927	0.46475	-0.263034	-0.16435	0.47588	0.1477	1
1159	2_1_506	2	1	W	16fa	FRMA	Fraxinus mandschurica	6021	0.178435	0.716414	-0.309695	1.32948	-1.48256	0.1477	0
1160	2_1_201	2	1	F	16fa	FRMA	Fraxinus mandschurica	1023	0.0656998	0.304716	1.60674	0.856627	-0.336946	0.1477	1
1161	2_0_208	2	0	I	16fa	FRMA	Fraxinus mandschurica	8012	0.0289934	-0.0318265	0.87373	0.0482748	-0.50334	-0.332358	1
1162	3_1_405	3	1	W	16fa	FRMA	Fraxinus mandschurica	5004	0.0541308	0.224969	0.451587	-0.424581	-0.336946	0.1477	1
1163	2_1_405	2	1	W	16fa	FRMA	Fraxinus mandschurica	5021	0.0826925	0.39946	1.11977	0.52113	0.0694669	0.1477	1
1164	3_0_410	3	0	I	16fa	FRMA	Fraxinus mandschurica	10010	0.0514221	0.203838	-0.0509058	0.0482748	-0.691982	0.539936	1
1165	2_0_209	2	0	F	16fa	FRMA	Fraxinus mandschurica	9027	0.0425545	0.125946	1.28655	1.32948	-0.691982	0.1477	1
1166	3_0_407	3	0	I	16fa	FRMA	Fraxinus mandschurica	7002	0.0748823	0.358594	0.268352	0.52113	-1.88897	0.1477	1
1167	3_0_407	3	0	I	16fa	FRMA	Fraxinus mandschurica	7006	0.0748823	0.358594	0.268352	0.52113	-1.88897	0.539936	1
1168	2_1_303	2	1	W	16fa	FRMA	Fraxinus mandschurica	3017	0.0537725	0.222235	1.28877	1.0364	-1.16732	-0.332358	1
1169	3_1_106	3	1	I	16fa	FRMA	Fraxinus mandschurica	6007	0.0208591	-0.167028	0.717593	0.0482748	-0.188102	0.1477	1
1170	2_1_201	2	1	F	16fa	FRMA	Fraxinus mandschurica	1026	0.0656998	0.304716	1.60674	0.856627	-0.336946	-0.332358	1
1171	2_1_506	2	1	W	16fa	FRMA	Fraxinus mandschurica	6020	0.178435	0.716414	-0.309695	1.32948	-1.48256	-0.332358	1
1172	2_1_505	2	1	I	16fa	FRMA	Fraxinus mandschurica	5016	0.141665	0.621292	0.194899	1.26282	0.384705	0.1477	1
1173	2_1_303	2	1	W	16fa	FRMA	Fraxinus mandschurica	3016	0.0537725	0.222235	1.28877	1.0364	-1.16732	0.1477	1
1174	2_1_202	2	1	I	16fa	MAAM	Maackia amurensis	2017	0.0100435	-0.466114	1.46223	-2.04128	0.988563	0.1477	0
1175	2_1_101	2	1	W	16fa	PIKO	Pinus koraiensis	1022	0.0859761	0.415502	1.3069	-2.04128	0.182545	-0.332358	1
1176	3_1_108	3	1	W	16fa	PIKO	Pinus koraiensis	8012	0.106527	0.50381	-0.300304	-2.04128	-0.0534555	0.871566	1
1177	3_0_506	3	0	W	16fa	PIKO	Pinus koraiensis	6009	0.135105	0.601751	-0.619414	0.228046	0.791119	0.539936	0
1178	2_0_309	2	0	W	16fa	PIKO	Pinus koraiensis	9018	0.0747137	0.357666	1.23791	-2.04128	0.561526	-0.332358	1
1179	3_0_209	3	0	F	16fa	PIKO	Pinus koraiensis	9019	0.0898862	0.433824	-0.220163	0.0482748	0.860045	-0.332358	1
1180	2_1_301	2	1	I	16fa	PIKO	Pinus koraiensis	1019	0.0597748	0.2658	2.83497	-0.16435	1.80522	0.1477	0
1181	3_0_506	3	0	W	16fa	PIKO	Pinus koraiensis	6008	0.135105	0.601751	-0.619414	0.228046	0.791119	0.539936	0
1182	2_1_310	2	1	F	16fa	PIKO	Pinus koraiensis	10030	0.0856275	0.413828	-0.561553	0.0482748	1.21508	0.871566	1
1183	3_0_506	3	0	W	16fa	PIKO	Pinus koraiensis	6010	0.135105	0.601751	-0.619414	0.228046	0.791119	0.539936	0
1184	3_0_108	3	0	W	16fa	PIKO	Pinus koraiensis	8028	0.169968	0.696374	0.861666	0.0482748	1.36393	0.1477	0
1185	3_0_106	3	0	I	16fa	PIKO	Pinus koraiensis	6011	0.131961	0.592047	-0.765383	-1.23293	0.0694669	-0.332358	0
1186	2_0_302	2	0	F	16fa	PIKO	Pinus koraiensis	2025	0.0660411	0.30685	-0.671206	-0.16435	0.561526	0.871566	0
1187	2_0_302	2	0	F	16fa	PIKO	Pinus koraiensis	2024	0.0660411	0.30685	-0.671206	-0.16435	0.561526	0.871566	0
1188	3_0_506	3	0	W	16fa	PIKO	Pinus koraiensis	6012	0.135105	0.601751	-0.619414	0.228046	0.791119	-0.332358	0
1189	2_1_310	2	1	F	16fa	PIKO	Pinus koraiensis	10028	0.0856275	0.413828	-0.561553	0.0482748	1.21508	0.871566	1
1190	3_0_209	3	0	F	16fa	PIKO	Pinus koraiensis	9020	0.0898862	0.433824	-0.220163	0.0482748	0.860045	-0.332358	1
1191	3_0_106	3	0	I	16fa	PIKO	Pinus koraiensis	6012	0.131961	0.592047	-0.765383	-1.23293	0.0694669	0.539936	0
1192	2_1_301	2	1	I	16fa	PIKO	Pinus koraiensis	1015	0.0597748	0.2658	2.83497	-0.16435	1.80522	0.539936	1
1193	2_1_505	2	1	I	16fa	PIKO	Pinus koraiensis	5033	0.0880832	0.425477	0.586602	-2.04128	1.41025	0.1477	0
1194	2_1_301	2	1	I	16fa	PIKO	Pinus koraiensis	1017	0.0597748	0.2658	2.83497	-0.16435	1.80522	0.1477	1
1195	1_0_302	1	0	F	16fa	PIKO	Pinus koraiensis	2025	0.112802	0.527394	-0.618609	-2.04128	1.04869	0.539936	1
1196	3_0_506	3	0	W	16fa	PIKO	Pinus koraiensis	6011	0.135105	0.601751	-0.619414	0.228046	0.791119	0.539936	0
1197	2_1_310	2	1	F	16fa	PIKO	Pinus koraiensis	10029	0.0856275	0.413828	-0.561553	0.0482748	1.21508	1.15884	1
1198	3_0_302	3	0	F	16fa	PIKO	Pinus koraiensis	2012	0.162856	0.678754	-1.34671	-0.760077	0.384705	0.1477	1
1199	2_1_310	2	1	F	16fa	PIKO	Pinus koraiensis	10031	0.0856275	0.413828	-0.561553	0.0482748	1.21508	0.871566	1
1200	2_0_302	2	0	F	16fa	PIKO	Pinus koraiensis	2022	0.0660411	0.30685	-0.671206	-0.16435	0.561526	0.871566	1
1201	2_0_302	2	0	F	16fa	PIKO	Pinus koraiensis	2026	0.0660411	0.30685	-0.671206	-0.16435	0.561526	0.539936	0
1202	3_0_209	3	0	F	16fa	PIKO	Pinus koraiensis	9015	0.0898862	0.433824	-0.220163	0.0482748	0.860045	0.1477	1
1203	3_0_506	3	0	W	16fa	PIKO	Pinus koraiensis	6007	0.135105	0.601751	-0.619414	0.228046	0.791119	0.539936	0
1204	3_0_506	3	0	W	16fa	PIKO	Pinus koraiensis	6006	0.135105	0.601751	-0.619414	0.228046	0.791119	0.539936	0
1205	3_0_108	3	0	W	16fa	PIKO	Pinus koraiensis	8025	0.169968	0.696374	0.861666	0.0482748	1.36393	0.1477	1
1206	2_1_310	2	1	F	16fa	PIKO	Pinus koraiensis	10032	0.0856275	0.413828	-0.561553	0.0482748	1.21508	0.539936	1
1207	3_0_108	3	0	W	16fa	PIKO	Pinus koraiensis	8027	0.169968	0.696374	0.861666	0.0482748	1.36393	0.1477	0
1208	2_1_301	2	1	I	16fa	PIKO	Pinus koraiensis	1016	0.0597748	0.2658	2.83497	-0.16435	1.80522	0.539936	1
1209	2_1_301	2	1	I	16fa	PIKO	Pinus koraiensis	1018	0.0597748	0.2658	2.83497	-0.16435	1.80522	0.1477	1
1210	3_0_209	3	0	F	16fa	PIKO	Pinus koraiensis	9017	0.0898862	0.433824	-0.220163	0.0482748	0.860045	0.1477	1
1211	3_0_108	3	0	W	16fa	PIKO	Pinus koraiensis	8024	0.169968	0.696374	0.861666	0.0482748	1.36393	0.1477	1
1212	3_0_108	3	0	W	16fa	PIKO	Pinus koraiensis	8026	0.169968	0.696374	0.861666	0.0482748	1.36393	0.1477	1
1213	2_1_310	2	1	F	16fa	PIKO	Pinus koraiensis	10033	0.0856275	0.413828	-0.561553	0.0482748	1.21508	0.539936	1
1214	1_0_202	1	0	I	16fa	PIKO	Pinus koraiensis	2016	0.163547	0.680499	-0.628644	-2.04128	0.47588	0.1477	1
1215	3_0_209	3	0	F	16fa	PIKO	Pinus koraiensis	9018	0.0898862	0.433824	-0.220163	0.0482748	0.860045	-0.332358	1
1216	1_0_209	1	0	F	16fa	PIKO	Pinus koraiensis	9024	0.119195	0.550113	0.507795	-2.04128	0.988563	0.539936	1
1217	3_0_302	3	0	F	16fa	PIKO	Pinus koraiensis	2013	0.162856	0.678754	-1.34671	-0.760077	0.384705	0.1477	1
1218	3_0_209	3	0	F	16fa	PIKO	Pinus koraiensis	9016	0.0898862	0.433824	-0.220163	0.0482748	0.860045	-0.332358	1
1219	3_0_108	3	0	W	16fa	PIKO	Pinus koraiensis	8023	0.169968	0.696374	0.861666	0.0482748	1.36393	0.1477	1
1220	2_0_302	2	0	F	16fa	PIKO	Pinus koraiensis	2023	0.0660411	0.30685	-0.671206	-0.16435	0.561526	0.539936	1
1221	3_0_302	3	0	F	16fa	PIKO	Pinus koraiensis	2011	0.162856	0.678754	-1.34671	-0.760077	0.384705	0.1477	1
1222	3_0_509	3	0	I	16fa	QUMO	Quercus mongolica	9011	0.0716816	0.340602	0.26643	-0.424581	0.47588	0.871566	1
1223	3_0_509	3	0	I	16fa	QUMO	Quercus mongolica	9010	0.0716816	0.340602	0.26643	-0.424581	0.47588	2.03113	1
1224	3_0_509	3	0	I	16fa	QUMO	Quercus mongolica	9012	0.0716816	0.340602	0.26643	-0.424581	0.47588	-0.332358	1
1225	2_0_302	2	0	F	16fa	QUMO	Quercus mongolica	2028	0.00698918	-0.613662	-0.136951	-2.04128	0.860045	2.20333	1
1226	3_0_509	3	0	I	16fa	QUMO	Quercus mongolica	9019	0.0716816	0.340602	0.26643	-0.424581	0.47588	-1.82355	1
1227	1_0_510	1	0	W	16fa	QUMO	Quercus mongolica	10020	0.0706338	0.334537	0.0181568	-2.04128	0.718656	1.15884	1
1228	1_1_201	1	1	F	16fa	TIAM	Tilia amurensis	1006	0.179515	0.718903	-1.29458	0.755154	-0.909754	0.1477	1
1229	1_0_303	1	0	W	16fa	TIAM	Tilia amurensis	3007	0.212071	0.787612	-1.823	0.0482748	-0.336946	0.1477	0
1230	1_1_302	1	1	F	16fa	TIAM	Tilia amurensis	2005	0.176163	0.711131	-0.942497	0.755154	-0.691982	-0.332358	1
1231	1_0_405	1	0	W	16fa	TIAM	Tilia amurensis	5013	0.184754	0.730762	-1.95738	-0.16435	-0.50334	0.1477	1
1232	1_0_105	1	0	F	16fa	TIAM	Tilia amurensis	5016	0.158364	0.667223	-1.19664	0.52113	-0.336946	0.1477	1
1233	1_0_302	1	0	F	16fa	TIAM	Tilia amurensis	2009	0.218548	0.800015	-1.80287	1.19212	-0.336946	0.539936	0
1234	1_1_204	1	1	W	16fa	TIAM	Tilia amurensis	4028	0.150481	0.646178	-0.71179	-0.424581	0.561526	-1.82355	0
1235	1_1_107	1	1	F	16fa	TIAM	Tilia amurensis	7017	0.111861	0.523944	-0.729185	0.228046	0.47588	0.1477	1
1236	2_0_101	2	0	W	16fa	TIAM	Tilia amurensis	1022	0.138516	0.612028	-1.30042	0.228046	0.384705	0.1477	0
1237	1_0_105	1	0	F	16fa	TIAM	Tilia amurensis	5013	0.158364	0.667223	-1.19664	0.52113	-0.336946	0.1477	0
1238	3_1_101	3	1	W	16fa	TIAM	Tilia amurensis	1014	0.423712	1.07301	-0.816065	-0.16435	-0.188102	0.1477	1
1239	1_0_105	1	0	F	16fa	TIAM	Tilia amurensis	5019	0.158364	0.667223	-1.19664	0.52113	-0.336946	-0.332358	1
1240	1_1_107	1	1	F	16fa	TIAM	Tilia amurensis	7016	0.111861	0.523944	-0.729185	0.228046	0.47588	-0.332358	1
1241	1_1_407	1	1	I	16fa	TIAM	Tilia amurensis	7035	0.136916	0.607238	-0.230978	1.11686	0.988563	-0.95126	1
1242	1_1_201	1	1	F	16fa	TIAM	Tilia amurensis	1007	0.179515	0.718903	-1.29458	0.755154	-0.909754	-0.332358	1
1243	1_1_201	1	1	F	16fa	TIAM	Tilia amurensis	1008	0.179515	0.718903	-1.29458	0.755154	-0.909754	0.1477	1
1244	1_0_105	1	0	F	16fa	TIAM	Tilia amurensis	5017	0.158364	0.667223	-1.19664	0.52113	-0.336946	0.1477	1
1245	1_0_309	1	0	W	16fa	TIAM	Tilia amurensis	9012	0.385751	1.0343	-1.24266	0.228046	-0.691982	-0.332358	1
1246	1_0_309	1	0	W	16fa	TIAM	Tilia amurensis	9011	0.385751	1.0343	-1.24266	0.228046	-0.691982	-0.95126	0
1247	3_0_105	3	0	F	16fa	TIAM	Tilia amurensis	5009	0.0763741	0.366719	-0.649455	-0.16435	-0.0534555	-0.95126	1
1248	1_1_103	1	1	I	16fa	TIAM	Tilia amurensis	3015	0.186369	0.734349	-1.93692	0.52113	-0.691982	-0.95126	0
1249	2_0_407	2	0	I	16fa	TIAM	Tilia amurensis	7032	0.124322	0.567469	-0.140518	0.856627	0.384705	0.1477	1
1250	1_0_105	1	0	F	16fa	TIAM	Tilia amurensis	5018	0.158364	0.667223	-1.19664	0.52113	-0.336946	0.1477	1
1251	2_0_209	2	0	F	16fa	TIAM	Tilia amurensis	9044	0.136033	0.604573	0.70611	-0.16435	0.791119	0.1477	1
1252	2_0_503	2	0	F	16fa	TIAM	Tilia amurensis	3039	0.193789	0.750445	-1.26323	1.26282	0.791119	0.1477	1
1253	3_1_201	3	1	F	16fa	TIAM	Tilia amurensis	1008	0.252397	0.859388	-1.45501	0.228046	-1.88897	-0.332358	1
1254	2_1_301	2	1	I	16fa	TIAM	Tilia amurensis	1040	0.157838	0.665854	2.44313	1.19212	1.36393	-0.332358	0
1255	1_0_202	1	0	I	16fa	TIAM	Tilia amurensis	2010	0.232	0.824644	-1.3532	0.0482748	-0.0534555	0.1477	1
1256	1_0_101	1	0	W	16fa	TIAM	Tilia amurensis	1009	0.258864	0.869818	-2.22939	0.52113	-0.188102	-0.95126	1
1257	1_1_406	1	1	F	16fa	TIAM	Tilia amurensis	6025	0.167592	0.690571	-0.377883	0.949973	-0.50334	-0.332358	0
1258	1_0_101	1	0	W	16fa	TIAM	Tilia amurensis	1015	0.258864	0.869818	-2.22939	0.52113	-0.188102	0.871566	1
1259	2_1_301	2	1	I	16fa	TIAM	Tilia amurensis	1030	0.157838	0.665854	2.44313	1.19212	1.36393	-0.332358	0
1260	2_0_503	2	0	F	16fa	TIAM	Tilia amurensis	3038	0.193789	0.750445	-1.26323	1.26282	0.791119	0.1477	0
1261	1_0_105	1	0	F	16fa	TIAM	Tilia amurensis	5012	0.158364	0.667223	-1.19664	0.52113	-0.336946	-0.95126	0
1262	1_0_207	1	0	W	16fa	TIAM	Tilia amurensis	7030	0.219308	0.801446	-1.45233	0.383771	0.925765	0.1477	0
1263	1_0_105	1	0	F	16fa	TIAM	Tilia amurensis	5011	0.158364	0.667223	-1.19664	0.52113	-0.336946	-0.332358	1
1264	2_0_309	2	0	W	16fa	TIAM	Tilia amurensis	9020	0.123074	0.56331	0.944982	0.755154	-0.691982	-0.95126	0
1265	1_0_209	1	0	F	16fa	TIAM	Tilia amurensis	9016	0.280082	0.902303	-0.853717	0.52113	0.384705	0.1477	1
1266	1_1_406	1	1	F	16fa	TIAM	Tilia amurensis	6024	0.167592	0.690571	-0.377883	0.949973	-0.50334	-0.95126	1
1267	3_1_304	3	1	I	16fa	TIAM	Tilia amurensis	4009	0.169699	0.695721	-0.988663	0.755154	-0.0534555	0.1477	1
1268	1_1_103	1	1	I	16fa	TIAM	Tilia amurensis	3014	0.186369	0.734349	-1.93692	0.52113	-0.691982	0.1477	1
1269	1_1_406	1	1	F	16fa	TIAM	Tilia amurensis	6026	0.167592	0.690571	-0.377883	0.949973	-0.50334	-0.332358	1
1270	2_0_309	2	0	W	16fa	TIAM	Tilia amurensis	9011	0.123074	0.56331	0.944982	0.755154	-0.691982	-0.332358	0
1271	1_0_303	1	0	W	16fa	TIAM	Tilia amurensis	3005	0.212071	0.787612	-1.823	0.0482748	-0.336946	0.1477	0
1272	1_1_406	1	1	F	16fa	TIAM	Tilia amurensis	6021	0.167592	0.690571	-0.377883	0.949973	-0.50334	-0.95126	1
1273	1_1_407	1	1	I	16fa	TIAM	Tilia amurensis	7029	0.136916	0.607238	-0.230978	1.11686	0.988563	-0.332358	1
1274	2_0_209	2	0	F	16fa	TIAM	Tilia amurensis	9038	0.136033	0.604573	0.70611	-0.16435	0.791119	0.1477	0
1275	2_0_406	2	0	F	16fa	TIAM	Tilia amurensis	6013	0.216128	0.795424	-0.250013	1.0364	-1.16732	-0.332358	1
1276	1_0_108	1	0	W	16fa	TIAM	Tilia amurensis	8014	0.165054	0.68428	-0.847778	-0.760077	-0.50334	-0.332358	1
1277	1_1_408	1	1	F	16fa	TIAM	Tilia amurensis	8019	0.118853	0.548928	-0.110315	0.52113	-0.0534555	-0.332358	1
1278	1_1_209	1	1	F	16fa	TIAM	Tilia amurensis	9018	0.0907384	0.437712	-0.361319	0.383771	-0.691982	-0.332358	1
1279	1_1_204	1	1	W	16fa	TIAM	Tilia amurensis	4024	0.150481	0.646178	-0.71179	-0.424581	0.561526	-0.95126	1
1280	1_0_406	1	0	F	16fa	TIAM	Tilia amurensis	6013	0.189894	0.742073	-1.33511	1.19212	-1.16732	0.1477	1
1281	2_1_103	2	1	I	16fa	TIAM	Tilia amurensis	3034	0.219167	0.801182	-0.03598	0.644002	1.21508	-0.95126	1
1282	1_0_106	1	0	I	16fa	TIAM	Tilia amurensis	6006	0.146806	0.635985	-1.02995	-0.424581	-0.691982	-0.332358	0
1283	2_0_301	2	0	I	16fa	TIAM	Tilia amurensis	1032	0.167147	0.689475	-1.46706	0.856627	0.561526	-0.332358	1
1284	1_0_309	1	0	W	16fa	TIAM	Tilia amurensis	9007	0.385751	1.0343	-1.24266	0.228046	-0.691982	0.1477	0
1285	3_0_207	3	0	W	16fa	TIAM	Tilia amurensis	7017	0.11277	0.527277	-0.154442	0.52113	-0.50334	0.1477	0
1286	1_0_202	1	0	I	16fa	TIAM	Tilia amurensis	2011	0.232	0.824644	-1.3532	0.0482748	-0.0534555	-0.332358	0
1287	3_0_309	3	0	W	16fa	TIAM	Tilia amurensis	9006	0.14608	0.633941	-1.36408	-0.16435	0.0694669	0.1477	1
1288	1_1_304	1	1	I	16fa	TIAM	Tilia amurensis	4012	0.166565	0.688037	-0.390808	0.0482748	-0.336946	0.1477	1
1289	1_0_105	1	0	F	16fa	TIAM	Tilia amurensis	5015	0.158364	0.667223	-1.19664	0.52113	-0.336946	0.1477	0
1290	2_1_408	2	1	F	16fa	TIAM	Tilia amurensis	8016	0.115886	0.53851	-0.803464	-0.760077	0.182545	-0.332358	1
1291	1_0_101	1	0	W	16fa	TIAM	Tilia amurensis	1007	0.258864	0.869818	-2.22939	0.52113	-0.188102	-0.95126	1
1292	2_0_301	2	0	I	16fa	TIAM	Tilia amurensis	1019	0.167147	0.689475	-1.46706	0.856627	0.561526	-0.332358	0
1293	1_1_201	1	1	F	16fa	TIAM	Tilia amurensis	1010	0.179515	0.718903	-1.29458	0.755154	-0.909754	0.1477	1
1294	1_1_509	1	1	I	16fa	TIAM	Tilia amurensis	9011	0.203809	0.77123	-1.56488	-0.16435	0.0694669	-0.332358	0
1295	1_0_405	1	0	W	16fa	TIAM	Tilia amurensis	5004	0.184754	0.730762	-1.95738	-0.16435	-0.50334	0.1477	1
1296	1_1_402	1	1	W	16fa	TIAM	Tilia amurensis	2004	0.200454	0.764386	-1.01884	1.11686	-1.48256	-0.95126	0
1297	1_0_108	1	0	W	16fa	TIAM	Tilia amurensis	8009	0.165054	0.68428	-0.847778	-0.760077	-0.50334	0.1477	1
1298	2_0_406	2	0	F	16fa	TIAM	Tilia amurensis	6014	0.216128	0.795424	-0.250013	1.0364	-1.16732	-0.332358	1
1299	1_0_303	1	0	W	16fa	TIAM	Tilia amurensis	3012	0.212071	0.787612	-1.823	0.0482748	-0.336946	-0.332358	0
1300	1_0_405	1	0	W	16fa	TIAM	Tilia amurensis	5014	0.184754	0.730762	-1.95738	-0.16435	-0.50334	-0.332358	0
1301	1_1_301	1	1	I	16fa	TIAM	Tilia amurensis	1007	0.186677	0.73503	-1.42491	0.0482748	-0.188102	-0.332358	1
1302	2_1_303	2	1	W	16fa	TIAM	Tilia amurensis	3026	0.208991	0.78158	0.269177	-0.424581	0.384705	-0.95126	1
1303	1_0_509	1	0	I	16fa	TIAM	Tilia amurensis	9014	0.282342	0.905617	-1.15443	0.755154	-0.336946	0.1477	1
1304	1_0_505	1	0	I	16fa	TIAM	Tilia amurensis	5015	0.175101	0.708639	-1.52976	0.383771	-0.50334	-0.332358	1
1305	1_0_505	1	0	I	16fa	TIAM	Tilia amurensis	5014	0.175101	0.708639	-1.52976	0.383771	-0.50334	-0.332358	0
1306	1_0_107	1	0	F	16fa	TIAM	Tilia amurensis	7020	0.162416	0.677639	-0.955225	-0.16435	0.561526	-0.332358	1
1307	2_1_106	2	1	I	16fa	TIAM	Tilia amurensis	6013	0.159942	0.671311	-0.257885	-0.760077	-0.50334	-0.332358	0
1308	2_1_107	2	1	F	16fa	TIAM	Tilia amurensis	7023	0.142061	0.622443	-0.713166	0.0482748	0.791119	-0.95126	1
1309	2_0_101	2	0	W	16fa	TIAM	Tilia amurensis	1014	0.138516	0.612028	-1.30042	0.228046	0.384705	0.539936	0
1310	1_0_106	1	0	I	16fa	TIAM	Tilia amurensis	6012	0.146806	0.635985	-1.02995	-0.424581	-0.691982	-0.332358	1
1311	3_1_201	3	1	F	16fa	TIAM	Tilia amurensis	1005	0.252397	0.859388	-1.45501	0.228046	-1.88897	0.539936	1
1312	1_0_208	1	0	I	16fa	TIAM	Tilia amurensis	8023	0.213074	0.789557	-1.30795	0.0482748	0.791119	0.1477	1
1313	2_1_202	2	1	I	16fa	TIAM	Tilia amurensis	2016	0.204837	0.773304	0.203053	0.228046	0.561526	-0.332358	0
1314	1_1_107	1	1	F	16fa	TIAM	Tilia amurensis	7012	0.111861	0.523944	-0.729185	0.228046	0.47588	-0.95126	1
1315	2_0_302	2	0	F	16fa	TIAM	Tilia amurensis	2016	0.155934	0.660851	-1.6681	-0.16435	0.561526	-0.332358	1
1316	1_0_302	1	0	F	16fa	TIAM	Tilia amurensis	2007	0.218548	0.800015	-1.80287	1.19212	-0.336946	0.1477	1
1317	1_0_302	1	0	F	16fa	TIAM	Tilia amurensis	2008	0.218548	0.800015	-1.80287	1.19212	-0.336946	0.1477	1
1318	1_1_302	1	1	F	16fa	TIAM	Tilia amurensis	2010	0.176163	0.711131	-0.942497	0.755154	-0.691982	0.1477	1
1319	3_0_204	3	0	W	16fa	TIAM	Tilia amurensis	4006	0.0855698	0.413551	-0.628156	0.228046	-0.188102	-0.332358	1
1320	2_0_204	2	0	W	16fa	TIAM	Tilia amurensis	4035	0.10882	0.512584	-1.334	1.11686	0.642274	-0.332358	0
1321	1_0_503	1	0	F	16fa	TIAM	Tilia amurensis	3011	0.173264	0.704291	-2.44759	0.0482748	0.0694669	-0.332358	1
1322	1_0_302	1	0	F	16fa	TIAM	Tilia amurensis	2020	0.218548	0.800015	-1.80287	1.19212	-0.336946	0.1477	1
1323	2_0_407	2	0	I	16fa	TIAM	Tilia amurensis	7017	0.124322	0.567469	-0.140518	0.856627	0.384705	0.1477	1
1324	1_1_402	1	1	W	16fa	TIAM	Tilia amurensis	2008	0.200454	0.764386	-1.01884	1.11686	-1.48256	-0.95126	0
1325	1_1_505	1	1	I	16fa	TIAM	Tilia amurensis	5010	0.220801	0.804245	-1.40481	-0.16435	-0.0534555	-0.332358	0
1326	1_0_207	1	0	W	16fa	TIAM	Tilia amurensis	7012	0.219308	0.801446	-1.45233	0.383771	0.925765	0.1477	0
1327	2_0_406	2	0	F	16fa	TIAM	Tilia amurensis	6015	0.216128	0.795424	-0.250013	1.0364	-1.16732	0.1477	1
1328	3_1_302	3	1	F	16fa	TIAM	Tilia amurensis	2010	0.212409	0.78827	-0.91274	0.0482748	-0.336946	-0.332358	1
1329	3_1_304	3	1	I	16fa	TIAM	Tilia amurensis	4008	0.169699	0.695721	-0.988663	0.755154	-0.0534555	0.1477	1
1330	2_0_304	2	0	I	16fa	TIAM	Tilia amurensis	4012	0.14352	0.626656	-0.825888	0.52113	-1.16732	-0.332358	1
1331	1_1_204	1	1	W	16fa	TIAM	Tilia amurensis	4022	0.150481	0.646178	-0.71179	-0.424581	0.561526	-0.332358	1
1332	3_1_304	3	1	I	16fa	TIAM	Tilia amurensis	4017	0.169699	0.695721	-0.988663	0.755154	-0.0534555	0.1477	0
1333	2_1_402	2	1	W	16fa	TIAM	Tilia amurensis	2029	0.163159	0.679521	0.0748169	-0.760077	0.988563	-0.95126	0
1334	1_1_103	1	1	I	16fa	TIAM	Tilia amurensis	3010	0.186369	0.734349	-1.93692	0.52113	-0.691982	0.539936	1
1335	1_1_103	1	1	I	16fa	TIAM	Tilia amurensis	3011	0.186369	0.734349	-1.93692	0.52113	-0.691982	0.1477	1
1336	1_1_103	1	1	I	16fa	TIAM	Tilia amurensis	3012	0.186369	0.734349	-1.93692	0.52113	-0.691982	-0.332358	0
1337	1_1_302	1	1	F	16fa	TIAM	Tilia amurensis	2004	0.176163	0.711131	-0.942497	0.755154	-0.691982	-0.332358	1
1338	1_1_509	1	1	I	16fa	TIAM	Tilia amurensis	9007	0.203809	0.77123	-1.56488	-0.16435	0.0694669	-0.332358	1
1339	2_0_105	2	0	F	16fa	TIAM	Tilia amurensis	5012	0.0999105	0.477387	-0.618699	-0.424581	-0.691982	-0.95126	0
1340	1_1_208	1	1	I	16fa	TIAM	Tilia amurensis	8013	0.0841382	0.4066	-0.440251	-0.424581	-0.0534555	-0.332358	1
1341	2_0_406	2	0	F	16fa	TIAM	Tilia amurensis	6009	0.216128	0.795424	-0.250013	1.0364	-1.16732	-0.95126	0
1342	2_0_408	2	0	F	16fa	TIAM	Tilia amurensis	8038	0.0855118	0.413271	0.947151	0.228046	0.47588	0.1477	1
1343	2_0_408	2	0	F	16fa	TIAM	Tilia amurensis	8039	0.0855118	0.413271	0.947151	0.228046	0.47588	0.1477	1
1344	1_0_406	1	0	F	16fa	TIAM	Tilia amurensis	6009	0.189894	0.742073	-1.33511	1.19212	-1.16732	-0.332358	1
1345	1_1_105	1	1	F	16fa	TIAM	Tilia amurensis	5008	0.150754	0.646924	-0.74524	0.0482748	-0.336946	-0.95126	1
1346	1_1_402	1	1	W	16fa	TIAM	Tilia amurensis	2013	0.200454	0.764386	-1.01884	1.11686	-1.48256	-1.82355	0
1347	1_0_406	1	0	F	16fa	TIAM	Tilia amurensis	6012	0.189894	0.742073	-1.33511	1.19212	-1.16732	-0.332358	0
1348	2_0_405	2	0	W	16fa	TIAM	Tilia amurensis	5041	0.1494	0.643206	-0.74643	1.45235	0.860045	-0.95126	1
1349	1_1_406	1	1	F	16fa	TIAM	Tilia amurensis	6010	0.167592	0.690571	-0.377883	0.949973	-0.50334	-0.95126	0
1350	1_1_407	1	1	I	16fa	TIAM	Tilia amurensis	7016	0.136916	0.607238	-0.230978	1.11686	0.988563	0.1477	1
1351	1_0_505	1	0	I	16fa	TIAM	Tilia amurensis	5019	0.175101	0.708639	-1.52976	0.383771	-0.50334	-0.332358	1
1352	1_0_406	1	0	F	16fa	TIAM	Tilia amurensis	6019	0.189894	0.742073	-1.33511	1.19212	-1.16732	0.1477	0
1353	1_0_207	1	0	W	16fa	TIAM	Tilia amurensis	7028	0.219308	0.801446	-1.45233	0.383771	0.925765	0.1477	1
1354	2_0_101	2	0	W	16fa	TIAM	Tilia amurensis	1015	0.138516	0.612028	-1.30042	0.228046	0.384705	-0.332358	0
1355	1_1_304	1	1	I	16fa	TIAM	Tilia amurensis	4007	0.166565	0.688037	-0.390808	0.0482748	-0.336946	0.1477	1
1356	2_0_304	2	0	I	16fa	TIAM	Tilia amurensis	4015	0.14352	0.626656	-0.825888	0.52113	-1.16732	0.1477	0
1357	1_0_506	1	0	W	16fa	TIAM	Tilia amurensis	6008	0.188104	0.73817	-1.02721	-0.424581	-1.48256	0.1477	0
1358	3_0_105	3	0	F	16fa	TIAM	Tilia amurensis	5012	0.0763741	0.366719	-0.649455	-0.16435	-0.0534555	-0.332358	0
1359	2_1_503	2	1	F	16fa	TIAM	Tilia amurensis	3046	0.149046	0.642227	0.605397	0.383771	0.561526	-0.95126	0
1360	1_1_302	1	1	F	16fa	TIAM	Tilia amurensis	2009	0.176163	0.711131	-0.942497	0.755154	-0.691982	0.1477	1
1361	1_0_303	1	0	W	16fa	TIAM	Tilia amurensis	3011	0.212071	0.787612	-1.823	0.0482748	-0.336946	0.1477	1
1362	2_0_406	2	0	F	16fa	TIAM	Tilia amurensis	6010	0.216128	0.795424	-0.250013	1.0364	-1.16732	0.1477	0
1363	2_0_301	2	0	I	16fa	TIAM	Tilia amurensis	1034	0.167147	0.689475	-1.46706	0.856627	0.561526	0.539936	1
1364	1_1_402	1	1	W	16fa	TIAM	Tilia amurensis	2003	0.200454	0.764386	-1.01884	1.11686	-1.48256	-0.95126	1
1365	1_1_506	1	1	W	16fa	TIAM	Tilia amurensis	6020	0.251906	0.858584	-1.06751	0.949973	0.718656	-0.332358	0
1366	1_0_509	1	0	I	16fa	TIAM	Tilia amurensis	9009	0.282342	0.905617	-1.15443	0.755154	-0.336946	0.1477	1
1367	1_0_408	1	0	F	16fa	TIAM	Tilia amurensis	8017	0.238827	0.836601	-0.838969	0.644002	-0.909754	-0.332358	1
1368	2_0_309	2	0	W	16fa	TIAM	Tilia amurensis	9009	0.123074	0.56331	0.944982	0.755154	-0.691982	0.1477	1
1369	2_0_309	2	0	W	16fa	TIAM	Tilia amurensis	9010	0.123074	0.56331	0.944982	0.755154	-0.691982	0.539936	1
1370	1_0_509	1	0	I	16fa	TIAM	Tilia amurensis	9013	0.282342	0.905617	-1.15443	0.755154	-0.336946	-0.332358	1
1371	1_0_310	1	0	F	16fa	TIAM	Tilia amurensis	10011	0.238617	0.836239	-1.43339	-1.23293	0.182545	-0.95126	1
1372	1_1_301	1	1	I	16fa	TIAM	Tilia amurensis	1009	0.186677	0.73503	-1.42491	0.0482748	-0.188102	0.1477	1
1373	2_1_209	2	1	F	16fa	TIAM	Tilia amurensis	9018	0.0928758	0.447305	-1.07804	-0.16435	0.287238	-0.332358	1
1374	3_1_302	3	1	F	16fa	TIAM	Tilia amurensis	2012	0.212409	0.78827	-0.91274	0.0482748	-0.336946	-0.95126	1
1375	1_1_504	1	1	F	16fa	TIAM	Tilia amurensis	4024	0.211936	0.787349	-0.884914	1.39254	0.384705	0.1477	0
1376	2_0_309	2	0	W	16fa	TIAM	Tilia amurensis	9019	0.123074	0.56331	0.944982	0.755154	-0.691982	-0.95126	0
1377	2_0_106	2	0	I	16fa	TIAM	Tilia amurensis	6008	0.0905501	0.436856	-0.33326	-0.760077	0.384705	0.539936	0
1378	1_0_209	1	0	F	16fa	TIAM	Tilia amurensis	9023	0.280082	0.902303	-0.853717	0.52113	0.384705	0.1477	1
1379	1_0_209	1	0	F	16fa	TIAM	Tilia amurensis	9022	0.280082	0.902303	-0.853717	0.52113	0.384705	-0.332358	1
1380	1_1_504	1	1	F	16fa	TIAM	Tilia amurensis	4033	0.211936	0.787349	-0.884914	1.39254	0.384705	-0.95126	1
1381	2_0_101	2	0	W	16fa	TIAM	Tilia amurensis	1016	0.138516	0.612028	-1.30042	0.228046	0.384705	0.1477	0
1382	3_0_504	3	0	F	16fa	TIAM	Tilia amurensis	4011	0.127283	0.577169	-1.39249	0.383771	-1.48256	-0.95126	1
1383	1_1_107	1	1	F	16fa	TIAM	Tilia amurensis	7015	0.111861	0.523944	-0.729185	0.228046	0.47588	-0.332358	1
1384	2_1_301	2	1	I	16fa	TIAM	Tilia amurensis	1041	0.157838	0.665854	2.44313	1.19212	1.36393	-0.332358	1
1385	1_1_201	1	1	F	16fa	TIAM	Tilia amurensis	1005	0.179515	0.718903	-1.29458	0.755154	-0.909754	-0.332358	1
1386	1_1_407	1	1	I	16fa	TIAM	Tilia amurensis	7034	0.136916	0.607238	-0.230978	1.11686	0.988563	-0.95126	1
1387	2_0_301	2	0	I	16fa	TIAM	Tilia amurensis	1031	0.167147	0.689475	-1.46706	0.856627	0.561526	-0.332358	0
1388	1_0_302	1	0	F	16fa	TIAM	Tilia amurensis	2015	0.218548	0.800015	-1.80287	1.19212	-0.336946	-0.332358	0
1389	2_0_105	2	0	F	16fa	TIAM	Tilia amurensis	5013	0.0999105	0.477387	-0.618699	-0.424581	-0.691982	0.1477	1
1390	2_0_406	2	0	F	16fa	TIAM	Tilia amurensis	6007	0.216128	0.795424	-0.250013	1.0364	-1.16732	0.1477	1
1391	2_0_405	2	0	W	16fa	TIAM	Tilia amurensis	5029	0.1494	0.643206	-0.74643	1.45235	0.860045	0.1477	0
1392	2_0_503	2	0	F	16fa	TIAM	Tilia amurensis	3050	0.193789	0.750445	-1.26323	1.26282	0.791119	0.1477	1
1393	1_0_302	1	0	F	16fa	TIAM	Tilia amurensis	2022	0.218548	0.800015	-1.80287	1.19212	-0.336946	-0.332358	0
1394	2_0_310	2	0	F	16fa	TIAM	Tilia amurensis	10027	0.142646	0.624138	2.14912	0.228046	0.561526	-0.95126	1
1395	2_1_105	2	1	F	16fa	TIAM	Tilia amurensis	5019	0.186484	0.734603	-0.481593	0.856627	0.384705	-0.332358	1
1396	2_0_406	2	0	F	16fa	TIAM	Tilia amurensis	6018	0.216128	0.795424	-0.250013	1.0364	-1.16732	-0.332358	1
1397	1_0_509	1	0	I	16fa	TIAM	Tilia amurensis	9017	0.282342	0.905617	-1.15443	0.755154	-0.336946	-0.332358	0
1398	2_0_108	2	0	W	16fa	TIAM	Tilia amurensis	8021	0.123271	0.56397	-0.0358913	-2.04128	0.860045	-0.95126	1
1399	3_0_406	3	0	F	16fa	TIAM	Tilia amurensis	6002	0.0850327	0.410957	-0.792261	0.228046	-0.0534555	0.1477	0
1400	2_1_301	2	1	I	16fa	TIAM	Tilia amurensis	1032	0.157838	0.665854	2.44313	1.19212	1.36393	-0.95126	0
1401	2_1_103	2	1	I	16fa	TIAM	Tilia amurensis	3040	0.219167	0.801182	-0.03598	0.644002	1.21508	-1.82355	0
1402	2_0_103	2	0	I	16fa	TIAM	Tilia amurensis	3014	0.134516	0.599949	-1.73808	0.755154	0.182545	-0.332358	0
1403	2_0_107	2	0	F	16fa	TIAM	Tilia amurensis	7027	0.105395	0.499408	-0.142637	0.383771	0.642274	-0.95126	1
1404	3_1_105	3	1	F	16fa	TIAM	Tilia amurensis	5011	0.211278	0.786068	-1.04534	-0.16435	-0.50334	-0.332358	1
1405	1_1_103	1	1	I	16fa	TIAM	Tilia amurensis	3008	0.186369	0.734349	-1.93692	0.52113	-0.691982	0.1477	0
1406	2_0_204	2	0	W	16fa	TIAM	Tilia amurensis	4022	0.10882	0.512584	-1.334	1.11686	0.642274	-0.332358	1
1407	1_0_201	1	0	F	16fa	TIAM	Tilia amurensis	1010	0.274041	0.893311	-2.2528	0.0482748	-0.0534555	-0.332358	1
1408	2_0_204	2	0	W	16fa	TIAM	Tilia amurensis	4023	0.10882	0.512584	-1.334	1.11686	0.642274	-0.332358	0
1409	1_0_201	1	0	F	16fa	TIAM	Tilia amurensis	1012	0.274041	0.893311	-2.2528	0.0482748	-0.0534555	0.539936	1
1410	2_0_101	2	0	W	16fa	TIAM	Tilia amurensis	1023	0.138516	0.612028	-1.30042	0.228046	0.384705	0.1477	0
1411	2_0_204	2	0	W	16fa	TIAM	Tilia amurensis	4028	0.10882	0.512584	-1.334	1.11686	0.642274	-0.95126	1
1412	2_0_204	2	0	W	16fa	TIAM	Tilia amurensis	4029	0.10882	0.512584	-1.334	1.11686	0.642274	-0.95126	1
1413	2_0_204	2	0	W	16fa	TIAM	Tilia amurensis	4030	0.10882	0.512584	-1.334	1.11686	0.642274	-0.95126	1
1414	1_1_201	1	1	F	16fa	TIAM	Tilia amurensis	1009	0.179515	0.718903	-1.29458	0.755154	-0.909754	-0.95126	1
1415	2_0_204	2	0	W	16fa	TIAM	Tilia amurensis	4032	0.10882	0.512584	-1.334	1.11686	0.642274	-0.95126	1
1416	2_0_204	2	0	W	16fa	TIAM	Tilia amurensis	4033	0.10882	0.512584	-1.334	1.11686	0.642274	-0.332358	1
1417	1_1_506	1	1	W	16fa	TIAM	Tilia amurensis	6019	0.251906	0.858584	-1.06751	0.949973	0.718656	-0.332358	0
1418	1_1_201	1	1	F	16fa	TIAM	Tilia amurensis	1014	0.179515	0.718903	-1.29458	0.755154	-0.909754	-0.332358	0
1419	1_1_201	1	1	F	16fa	TIAM	Tilia amurensis	1015	0.179515	0.718903	-1.29458	0.755154	-0.909754	-0.332358	1
1420	1_0_406	1	0	F	16fa	TIAM	Tilia amurensis	6006	0.189894	0.742073	-1.33511	1.19212	-1.16732	0.1477	1
1421	1_0_505	1	0	I	16fa	TIAM	Tilia amurensis	5010	0.175101	0.708639	-1.52976	0.383771	-0.50334	-0.332358	0
1422	1_0_101	1	0	W	16fa	TIAM	Tilia amurensis	1012	0.258864	0.869818	-2.22939	0.52113	-0.188102	-0.332358	1
1423	1_0_202	1	0	I	16fa	TIAM	Tilia amurensis	2014	0.232	0.824644	-1.3532	0.0482748	-0.0534555	0.1477	1
1424	1_1_408	1	1	F	16fa	TIAM	Tilia amurensis	8012	0.118853	0.548928	-0.110315	0.52113	-0.0534555	-0.332358	1
1425	1_1_209	1	1	F	16fa	TIAM	Tilia amurensis	9011	0.0907384	0.437712	-0.361319	0.383771	-0.691982	-0.332358	1
1426	2_1_208	2	1	I	16fa	TIAM	Tilia amurensis	8009	0.101208	0.482704	-1.25742	-1.23293	-0.691982	-0.332358	1
1427	3_0_207	3	0	W	16fa	TIAM	Tilia amurensis	7015	0.11277	0.527277	-0.154442	0.52113	-0.50334	0.1477	0
1428	1_1_202	1	1	I	16fa	TIAM	Tilia amurensis	2009	0.178292	0.716085	-1.41465	0.52113	-0.691982	-0.332358	0
1429	1_0_407	1	0	I	16fa	TIAM	Tilia amurensis	7004	0.221149	0.804893	0.23074	-2.04128	-1.48256	-0.332358	1
1430	3_1_107	3	1	F	16fa	TIAM	Tilia amurensis	7013	0.119822	0.552276	-0.131737	0.383771	-0.188102	-0.332358	1
1431	1_0_309	1	0	W	16fa	TIAM	Tilia amurensis	9013	0.385751	1.0343	-1.24266	0.228046	-0.691982	-0.332358	1
1432	1_0_201	1	0	F	16fa	TIAM	Tilia amurensis	1014	0.274041	0.893311	-2.2528	0.0482748	-0.0534555	-0.332358	1
1433	1_1_510	1	1	W	16fa	TIAM	Tilia amurensis	10019	0.132614	0.594081	-0.871071	-1.23293	0.182545	0.871566	0
1434	2_0_201	2	0	F	16fa	TIAM	Tilia amurensis	1011	0.135623	0.603329	-1.72807	0.52113	0.0694669	-0.332358	1
1435	1_0_408	1	0	F	16fa	TIAM	Tilia amurensis	8008	0.238827	0.836601	-0.838969	0.644002	-0.909754	0.539936	0
1436	1_0_408	1	0	F	16fa	TIAM	Tilia amurensis	8013	0.238827	0.836601	-0.838969	0.644002	-0.909754	0.539936	1
1437	1_1_106	1	1	I	16fa	TIAM	Tilia amurensis	6012	0.12771	0.57855	-0.936928	0.644002	-0.188102	0.1477	0
1438	1_0_408	1	0	F	16fa	TIAM	Tilia amurensis	8016	0.238827	0.836601	-0.838969	0.644002	-0.909754	-0.332358	0
1439	1_0_408	1	0	F	16fa	TIAM	Tilia amurensis	8015	0.238827	0.836601	-0.838969	0.644002	-0.909754	-0.332358	0
1440	2_1_107	2	1	F	16fa	TIAM	Tilia amurensis	7019	0.142061	0.622443	-0.713166	0.0482748	0.791119	-0.332358	1
1441	2_1_107	2	1	F	16fa	TIAM	Tilia amurensis	7020	0.142061	0.622443	-0.713166	0.0482748	0.791119	-0.332358	0
1442	3_0_108	3	0	W	16fa	TIAM	Tilia amurensis	8007	0.110625	0.519363	1.22571	-0.424581	1.4551	-0.332358	1
1443	3_1_108	3	1	W	16fa	TIAM	Tilia amurensis	8005	0.119379	0.55075	-0.415236	0.0482748	-0.909754	-0.332358	1
1444	2_1_106	2	1	I	16fa	TIAM	Tilia amurensis	6008	0.159942	0.671311	-0.257885	-0.760077	-0.50334	-0.332358	1
1445	3_1_106	3	1	I	16fa	TIAM	Tilia amurensis	6016	0.18342	0.727774	-0.570706	0.228046	-0.336946	-0.332358	0
1446	1_0_209	1	0	F	16fa	TIAM	Tilia amurensis	9014	0.280082	0.902303	-0.853717	0.52113	0.384705	0.1477	1
1447	2_0_505	2	0	I	16fa	TIAM	Tilia amurensis	5021	0.154792	0.657819	-1.17991	0.228046	0.287238	-0.95126	1
1448	2_0_505	2	0	I	16fa	TIAM	Tilia amurensis	5022	0.154792	0.657819	-1.17991	0.228046	0.287238	0.1477	1
1449	1_1_406	1	1	F	16fa	TIAM	Tilia amurensis	6013	0.167592	0.690571	-0.377883	0.949973	-0.50334	0.1477	1
1450	2_1_103	2	1	I	16fa	TIAM	Tilia amurensis	3036	0.219167	0.801182	-0.03598	0.644002	1.21508	0.1477	0
1451	3_0_207	3	0	W	16fa	TIAM	Tilia amurensis	7013	0.11277	0.527277	-0.154442	0.52113	-0.50334	-0.95126	1
1452	2_0_101	2	0	W	16fa	TIAM	Tilia amurensis	1013	0.138516	0.612028	-1.30042	0.228046	0.384705	-0.95126	1
1453	2_1_301	2	1	I	16fa	TIAM	Tilia amurensis	1034	0.157838	0.665854	2.44313	1.19212	1.36393	-0.332358	1
1454	2_0_505	2	0	I	16fa	TIAM	Tilia amurensis	5032	0.154792	0.657819	-1.17991	0.228046	0.287238	-0.332358	1
1455	3_1_503	3	1	F	16fa	TIAM	Tilia amurensis	3023	0.154628	0.657384	-0.276714	0.949973	-0.336946	0.1477	1
1456	3_1_201	3	1	F	16fa	TIAM	Tilia amurensis	1007	0.252397	0.859388	-1.45501	0.228046	-1.88897	0.1477	1
1457	1_0_207	1	0	W	16fa	TIAM	Tilia amurensis	7033	0.219308	0.801446	-1.45233	0.383771	0.925765	0.1477	1
1458	2_1_503	2	1	F	16fa	TIAM	Tilia amurensis	3042	0.149046	0.642227	0.605397	0.383771	0.561526	-0.95126	0
1459	1_0_302	1	0	F	16fa	TIAM	Tilia amurensis	2014	0.218548	0.800015	-1.80287	1.19212	-0.336946	-0.332358	1
1460	2_0_408	2	0	F	16fa	TIAM	Tilia amurensis	8034	0.0855118	0.413271	0.947151	0.228046	0.47588	0.1477	1
1461	3_0_101	3	0	W	16fa	TIAM	Tilia amurensis	1008	0.156659	0.662763	-0.192739	0.228046	-1.48256	0.539936	1
1462	1_0_302	1	0	F	16fa	TIAM	Tilia amurensis	2019	0.218548	0.800015	-1.80287	1.19212	-0.336946	-0.332358	0
1463	2_0_406	2	0	F	16fa	TIAM	Tilia amurensis	6011	0.216128	0.795424	-0.250013	1.0364	-1.16732	-0.332358	1
1464	1_0_402	1	0	W	16fa	TIAM	Tilia amurensis	2010	0.204802	0.773233	-2.1806	0.0482748	-0.336946	-0.95126	0
1465	2_0_406	2	0	F	16fa	TIAM	Tilia amurensis	6016	0.216128	0.795424	-0.250013	1.0364	-1.16732	-0.332358	1
1466	1_0_503	1	0	F	16fa	TIAM	Tilia amurensis	3019	0.173264	0.704291	-2.44759	0.0482748	0.0694669	-0.332358	1
1467	3_0_301	3	0	I	16fa	TIAM	Tilia amurensis	1007	0.0822849	0.397425	-0.23357	-0.16435	-1.16732	-0.332358	1
1468	1_0_101	1	0	W	16fa	TIAM	Tilia amurensis	1011	0.258864	0.869818	-2.22939	0.52113	-0.188102	-0.332358	1
1469	1_0_503	1	0	F	16fa	TIAM	Tilia amurensis	3022	0.173264	0.704291	-2.44759	0.0482748	0.0694669	-0.95126	1
1470	1_1_506	1	1	W	16fa	TIAM	Tilia amurensis	6035	0.251906	0.858584	-1.06751	0.949973	0.718656	0.1477	0
1471	1_1_506	1	1	W	16fa	TIAM	Tilia amurensis	6036	0.251906	0.858584	-1.06751	0.949973	0.718656	-0.332358	1
1472	2_0_103	2	0	I	16fa	TIAM	Tilia amurensis	3013	0.134516	0.599949	-1.73808	0.755154	0.182545	0.1477	1
1473	1_1_103	1	1	I	16fa	TIAM	Tilia amurensis	3006	0.186369	0.734349	-1.93692	0.52113	-0.691982	0.1477	1
1474	1_1_310	1	1	F	16fa	TIAM	Tilia amurensis	10016	0.0700492	0.331114	-0.0514434	0.0482748	-0.188102	0.1477	1
1475	2_0_209	2	0	F	16fa	TIAM	Tilia amurensis	9037	0.136033	0.604573	0.70611	-0.16435	0.791119	-0.332358	1
1476	1_0_504	1	0	F	16fa	TIAM	Tilia amurensis	4008	0.161834	0.676158	-1.93051	-0.16435	-0.50334	0.1477	0
1477	1_1_407	1	1	I	16fa	TIAM	Tilia amurensis	7028	0.136916	0.607238	-0.230978	1.11686	0.988563	-0.332358	1
1478	1_0_208	1	0	I	16fa	TIAM	Tilia amurensis	8028	0.213074	0.789557	-1.30795	0.0482748	0.791119	0.1477	1
1479	1_1_103	1	1	I	16fa	TIAM	Tilia amurensis	3013	0.186369	0.734349	-1.93692	0.52113	-0.691982	0.1477	1
1480	1_1_201	1	1	F	16fa	TIAM	Tilia amurensis	1004	0.179515	0.718903	-1.29458	0.755154	-0.909754	-0.95126	0
1481	1_0_504	1	0	F	16fa	TIAM	Tilia amurensis	4014	0.161834	0.676158	-1.93051	-0.16435	-0.50334	-0.332358	0
1482	3_1_208	3	1	I	16fa	TIAM	Tilia amurensis	8007	0.134558	0.600077	-0.160601	0.228046	-0.691982	0.1477	1
1483	1_1_208	1	1	I	16fa	TIAM	Tilia amurensis	8010	0.0841382	0.4066	-0.440251	-0.424581	-0.0534555	-0.95126	1
1484	1_1_407	1	1	I	16fa	TIAM	Tilia amurensis	7039	0.136916	0.607238	-0.230978	1.11686	0.988563	-0.95126	1
1485	3_0_204	3	0	W	16fa	TIAM	Tilia amurensis	4010	0.0855698	0.413551	-0.628156	0.228046	-0.188102	-0.332358	1
1486	1_1_208	1	1	I	16fa	TIAM	Tilia amurensis	8015	0.0841382	0.4066	-0.440251	-0.424581	-0.0534555	-0.332358	1
1487	1_0_505	1	0	I	16fa	TIAM	Tilia amurensis	5009	0.175101	0.708639	-1.52976	0.383771	-0.50334	0.1477	0
1488	1_0_406	1	0	F	16fa	TIAM	Tilia amurensis	6010	0.189894	0.742073	-1.33511	1.19212	-1.16732	-0.332358	1
1489	1_0_406	1	0	F	16fa	TIAM	Tilia amurensis	6011	0.189894	0.742073	-1.33511	1.19212	-1.16732	-0.332358	0
1490	1_0_209	1	0	F	16fa	TIAM	Tilia amurensis	9010	0.280082	0.902303	-0.853717	0.52113	0.384705	-0.332358	1
1491	2_0_407	2	0	I	16fa	TIAM	Tilia amurensis	7024	0.124322	0.567469	-0.140518	0.856627	0.384705	-0.332358	1
1492	1_0_304	1	0	I	16fa	TIAM	Tilia amurensis	4017	0.202426	0.768421	-1.63771	-1.23293	-0.336946	-0.332358	1
1493	3_1_209	3	1	F	16fa	TIAM	Tilia amurensis	9011	0.155089	0.65861	0.232215	0.755154	0.0694669	-0.332358	1
1494	3_1_209	3	1	F	16fa	TIAM	Tilia amurensis	9012	0.155089	0.65861	0.232215	0.755154	0.0694669	0.1477	1
1495	3_1_209	3	1	F	16fa	TIAM	Tilia amurensis	9013	0.155089	0.65861	0.232215	0.755154	0.0694669	0.1477	1
1496	1_1_504	1	1	F	16fa	TIAM	Tilia amurensis	4028	0.211936	0.787349	-0.884914	1.39254	0.384705	-0.332358	1
1497	3_0_207	3	0	W	16fa	TIAM	Tilia amurensis	7012	0.11277	0.527277	-0.154442	0.52113	-0.50334	0.1477	1
1498	2_0_107	2	0	F	16fa	TIAM	Tilia amurensis	7026	0.105395	0.499408	-0.142637	0.383771	0.642274	0.1477	1
1499	1_0_309	1	0	W	16fa	TIAM	Tilia amurensis	9006	0.385751	1.0343	-1.24266	0.228046	-0.691982	0.539936	0
1500	2_1_202	2	1	I	16fa	TIAM	Tilia amurensis	2014	0.204837	0.773304	0.203053	0.228046	0.561526	-1.82355	0
1501	2_1_202	2	1	I	16fa	TIAM	Tilia amurensis	2015	0.204837	0.773304	0.203053	0.228046	0.561526	-0.332358	1
1502	2_0_301	2	0	I	16fa	TIAM	Tilia amurensis	1020	0.167147	0.689475	-1.46706	0.856627	0.561526	-0.332358	0
1503	3_1_506	3	1	W	16fa	TIAM	Tilia amurensis	6011	0.109233	0.514146	0.675978	-1.23293	-0.336946	-0.95126	0
1504	1_1_209	1	1	F	16fa	TIAM	Tilia amurensis	9020	0.0907384	0.437712	-0.361319	0.383771	-0.691982	0.1477	1
1505	3_0_309	3	0	W	16fa	TIAM	Tilia amurensis	9008	0.14608	0.633941	-1.36408	-0.16435	0.0694669	-0.332358	1
1506	2_0_509	2	0	I	16fa	TIAM	Tilia amurensis	9019	0.0849156	0.410389	0.515054	0.644002	0.0694669	0.1477	0
1507	2_0_301	2	0	I	16fa	TIAM	Tilia amurensis	1029	0.167147	0.689475	-1.46706	0.856627	0.561526	-0.95126	1
1508	2_0_301	2	0	I	16fa	TIAM	Tilia amurensis	1030	0.167147	0.689475	-1.46706	0.856627	0.561526	-0.95126	1
1509	2_1_202	2	1	I	16fa	TIAM	Tilia amurensis	2028	0.204837	0.773304	0.203053	0.228046	0.561526	-0.95126	1
1510	2_0_105	2	0	F	16fa	TIAM	Tilia amurensis	5014	0.0999105	0.477387	-0.618699	-0.424581	-0.691982	-0.332358	1
1511	1_0_408	1	0	F	16fa	TIAM	Tilia amurensis	8014	0.238827	0.836601	-0.838969	0.644002	-0.909754	-0.332358	1
1512	1_0_509	1	0	I	16fa	TIAM	Tilia amurensis	9008	0.282342	0.905617	-1.15443	0.755154	-0.336946	0.1477	0
1513	1_1_106	1	1	I	16fa	TIAM	Tilia amurensis	6017	0.12771	0.57855	-0.936928	0.644002	-0.188102	0.1477	0
1514	1_0_207	1	0	W	16fa	TIAM	Tilia amurensis	7011	0.219308	0.801446	-1.45233	0.383771	0.925765	0.1477	1
1515	1_0_509	1	0	I	16fa	TIAM	Tilia amurensis	9015	0.282342	0.905617	-1.15443	0.755154	-0.336946	0.1477	1
1516	1_1_301	1	1	I	16fa	TIAM	Tilia amurensis	1013	0.186677	0.73503	-1.42491	0.0482748	-0.188102	-0.95126	1
1517	2_0_106	2	0	I	16fa	TIAM	Tilia amurensis	6007	0.0905501	0.436856	-0.33326	-0.760077	0.384705	0.1477	0
1518	1_1_301	1	1	I	16fa	TIAM	Tilia amurensis	1015	0.186677	0.73503	-1.42491	0.0482748	-0.188102	-0.332358	1
1519	1_1_301	1	1	I	16fa	TIAM	Tilia amurensis	1017	0.186677	0.73503	-1.42491	0.0482748	-0.188102	0.1477	1
1520	3_1_201	3	1	F	16fa	TIAM	Tilia amurensis	1002	0.252397	0.859388	-1.45501	0.228046	-1.88897	-0.332358	0
1521	2_0_208	2	0	I	16fa	TIAM	Tilia amurensis	8018	0.126457	0.574487	0.188229	-1.23293	0.0694669	-0.332358	1
1522	2_0_302	2	0	F	16fa	TIAM	Tilia amurensis	2017	0.155934	0.660851	-1.6681	-0.16435	0.561526	0.1477	1
1523	3_0_101	3	0	W	16fa	TIAM	Tilia amurensis	1003	0.156659	0.662763	-0.192739	0.228046	-1.48256	0.1477	0
1524	2_0_302	2	0	F	16fa	TIAM	Tilia amurensis	2021	0.155934	0.660851	-1.6681	-0.16435	0.561526	-1.82355	1
1525	2_0_408	2	0	F	16fa	TIAM	Tilia amurensis	8033	0.0855118	0.413271	0.947151	0.228046	0.47588	0.1477	1
1526	1_0_510	1	0	W	16fa	TIAM	Tilia amurensis	10016	0.229539	0.820246	-1.55743	-0.16435	0.384705	-0.332358	0
1527	3_0_101	3	0	W	16fa	TIAM	Tilia amurensis	1009	0.156659	0.662763	-0.192739	0.228046	-1.48256	0.539936	1
1528	3_0_405	3	0	W	16fa	TIAM	Tilia amurensis	5005	0.119116	0.54984	-1.45695	0.755154	-1.16732	0.1477	1
1529	1_0_103	1	0	I	16fa	TIAM	Tilia amurensis	3010	0.293155	0.921114	-1.52315	-0.760077	-0.336946	0.1477	1
1530	2_0_310	2	0	F	16fa	TIAM	Tilia amurensis	10021	0.142646	0.624138	2.14912	0.228046	0.561526	0.1477	1
1531	1_0_103	1	0	I	16fa	TIAM	Tilia amurensis	3012	0.293155	0.921114	-1.52315	-0.760077	-0.336946	0.1477	1
1532	3_0_301	3	0	I	16fa	TIAM	Tilia amurensis	1002	0.0822849	0.397425	-0.23357	-0.16435	-1.16732	-0.332358	1
1533	2_0_310	2	0	F	16fa	TIAM	Tilia amurensis	10031	0.142646	0.624138	2.14912	0.228046	0.561526	-0.332358	1
1534	2_0_405	2	0	W	16fa	TIAM	Tilia amurensis	5039	0.1494	0.643206	-0.74643	1.45235	0.860045	-0.332358	0
1535	3_1_504	3	1	F	16fa	TIAM	Tilia amurensis	4011	0.157994	0.666261	0.483359	-0.760077	-0.50334	-0.95126	1
1536	1_1_101	1	1	W	16fa	TIAM	Tilia amurensis	1006	0.177425	0.714076	-0.645264	-0.760077	-1.88897	-0.332358	0
1537	2_0_510	2	0	W	16fa	TIAM	Tilia amurensis	10036	0.0873139	0.421863	0.615658	0.383771	1.41025	-0.95126	1
1538	2_0_405	2	0	W	16fa	TIAM	Tilia amurensis	5047	0.1494	0.643206	-0.74643	1.45235	0.860045	-0.95126	0
1539	2_0_303	2	0	W	16fa	TIAM	Tilia amurensis	3010	0.133563	0.59702	-1.20916	0.0482748	-0.50334	-0.332358	1
1540	2_0_303	2	0	W	16fa	TIAM	Tilia amurensis	3012	0.133563	0.59702	-1.20916	0.0482748	-0.50334	-0.332358	0
1541	2_0_303	2	0	W	16fa	TIAM	Tilia amurensis	3013	0.133563	0.59702	-1.20916	0.0482748	-0.50334	0.1477	0
1542	2_0_303	2	0	W	16fa	TIAM	Tilia amurensis	3014	0.133563	0.59702	-1.20916	0.0482748	-0.50334	-0.332358	0
1543	1_0_105	1	0	F	16fa	TIAM	Tilia amurensis	5014	0.158364	0.667223	-1.19664	0.52113	-0.336946	0.1477	0
1544	1_0_208	1	0	I	16fa	TIAM	Tilia amurensis	8032	0.213074	0.789557	-1.30795	0.0482748	0.791119	0.1477	1
1545	3_0_204	3	0	W	16fa	TIAM	Tilia amurensis	4002	0.0855698	0.413551	-0.628156	0.228046	-0.188102	-0.332358	1
1546	1_0_201	1	0	F	16fa	TIAM	Tilia amurensis	1016	0.274041	0.893311	-2.2528	0.0482748	-0.0534555	-0.332358	0
1547	1_1_509	1	1	I	16fa	TIAM	Tilia amurensis	9013	0.203809	0.77123	-1.56488	-0.16435	0.0694669	-0.332358	1
1548	1_1_303	1	1	W	16fa	TIAM	Tilia amurensis	3005	0.167595	0.690578	-0.813173	0.0482748	-2.46178	-0.332358	0
1549	1_1_504	1	1	F	16fa	TIAM	Tilia amurensis	4012	0.211936	0.787349	-0.884914	1.39254	0.384705	0.1477	0
1550	3_0_509	3	0	I	16fa	TIAM	Tilia amurensis	9013	0.181989	0.724545	-0.67805	-0.16435	0.384705	-0.95126	1
1551	2_1_101	2	1	W	16fa	TIAM	Tilia amurensis	1015	0.189362	0.740917	0.663148	0.0482748	-0.50334	-0.332358	1
1552	2_1_209	2	1	F	16fa	TIAM	Tilia amurensis	9014	0.0928758	0.447305	-1.07804	-0.16435	0.287238	-0.332358	1
1553	1_1_105	1	1	F	16fa	TIAM	Tilia amurensis	5009	0.150754	0.646924	-0.74524	0.0482748	-0.336946	-0.332358	1
1554	2_1_209	2	1	F	16fa	TIAM	Tilia amurensis	9017	0.0928758	0.447305	-1.07804	-0.16435	0.287238	0.1477	1
1555	1_1_504	1	1	F	16fa	TIAM	Tilia amurensis	4021	0.211936	0.787349	-0.884914	1.39254	0.384705	-0.332358	0
1556	3_1_209	3	1	F	16fa	TIAM	Tilia amurensis	9010	0.155089	0.65861	0.232215	0.755154	0.0694669	0.1477	1
1557	1_0_304	1	0	I	16fa	TIAM	Tilia amurensis	4016	0.202426	0.768421	-1.63771	-1.23293	-0.336946	-0.332358	0
1558	3_0_408	3	0	F	16fa	TIAM	Tilia amurensis	8005	0.100044	0.477936	0.542133	0.228046	-0.691982	-0.95126	1
1559	1_0_202	1	0	I	16fa	TIAM	Tilia amurensis	2015	0.232	0.824644	-1.3532	0.0482748	-0.0534555	0.1477	1
1560	2_1_309	2	1	W	16fa	TIAM	Tilia amurensis	9031	0.105324	0.49913	-0.961791	-2.04128	0.988563	-0.332358	1
1561	1_0_106	1	0	I	16fa	TIAM	Tilia amurensis	6007	0.146806	0.635985	-1.02995	-0.424581	-0.691982	-0.332358	1
1562	2_0_304	2	0	I	16fa	TIAM	Tilia amurensis	4008	0.14352	0.626656	-0.825888	0.52113	-1.16732	0.1477	1
1563	1_1_504	1	1	F	16fa	TIAM	Tilia amurensis	4032	0.211936	0.787349	-0.884914	1.39254	0.384705	-0.332358	0
1564	1_1_304	1	1	I	16fa	TIAM	Tilia amurensis	4005	0.166565	0.688037	-0.390808	0.0482748	-0.336946	-0.332358	0
1565	2_0_410	2	0	I	16fa	TIAM	Tilia amurensis	10035	0.102625	0.488432	0.99975	0.383771	0.988563	0.1477	0
1566	3_0_107	3	0	F	16fa	TIAM	Tilia amurensis	7009	0.103373	0.491424	0.26956	0.228046	-0.188102	-0.95126	1
1567	1_0_309	1	0	W	16fa	TIAM	Tilia amurensis	9009	0.385751	1.0343	-1.24266	0.228046	-0.691982	-0.332358	1
1568	3_0_107	3	0	F	16fa	TIAM	Tilia amurensis	7011	0.103373	0.491424	0.26956	0.228046	-0.188102	-0.95126	1
1569	1_1_304	1	1	I	16fa	TIAM	Tilia amurensis	4010	0.166565	0.688037	-0.390808	0.0482748	-0.336946	-0.95126	1
1570	2_0_410	2	0	I	16fa	TIAM	Tilia amurensis	10041	0.102625	0.488432	0.99975	0.383771	0.988563	-0.332358	1
1571	2_0_410	2	0	I	16fa	TIAM	Tilia amurensis	10042	0.102625	0.488432	0.99975	0.383771	0.988563	0.1477	1
1572	1_0_506	1	0	W	16fa	TIAM	Tilia amurensis	6011	0.188104	0.73817	-1.02721	-0.424581	-1.48256	-0.95126	0
1573	2_1_103	2	1	I	16fa	TIAM	Tilia amurensis	3010	0.219167	0.801182	-0.03598	0.644002	1.21508	-1.82355	0
1574	1_1_510	1	1	W	16fa	TIAM	Tilia amurensis	10020	0.132614	0.594081	-0.871071	-1.23293	0.182545	0.539936	0
1575	2_0_301	2	0	I	16fa	TIAM	Tilia amurensis	1035	0.167147	0.689475	-1.46706	0.856627	0.561526	-0.332358	1
1576	1_0_509	1	0	I	16fa	TIAM	Tilia amurensis	9007	0.282342	0.905617	-1.15443	0.755154	-0.336946	-0.332358	0
1577	2_0_309	2	0	W	16fa	TIAM	Tilia amurensis	9005	0.123074	0.56331	0.944982	0.755154	-0.691982	0.539936	1
1578	3_1_310	3	1	F	16fa	TIAM	Tilia amurensis	10031	0.155262	0.65907	-0.143329	0.52113	-0.909754	-0.332358	1
1579	1_1_106	1	1	I	16fa	TIAM	Tilia amurensis	6016	0.12771	0.57855	-0.936928	0.644002	-0.188102	-0.332358	0
1580	2_0_309	2	0	W	16fa	TIAM	Tilia amurensis	9008	0.123074	0.56331	0.944982	0.755154	-0.691982	0.1477	1
1581	3_1_310	3	1	F	16fa	TIAM	Tilia amurensis	10033	0.155262	0.65907	-0.143329	0.52113	-0.909754	-0.95126	0
1582	1_1_106	1	1	I	16fa	TIAM	Tilia amurensis	6018	0.12771	0.57855	-0.936928	0.644002	-0.188102	0.1477	0
1583	3_1_310	3	1	F	16fa	TIAM	Tilia amurensis	10036	0.155262	0.65907	-0.143329	0.52113	-0.909754	0.1477	1
1584	3_1_310	3	1	F	16fa	TIAM	Tilia amurensis	10037	0.155262	0.65907	-0.143329	0.52113	-0.909754	-0.95126	1
1585	1_0_101	1	0	W	16fa	TIAM	Tilia amurensis	1008	0.258864	0.869818	-2.22939	0.52113	-0.188102	0.1477	0
1586	1_0_107	1	0	F	16fa	TIAM	Tilia amurensis	7015	0.162416	0.677639	-0.955225	-0.16435	0.561526	0.1477	0
1587	1_0_107	1	0	F	16fa	TIAM	Tilia amurensis	7017	0.162416	0.677639	-0.955225	-0.16435	0.561526	-0.332358	1
1588	2_1_301	2	1	I	16fa	TIAM	Tilia amurensis	1026	0.157838	0.665854	2.44313	1.19212	1.36393	-0.332358	0
1589	2_1_301	2	1	I	16fa	TIAM	Tilia amurensis	1027	0.157838	0.665854	2.44313	1.19212	1.36393	0.1477	1
1590	2_1_406	2	1	F	16fa	TIAM	Tilia amurensis	6022	0.232831	0.826117	-1.24322	-0.424581	0.384705	-0.332358	0
1591	1_0_310	1	0	F	16fa	TIAM	Tilia amurensis	10017	0.238617	0.836239	-1.43339	-1.23293	0.182545	-0.95126	1
1592	2_1_301	2	1	I	16fa	TIAM	Tilia amurensis	1029	0.157838	0.665854	2.44313	1.19212	1.36393	-0.95126	0
1593	2_1_301	2	1	I	16fa	TIAM	Tilia amurensis	1031	0.157838	0.665854	2.44313	1.19212	1.36393	0.1477	1
1594	1_1_309	1	1	W	16fa	TIAM	Tilia amurensis	9019	0.0819423	0.395706	0.178185	-0.424581	0.860045	-0.95126	1
1595	3_1_402	3	1	W	16fa	TIAM	Tilia amurensis	2006	0.161972	0.676509	-0.584777	-0.760077	-1.16732	0.1477	1
1596	2_0_503	2	0	F	16fa	TIAM	Tilia amurensis	3037	0.193789	0.750445	-1.26323	1.26282	0.791119	-1.82355	0
1597	2_0_202	2	0	I	16fa	TIAM	Tilia amurensis	2005	0.139594	0.615222	-1.40082	-0.16435	-0.691982	0.539936	0
1598	2_0_503	2	0	F	16fa	TIAM	Tilia amurensis	3040	0.193789	0.750445	-1.26323	1.26282	0.791119	0.539936	1
1599	2_0_101	2	0	W	16fa	TIAM	Tilia amurensis	1024	0.138516	0.612028	-1.30042	0.228046	0.384705	-0.95126	0
1600	1_1_302	1	1	F	16fa	TIAM	Tilia amurensis	2008	0.176163	0.711131	-0.942497	0.755154	-0.691982	-0.332358	1
1601	3_0_101	3	0	W	16fa	TIAM	Tilia amurensis	1007	0.156659	0.662763	-0.192739	0.228046	-1.48256	0.1477	1
1602	2_0_310	2	0	F	16fa	TIAM	Tilia amurensis	10018	0.142646	0.624138	2.14912	0.228046	0.561526	-0.95126	1
1603	3_1_202	3	1	I	16fa	TIAM	Tilia amurensis	2005	0.25755	0.867721	-1.13607	-2.04128	-1.16732	-0.332358	1
1604	2_0_310	2	0	F	16fa	TIAM	Tilia amurensis	10020	0.142646	0.624138	2.14912	0.228046	0.561526	-1.82355	0
1605	3_1_405	3	1	W	16fa	TIAM	Tilia amurensis	5010	0.157708	0.665514	-0.380034	0.0482748	-0.691982	-0.95126	0
1606	2_1_304	2	1	I	16fa	TIAM	Tilia amurensis	4028	0.29572	0.924706	-0.282878	-1.23293	0.791119	-0.332358	1
1607	1_0_108	1	0	W	16fa	TIAM	Tilia amurensis	8010	0.165054	0.68428	-0.847778	-0.760077	-0.50334	0.1477	1
1608	3_1_405	3	1	W	16fa	TIAM	Tilia amurensis	5013	0.157708	0.665514	-0.380034	0.0482748	-0.691982	0.1477	0
1609	2_1_105	2	1	F	16fa	TIAM	Tilia amurensis	5016	0.186484	0.734603	-0.481593	0.856627	0.384705	-0.332358	1
1610	2_0_310	2	0	F	16fa	TIAM	Tilia amurensis	10026	0.142646	0.624138	2.14912	0.228046	0.561526	-0.332358	1
1611	3_1_103	3	1	I	16fa	TIAM	Tilia amurensis	3013	0.283787	0.907721	-1.11249	-0.16435	-0.0534555	0.1477	0
1612	1_0_402	1	0	W	16fa	TIAM	Tilia amurensis	2014	0.204802	0.773233	-2.1806	0.0482748	-0.336946	-0.95126	1
1613	1_1_506	1	1	W	16fa	TIAM	Tilia amurensis	6028	0.251906	0.858584	-1.06751	0.949973	0.718656	0.871566	1
1614	2_1_207	2	1	W	16fa	TIAM	Tilia amurensis	7015	0.111445	0.522408	-1.1557	-1.23293	-0.50334	-0.332358	0
1615	3_1_304	3	1	I	16fa	TIAM	Tilia amurensis	4004	0.169699	0.695721	-0.988663	0.755154	-0.0534555	0.1477	1
1616	2_1_105	2	1	F	16fa	TIAM	Tilia amurensis	5024	0.186484	0.734603	-0.481593	0.856627	0.384705	-0.95126	0
1617	2_0_204	2	0	W	16fa	TIAM	Tilia amurensis	4018	0.10882	0.512584	-1.334	1.11686	0.642274	-0.332358	1
1618	2_1_302	2	1	F	16fa	TIAM	Tilia amurensis	2016	0.161579	0.67551	0.748357	0.949973	0.988563	-0.332358	0
1619	1_0_405	1	0	W	16fa	TIAM	Tilia amurensis	5005	0.184754	0.730762	-1.95738	-0.16435	-0.50334	-0.332358	1
1620	2_0_204	2	0	W	16fa	TIAM	Tilia amurensis	4021	0.10882	0.512584	-1.334	1.11686	0.642274	-0.95126	1
1621	2_1_105	2	1	F	16fa	TIAM	Tilia amurensis	5038	0.186484	0.734603	-0.481593	0.856627	0.384705	-0.95126	1
1622	1_1_310	1	1	F	16fa	TIAM	Tilia amurensis	10020	0.0700492	0.331114	-0.0514434	0.0482748	-0.188102	-0.332358	1
1623	1_0_201	1	0	F	16fa	TIAM	Tilia amurensis	1011	0.274041	0.893311	-2.2528	0.0482748	-0.0534555	-0.332358	1
1624	1_1_201	1	1	F	16fa	TIAM	Tilia amurensis	1003	0.179515	0.718903	-1.29458	0.755154	-0.909754	-0.332358	1
1625	2_1_408	2	1	F	16fa	TIAM	Tilia amurensis	8015	0.115886	0.53851	-0.803464	-0.760077	0.182545	0.1477	1
1626	1_1_407	1	1	I	16fa	TIAM	Tilia amurensis	7033	0.136916	0.607238	-0.230978	1.11686	0.988563	0.1477	1
1627	1_0_201	1	0	F	16fa	TIAM	Tilia amurensis	1017	0.274041	0.893311	-2.2528	0.0482748	-0.0534555	-0.95126	0
1628	2_0_402	2	0	W	16fa	TIAM	Tilia amurensis	2015	0.193065	0.748901	-1.38081	-0.760077	-0.188102	-0.95126	0
1629	2_0_402	2	0	W	16fa	TIAM	Tilia amurensis	2016	0.193065	0.748901	-1.38081	-0.760077	-0.188102	-0.95126	1
1630	2_0_204	2	0	W	16fa	TIAM	Tilia amurensis	4034	0.10882	0.512584	-1.334	1.11686	0.642274	0.1477	0
1631	2_1_302	2	1	F	16fa	TIAM	Tilia amurensis	2032	0.161579	0.67551	0.748357	0.949973	0.988563	0.1477	1
1632	2_0_402	2	0	W	16fa	TIAM	Tilia amurensis	2019	0.193065	0.748901	-1.38081	-0.760077	-0.188102	-0.95126	0
1633	1_1_402	1	1	W	16fa	TIAM	Tilia amurensis	2005	0.200454	0.764386	-1.01884	1.11686	-1.48256	-0.332358	1
1634	1_1_402	1	1	W	16fa	TIAM	Tilia amurensis	2007	0.200454	0.764386	-1.01884	1.11686	-1.48256	-0.332358	1
1635	1_0_406	1	0	F	16fa	TIAM	Tilia amurensis	6008	0.189894	0.742073	-1.33511	1.19212	-1.16732	-0.332358	1
1636	1_0_202	1	0	I	16fa	TIAM	Tilia amurensis	2005	0.232	0.824644	-1.3532	0.0482748	-0.0534555	0.539936	1
1637	1_1_402	1	1	W	16fa	TIAM	Tilia amurensis	2011	0.200454	0.764386	-1.01884	1.11686	-1.48256	-0.332358	0
1638	1_1_402	1	1	W	16fa	TIAM	Tilia amurensis	2012	0.200454	0.764386	-1.01884	1.11686	-1.48256	-0.95126	0
1639	2_0_504	2	0	F	16fa	TIAM	Tilia amurensis	4020	0.165401	0.685147	-1.26358	0.52113	0.287238	-0.332358	1
1640	1_1_402	1	1	W	16fa	TIAM	Tilia amurensis	2015	0.200454	0.764386	-1.01884	1.11686	-1.48256	0.1477	1
1641	1_1_402	1	1	W	16fa	TIAM	Tilia amurensis	2016	0.200454	0.764386	-1.01884	1.11686	-1.48256	0.1477	1
1642	1_0_202	1	0	I	16fa	TIAM	Tilia amurensis	2012	0.232	0.824644	-1.3532	0.0482748	-0.0534555	0.539936	1
1643	1_1_408	1	1	F	16fa	TIAM	Tilia amurensis	8011	0.118853	0.548928	-0.110315	0.52113	-0.0534555	-0.95126	1
1644	1_0_406	1	0	F	16fa	TIAM	Tilia amurensis	6018	0.189894	0.742073	-1.33511	1.19212	-1.16732	-0.332358	0
1645	1_1_202	1	1	I	16fa	TIAM	Tilia amurensis	2005	0.178292	0.716085	-1.41465	0.52113	-0.691982	-0.95126	1
1646	1_1_202	1	1	I	16fa	TIAM	Tilia amurensis	2007	0.178292	0.716085	-1.41465	0.52113	-0.691982	-0.332358	1
1647	1_1_202	1	1	I	16fa	TIAM	Tilia amurensis	2010	0.178292	0.716085	-1.41465	0.52113	-0.691982	0.1477	1
1648	1_0_204	1	0	W	16fa	TIAM	Tilia amurensis	4009	0.204693	0.773013	-1.42514	-0.760077	-0.691982	0.1477	1
1649	1_1_405	1	1	W	16fa	TIAM	Tilia amurensis	5011	0.190441	0.743261	-0.762275	-0.424581	0.561526	-0.95126	1
1650	2_0_405	2	0	W	16fa	TIAM	Tilia amurensis	5017	0.1494	0.643206	-0.74643	1.45235	0.860045	0.1477	0
1651	3_1_107	3	1	F	16fa	TIAM	Tilia amurensis	7018	0.119822	0.552276	-0.131737	0.383771	-0.188102	-0.332358	1
1652	2_1_107	2	1	F	16fa	TIAM	Tilia amurensis	7013	0.142061	0.622443	-0.713166	0.0482748	0.791119	-1.82355	1
1653	1_0_408	1	0	F	16fa	TIAM	Tilia amurensis	8012	0.238827	0.836601	-0.838969	0.644002	-0.909754	-0.332358	1
1654	2_0_201	2	0	F	16fa	TIAM	Tilia amurensis	1017	0.135623	0.603329	-1.72807	0.52113	0.0694669	-0.95126	0
1655	2_0_405	2	0	W	16fa	TIAM	Tilia amurensis	5028	0.1494	0.643206	-0.74643	1.45235	0.860045	0.871566	1
1656	2_1_303	2	1	W	16fa	TIAM	Tilia amurensis	3021	0.208991	0.78158	0.269177	-0.424581	0.384705	-0.332358	1
1657	3_1_108	3	1	W	16fa	TIAM	Tilia amurensis	8004	0.119379	0.55075	-0.415236	0.0482748	-0.909754	0.1477	1
1658	1_0_509	1	0	I	16fa	TIAM	Tilia amurensis	9011	0.282342	0.905617	-1.15443	0.755154	-0.336946	0.1477	1
1659	2_1_310	2	1	F	16fa	TIAM	Tilia amurensis	10024	0.0954025	0.458364	-0.655056	0.228046	1.16177	0.539936	1
1660	3_1_108	3	1	W	16fa	TIAM	Tilia amurensis	8006	0.119379	0.55075	-0.415236	0.0482748	-0.909754	-0.95126	0
1661	2_0_405	2	0	W	16fa	TIAM	Tilia amurensis	5036	0.1494	0.643206	-0.74643	1.45235	0.860045	0.1477	0
1662	2_0_405	2	0	W	16fa	TIAM	Tilia amurensis	5037	0.1494	0.643206	-0.74643	1.45235	0.860045	-0.95126	0
1663	2_0_405	2	0	W	16fa	TIAM	Tilia amurensis	5040	0.1494	0.643206	-0.74643	1.45235	0.860045	-0.332358	1
1664	1_0_410	1	0	I	16fa	TIAM	Tilia amurensis	10008	0.235184	0.830263	-1.51278	-0.760077	-0.0534555	0.1477	1
1665	1_1_406	1	1	F	16fa	TIAM	Tilia amurensis	6012	0.167592	0.690571	-0.377883	0.949973	-0.50334	-0.95126	0
1666	2_0_405	2	0	W	16fa	TIAM	Tilia amurensis	5045	0.1494	0.643206	-0.74643	1.45235	0.860045	0.1477	1
1667	3_1_503	3	1	F	16fa	TIAM	Tilia amurensis	3017	0.154628	0.657384	-0.276714	0.949973	-0.336946	0.871566	1
1668	1_1_406	1	1	F	16fa	TIAM	Tilia amurensis	6017	0.167592	0.690571	-0.377883	0.949973	-0.50334	-0.95126	1
1669	1_1_406	1	1	F	16fa	TIAM	Tilia amurensis	6018	0.167592	0.690571	-0.377883	0.949973	-0.50334	-0.332358	1
1670	1_0_207	1	0	W	16fa	TIAM	Tilia amurensis	7029	0.219308	0.801446	-1.45233	0.383771	0.925765	0.871566	1
1671	2_1_503	2	1	F	16fa	TIAM	Tilia amurensis	3035	0.149046	0.642227	0.605397	0.383771	0.561526	-0.95126	0
1672	3_1_503	3	1	F	16fa	TIAM	Tilia amurensis	3024	0.154628	0.657384	-0.276714	0.949973	-0.336946	0.1477	1
1673	1_0_207	1	0	W	16fa	TIAM	Tilia amurensis	7072	0.219308	0.801446	-1.45233	0.383771	0.925765	-0.95126	0
1674	2_1_503	2	1	F	16fa	TIAM	Tilia amurensis	3038	0.149046	0.642227	0.605397	0.383771	0.561526	-0.95126	0
1675	3_1_503	3	1	F	16fa	TIAM	Tilia amurensis	3027	0.154628	0.657384	-0.276714	0.949973	-0.336946	-0.95126	1
1676	3_1_503	3	1	F	16fa	TIAM	Tilia amurensis	3029	0.154628	0.657384	-0.276714	0.949973	-0.336946	-0.332358	1
1677	1_0_302	1	0	F	16fa	TIAM	Tilia amurensis	2013	0.218548	0.800015	-1.80287	1.19212	-0.336946	-0.95126	1
1678	1_1_309	1	1	W	16fa	TIAM	Tilia amurensis	9028	0.0819423	0.395706	0.178185	-0.424581	0.860045	-0.332358	1
1679	1_0_510	1	0	W	16fa	TIAM	Tilia amurensis	10017	0.229539	0.820246	-1.55743	-0.16435	0.384705	-0.332358	1
1680	1_0_510	1	0	W	16fa	TIAM	Tilia amurensis	10019	0.229539	0.820246	-1.55743	-0.16435	0.384705	0.1477	1
1681	2_0_406	2	0	F	16fa	TIAM	Tilia amurensis	6008	0.216128	0.795424	-0.250013	1.0364	-1.16732	-0.95126	1
1682	1_0_302	1	0	F	16fa	TIAM	Tilia amurensis	2018	0.218548	0.800015	-1.80287	1.19212	-0.336946	0.1477	1
1683	2_0_406	2	0	F	16fa	TIAM	Tilia amurensis	6012	0.216128	0.795424	-0.250013	1.0364	-1.16732	0.1477	1
1684	1_1_302	1	1	F	16fa	TIAM	Tilia amurensis	2017	0.176163	0.711131	-0.942497	0.755154	-0.691982	-0.332358	0
1685	2_1_201	2	1	F	16fa	TIAM	Tilia amurensis	1016	0.191697	0.745971	0.874537	-0.760077	0.642274	0.539936	0
1686	2_0_406	2	0	F	16fa	TIAM	Tilia amurensis	6017	0.216128	0.795424	-0.250013	1.0364	-1.16732	-0.95126	1
1687	2_0_406	2	0	F	16fa	TIAM	Tilia amurensis	6020	0.216128	0.795424	-0.250013	1.0364	-1.16732	0.1477	1
1688	1_1_108	1	1	W	16fa	TIAM	Tilia amurensis	8012	0.10096	0.481694	-0.493922	0.228046	-0.188102	-0.95126	1
1689	1_1_207	1	1	W	16fa	TIAM	Tilia amurensis	7011	0.0965441	0.463265	-0.613736	-0.760077	0.182545	-0.332358	1
1690	1_1_207	1	1	W	16fa	TIAM	Tilia amurensis	7013	0.0965441	0.463265	-0.613736	-0.760077	0.182545	0.1477	1
1691	1_1_407	1	1	I	16fa	TIAM	Tilia amurensis	7017	0.136916	0.607238	-0.230978	1.11686	0.988563	-0.332358	0
1692	1_1_407	1	1	I	16fa	TIAM	Tilia amurensis	7018	0.136916	0.607238	-0.230978	1.11686	0.988563	-0.332358	1
1693	2_0_204	2	0	W	16fa	TIAM	Tilia amurensis	4015	0.10882	0.512584	-1.334	1.11686	0.642274	-0.95126	0
1694	2_1_105	2	1	F	16fa	TIAM	Tilia amurensis	5031	0.186484	0.734603	-0.481593	0.856627	0.384705	-0.332358	1
1695	1_1_407	1	1	I	16fa	TIAM	Tilia amurensis	7023	0.136916	0.607238	-0.230978	1.11686	0.988563	-0.332358	0
1696	2_0_506	2	0	W	16fa	TIAM	Tilia amurensis	6019	0.120817	0.555685	-0.167521	-0.424581	0.718656	-0.332358	0
1697	1_0_208	1	0	I	16fa	TIAM	Tilia amurensis	8025	0.213074	0.789557	-1.30795	0.0482748	0.791119	0.539936	1
1698	2_0_506	2	0	W	16fa	TIAM	Tilia amurensis	6024	0.120817	0.555685	-0.167521	-0.424581	0.718656	-0.332358	1
1699	2_0_209	2	0	F	16fa	TIAM	Tilia amurensis	9039	0.136033	0.604573	0.70611	-0.16435	0.791119	-0.332358	1
1700	2_0_103	2	0	I	16fa	TIAM	Tilia amurensis	3020	0.134516	0.599949	-1.73808	0.755154	0.182545	0.1477	0
1701	3_1_208	3	1	I	16fa	TIAM	Tilia amurensis	8005	0.134558	0.600077	-0.160601	0.228046	-0.691982	-0.95126	1
1702	2_0_204	2	0	W	16fa	TIAM	Tilia amurensis	4027	0.10882	0.512584	-1.334	1.11686	0.642274	0.1477	1
1703	2_0_103	2	0	I	16fa	TIAM	Tilia amurensis	3025	0.134516	0.599949	-1.73808	0.755154	0.182545	-0.332358	0
1704	1_1_208	1	1	I	16fa	TIAM	Tilia amurensis	8014	0.0841382	0.4066	-0.440251	-0.424581	-0.0534555	-0.332358	1
1705	2_0_407	2	0	I	16fa	TIAM	Tilia amurensis	7014	0.124322	0.567469	-0.140518	0.856627	0.384705	0.1477	1
1706	2_0_407	2	0	I	16fa	TIAM	Tilia amurensis	7016	0.124322	0.567469	-0.140518	0.856627	0.384705	-0.95126	0
1707	1_0_505	1	0	I	16fa	TIAM	Tilia amurensis	5011	0.175101	0.708639	-1.52976	0.383771	-0.50334	-0.95126	0
1708	1_0_505	1	0	I	16fa	TIAM	Tilia amurensis	5013	0.175101	0.708639	-1.52976	0.383771	-0.50334	-0.332358	1
1709	1_0_209	1	0	F	16fa	TIAM	Tilia amurensis	9011	0.280082	0.902303	-0.853717	0.52113	0.384705	-0.332358	1
1710	2_0_407	2	0	I	16fa	TIAM	Tilia amurensis	7026	0.124322	0.567469	-0.140518	0.856627	0.384705	-0.332358	1
1711	2_0_407	2	0	I	16fa	TIAM	Tilia amurensis	7027	0.124322	0.567469	-0.140518	0.856627	0.384705	-0.332358	1
1712	1_1_408	1	1	F	16fa	TIAM	Tilia amurensis	8009	0.118853	0.548928	-0.110315	0.52113	-0.0534555	-0.332358	1
1713	1_0_209	1	0	F	16fa	TIAM	Tilia amurensis	9015	0.280082	0.902303	-0.853717	0.52113	0.384705	-0.95126	1
1714	2_0_504	2	0	F	16fa	TIAM	Tilia amurensis	4025	0.165401	0.685147	-1.26358	0.52113	0.287238	0.1477	1
1715	1_1_209	1	1	F	16fa	TIAM	Tilia amurensis	9010	0.0907384	0.437712	-0.361319	0.383771	-0.691982	-0.332358	1
1716	1_1_408	1	1	F	16fa	TIAM	Tilia amurensis	8014	0.118853	0.548928	-0.110315	0.52113	-0.0534555	-0.332358	0
1717	1_0_106	1	0	I	16fa	TIAM	Tilia amurensis	6008	0.146806	0.635985	-1.02995	-0.424581	-0.691982	0.1477	0
1718	2_0_407	2	0	I	16fa	TIAM	Tilia amurensis	7035	0.124322	0.567469	-0.140518	0.856627	0.384705	0.539936	1
1719	1_1_408	1	1	F	16fa	TIAM	Tilia amurensis	8017	0.118853	0.548928	-0.110315	0.52113	-0.0534555	-0.332358	1
1720	3_1_209	3	1	F	16fa	TIAM	Tilia amurensis	9020	0.155089	0.65861	0.232215	0.755154	0.0694669	-0.332358	1
1721	1_1_209	1	1	F	16fa	TIAM	Tilia amurensis	9019	0.0907384	0.437712	-0.361319	0.383771	-0.691982	-0.332358	1
1722	2_0_301	2	0	I	16fa	TIAM	Tilia amurensis	1021	0.167147	0.689475	-1.46706	0.856627	0.561526	-0.332358	1
1723	3_0_309	3	0	W	16fa	TIAM	Tilia amurensis	9007	0.14608	0.633941	-1.36408	-0.16435	0.0694669	0.1477	0
1724	1_0_506	1	0	W	16fa	TIAM	Tilia amurensis	6009	0.188104	0.73817	-1.02721	-0.424581	-1.48256	-0.332358	1
1725	2_0_509	2	0	I	16fa	TIAM	Tilia amurensis	9022	0.0849156	0.410389	0.515054	0.644002	0.0694669	0.539936	0
1726	2_1_505	2	1	I	16fa	TIAM	Tilia amurensis	5011	0.12727	0.577127	0.304248	-0.16435	1.21508	0.1477	1
1727	2_1_202	2	1	I	16fa	TIAM	Tilia amurensis	2029	0.204837	0.773304	0.203053	0.228046	0.561526	-0.95126	0
1728	2_0_509	2	0	I	16fa	TIAM	Tilia amurensis	9026	0.0849156	0.410389	0.515054	0.644002	0.0694669	-0.332358	1
1729	2_0_509	2	0	I	16fa	TIAM	Tilia amurensis	9028	0.0849156	0.410389	0.515054	0.644002	0.0694669	-0.95126	1
1730	2_1_107	2	1	F	16fa	TIAM	Tilia amurensis	7016	0.142061	0.622443	-0.713166	0.0482748	0.791119	-0.95126	0
1731	1_0_509	1	0	I	16fa	TIAM	Tilia amurensis	9006	0.282342	0.905617	-1.15443	0.755154	-0.336946	0.1477	1
1732	1_0_301	1	0	I	16fa	TIAM	Tilia amurensis	1013	0.346775	0.99038	-1.96868	-0.16435	-0.188102	-0.332358	0
1733	1_0_301	1	0	I	16fa	TIAM	Tilia amurensis	1014	0.346775	0.99038	-1.96868	-0.16435	-0.188102	-0.332358	1
1734	2_1_505	2	1	I	16fa	TIAM	Tilia amurensis	5020	0.12727	0.577127	0.304248	-0.16435	1.21508	-0.332358	1
1735	1_0_301	1	0	I	16fa	TIAM	Tilia amurensis	1015	0.346775	0.99038	-1.96868	-0.16435	-0.188102	-0.95126	0
1736	2_0_201	2	0	F	16fa	TIAM	Tilia amurensis	1022	0.135623	0.603329	-1.72807	0.52113	0.0694669	-0.332358	0
1737	1_1_505	1	1	I	16fa	TIAM	Tilia amurensis	5009	0.220801	0.804245	-1.40481	-0.16435	-0.0534555	-0.332358	1
1738	1_0_301	1	0	I	16fa	TIAM	Tilia amurensis	1019	0.346775	0.99038	-1.96868	-0.16435	-0.188102	0.539936	0
1739	1_1_301	1	1	I	16fa	TIAM	Tilia amurensis	1008	0.186677	0.73503	-1.42491	0.0482748	-0.188102	0.1477	1
1740	2_1_310	2	1	F	16fa	TIAM	Tilia amurensis	10027	0.0954025	0.458364	-0.655056	0.228046	1.16177	-1.82355	1
1741	1_1_410	1	1	I	16fa	TIAM	Tilia amurensis	10015	0.085412	0.41279	0.46136	-2.04128	-0.0534555	-0.332358	1
1742	1_0_107	1	0	F	16fa	TIAM	Tilia amurensis	7016	0.162416	0.677639	-0.955225	-0.16435	0.561526	0.1477	0
1743	3_0_209	3	0	F	16fa	TIAM	Tilia amurensis	9007	0.191981	0.74658	-1.22404	0.228046	0.791119	0.1477	1
1744	2_1_310	2	1	F	16fa	TIAM	Tilia amurensis	10034	0.0954025	0.458364	-0.655056	0.228046	1.16177	0.1477	1
1745	2_1_310	2	1	F	16fa	TIAM	Tilia amurensis	10035	0.0954025	0.458364	-0.655056	0.228046	1.16177	0.539936	1
1746	1_0_101	1	0	W	16fa	TIAM	Tilia amurensis	1016	0.258864	0.869818	-2.22939	0.52113	-0.188102	0.539936	0
1747	1_0_101	1	0	W	16fa	TIAM	Tilia amurensis	1018	0.258864	0.869818	-2.22939	0.52113	-0.188102	-0.332358	0
1748	3_0_402	3	0	W	16fa	TIAM	Tilia amurensis	2002	0.0793608	0.38252	-0.696967	0.228046	-0.909754	0.539936	1
1749	3_0_402	3	0	W	16fa	TIAM	Tilia amurensis	2004	0.0793608	0.38252	-0.696967	0.228046	-0.909754	-0.332358	1
1750	3_0_402	3	0	W	16fa	TIAM	Tilia amurensis	2005	0.0793608	0.38252	-0.696967	0.228046	-0.909754	0.539936	1
1751	2_1_204	2	1	W	16fa	TIAM	Tilia amurensis	4016	0.192361	0.747397	-0.0942206	-2.04128	-0.0534555	0.1477	1
1752	3_0_402	3	0	W	16fa	TIAM	Tilia amurensis	2008	0.0793608	0.38252	-0.696967	0.228046	-0.909754	-0.332358	1
1753	2_1_503	2	1	F	16fa	TIAM	Tilia amurensis	3044	0.149046	0.642227	0.605397	0.383771	0.561526	-0.332358	1
1754	1_0_510	1	0	W	16fa	TIAM	Tilia amurensis	10015	0.229539	0.820246	-1.55743	-0.16435	0.384705	-0.332358	1
1755	1_1_506	1	1	W	16fa	TIAM	Tilia amurensis	6016	0.251906	0.858584	-1.06751	0.949973	0.718656	-0.95126	0
1756	1_1_506	1	1	W	16fa	TIAM	Tilia amurensis	6017	0.251906	0.858584	-1.06751	0.949973	0.718656	-0.95126	1
1757	1_0_103	1	0	I	16fa	TIAM	Tilia amurensis	3009	0.293155	0.921114	-1.52315	-0.760077	-0.336946	-0.95126	1
1758	2_0_503	2	0	F	16fa	TIAM	Tilia amurensis	3049	0.193789	0.750445	-1.26323	1.26282	0.791119	0.1477	1
1759	2_0_310	2	0	F	16fa	TIAM	Tilia amurensis	10022	0.142646	0.624138	2.14912	0.228046	0.561526	0.1477	1
1760	1_0_302	1	0	F	16fa	TIAM	Tilia amurensis	2021	0.218548	0.800015	-1.80287	1.19212	-0.336946	0.1477	1
1761	2_0_503	2	0	F	16fa	TIAM	Tilia amurensis	3052	0.193789	0.750445	-1.26323	1.26282	0.791119	0.539936	1
1762	1_0_302	1	0	F	16fa	TIAM	Tilia amurensis	2023	0.218548	0.800015	-1.80287	1.19212	-0.336946	0.1477	1
1763	1_1_503	1	1	F	16fa	TIAM	Tilia amurensis	3013	0.186442	0.73451	-1.1801	-0.424581	0.0694669	0.1477	1
1764	1_1_503	1	1	F	16fa	TIAM	Tilia amurensis	3014	0.186442	0.73451	-1.1801	-0.424581	0.0694669	-0.332358	1
1765	1_0_302	1	0	F	16fa	TIAM	Tilia amurensis	2026	0.218548	0.800015	-1.80287	1.19212	-0.336946	-0.332358	0
1766	2_1_207	2	1	W	16fa	TIAM	Tilia amurensis	7012	0.111445	0.522408	-1.1557	-1.23293	-0.50334	0.539936	0
1767	3_0_103	3	0	I	16fa	TIAM	Tilia amurensis	3009	0.117276	0.543425	-0.259794	-2.04128	0.384705	0.712135	1
1768	2_0_107	2	0	F	16fa	TIAM	Tilia amurensis	7017	0.105395	0.499408	-0.142637	0.383771	0.642274	0.1477	1
1769	2_0_107	2	0	F	16fa	TIAM	Tilia amurensis	7022	0.105395	0.499408	-0.142637	0.383771	0.642274	0.1477	1
1770	2_0_107	2	0	F	16fa	TIAM	Tilia amurensis	7023	0.105395	0.499408	-0.142637	0.383771	0.642274	-1.82355	0
1771	2_0_303	2	0	W	16fa	TIAM	Tilia amurensis	3008	0.133563	0.59702	-1.20916	0.0482748	-0.50334	-0.332358	1
1772	1_1_310	1	1	F	16fa	TIAM	Tilia amurensis	10015	0.0700492	0.331114	-0.0514434	0.0482748	-0.188102	-0.95126	1
1773	1_1_103	1	1	I	16fa	TIAM	Tilia amurensis	3007	0.186369	0.734349	-1.93692	0.52113	-0.691982	-0.332358	0
1774	1_0_303	1	0	W	16fa	TIAM	Tilia amurensis	3004	0.212071	0.787612	-1.823	0.0482748	-0.336946	0.1477	1
1775	3_0_105	3	0	F	16fa	TIAM	Tilia amurensis	5007	0.0763741	0.366719	-0.649455	-0.16435	-0.0534555	0.1477	0
1776	1_0_303	1	0	W	16fa	TIAM	Tilia amurensis	3006	0.212071	0.787612	-1.823	0.0482748	-0.336946	0.1477	1
1777	3_0_105	3	0	F	16fa	TIAM	Tilia amurensis	5010	0.0763741	0.366719	-0.649455	-0.16435	-0.0534555	-0.95126	1
1778	1_0_504	1	0	F	16fa	TIAM	Tilia amurensis	4013	0.161834	0.676158	-1.93051	-0.16435	-0.50334	-1.82355	0
1779	2_1_408	2	1	F	16fa	TIAM	Tilia amurensis	8017	0.115886	0.53851	-0.803464	-0.760077	0.182545	0.1477	1
1780	1_1_509	1	1	I	16fa	TIAM	Tilia amurensis	9008	0.203809	0.77123	-1.56488	-0.16435	0.0694669	-0.332358	1
1781	3_0_106	3	0	I	16fa	TIAM	Tilia amurensis	6003	0.0867996	0.419429	-0.340018	-0.16435	-0.336946	-1.82355	0
1782	3_1_309	3	1	W	16fa	TIAM	Tilia amurensis	9007	0.181978	0.72452	-0.0514793	0.0482748	-1.48256	0.1477	1
1783	1_1_303	1	1	W	16fa	TIAM	Tilia amurensis	3004	0.167595	0.690578	-0.813173	0.0482748	-2.46178	-0.95126	1
1784	1_1_504	1	1	F	16fa	TIAM	Tilia amurensis	4011	0.211936	0.787349	-0.884914	1.39254	0.384705	0.1477	1
1785	3_1_309	3	1	W	16fa	TIAM	Tilia amurensis	9009	0.181978	0.72452	-0.0514793	0.0482748	-1.48256	-1.82355	0
1786	1_1_303	1	1	W	16fa	TIAM	Tilia amurensis	3009	0.167595	0.690578	-0.813173	0.0482748	-2.46178	-0.332358	0
1787	2_1_101	2	1	W	16fa	TIAM	Tilia amurensis	1014	0.189362	0.740917	0.663148	0.0482748	-0.50334	0.1477	1
1788	1_1_504	1	1	F	16fa	TIAM	Tilia amurensis	4017	0.211936	0.787349	-0.884914	1.39254	0.384705	-0.332358	1
1789	2_1_209	2	1	F	16fa	TIAM	Tilia amurensis	9015	0.0928758	0.447305	-1.07804	-0.16435	0.287238	-0.332358	1
1790	1_1_105	1	1	F	16fa	TIAM	Tilia amurensis	5011	0.150754	0.646924	-0.74524	0.0482748	-0.336946	-0.95126	0
1791	2_1_101	2	1	W	16fa	TIAM	Tilia amurensis	1019	0.189362	0.740917	0.663148	0.0482748	-0.50334	0.539936	1
1792	1_1_105	1	1	F	16fa	TIAM	Tilia amurensis	5012	0.150754	0.646924	-0.74524	0.0482748	-0.336946	0.1477	1
1793	1_1_105	1	1	F	16fa	TIAM	Tilia amurensis	5013	0.150754	0.646924	-0.74524	0.0482748	-0.336946	0.1477	1
1794	1_1_504	1	1	F	16fa	TIAM	Tilia amurensis	4023	0.211936	0.787349	-0.884914	1.39254	0.384705	-0.332358	1
1795	2_0_304	2	0	I	16fa	TIAM	Tilia amurensis	4006	0.14352	0.626656	-0.825888	0.52113	-1.16732	-0.332358	0
1796	2_0_304	2	0	I	16fa	TIAM	Tilia amurensis	4007	0.14352	0.626656	-0.825888	0.52113	-1.16732	-0.95126	0
1797	1_1_504	1	1	F	16fa	TIAM	Tilia amurensis	4029	0.211936	0.787349	-0.884914	1.39254	0.384705	-0.332358	1
1798	2_0_410	2	0	I	16fa	TIAM	Tilia amurensis	10034	0.102625	0.488432	0.99975	0.383771	0.988563	0.1477	1
1799	1_0_309	1	0	W	16fa	TIAM	Tilia amurensis	9010	0.385751	1.0343	-1.24266	0.228046	-0.691982	-0.332358	0
1800	2_0_410	2	0	I	16fa	TIAM	Tilia amurensis	10040	0.102625	0.488432	0.99975	0.383771	0.988563	-0.332358	1
1801	1_1_405	1	1	W	16fa	TIAM	Tilia amurensis	5007	0.190441	0.743261	-0.762275	-0.424581	0.561526	-0.95126	1
1802	3_1_107	3	1	F	16fa	TIAM	Tilia amurensis	7014	0.119822	0.552276	-0.131737	0.383771	-0.188102	-0.95126	1
1803	2_1_202	2	1	I	16fa	TIAM	Tilia amurensis	2025	0.204837	0.773304	0.203053	0.228046	0.561526	-0.332358	0
1804	3_0_208	3	0	I	16fa	TIAM	Tilia amurensis	8007	0.142977	0.625094	-1.1466	-1.23293	-0.336946	0.1477	1
1805	2_0_201	2	0	F	16fa	TIAM	Tilia amurensis	1013	0.135623	0.603329	-1.72807	0.52113	0.0694669	-0.332358	1
1806	1_1_106	1	1	I	16fa	TIAM	Tilia amurensis	6009	0.12771	0.57855	-0.936928	0.644002	-0.188102	-0.332358	1
1807	1_1_106	1	1	I	16fa	TIAM	Tilia amurensis	6011	0.12771	0.57855	-0.936928	0.644002	-0.188102	0.1477	1
1808	1_1_106	1	1	I	16fa	TIAM	Tilia amurensis	6010	0.12771	0.57855	-0.936928	0.644002	-0.188102	-0.332358	0
1809	1_1_106	1	1	I	16fa	TIAM	Tilia amurensis	6013	0.12771	0.57855	-0.936928	0.644002	-0.188102	-0.332358	0
1810	2_0_201	2	0	F	16fa	TIAM	Tilia amurensis	1019	0.135623	0.603329	-1.72807	0.52113	0.0694669	-0.332358	1
1811	2_0_309	2	0	W	16fa	TIAM	Tilia amurensis	9006	0.123074	0.56331	0.944982	0.755154	-0.691982	0.1477	0
1812	1_1_106	1	1	I	16fa	TIAM	Tilia amurensis	6014	0.12771	0.57855	-0.936928	0.644002	-0.188102	-0.95126	0
1813	3_1_108	3	1	W	16fa	TIAM	Tilia amurensis	8003	0.119379	0.55075	-0.415236	0.0482748	-0.909754	0.1477	1
1814	1_0_509	1	0	I	16fa	TIAM	Tilia amurensis	9010	0.282342	0.905617	-1.15443	0.755154	-0.336946	0.1477	1
1815	2_1_510	2	1	W	16fa	TIAM	Tilia amurensis	10033	0.106098	0.502147	-0.344167	0.52113	0.0694669	0.1477	0
1816	3_1_310	3	1	F	16fa	TIAM	Tilia amurensis	10035	0.155262	0.65907	-0.143329	0.52113	-0.909754	-0.95126	1
1817	1_1_505	1	1	I	16fa	TIAM	Tilia amurensis	5012	0.220801	0.804245	-1.40481	-0.16435	-0.0534555	-0.95126	1
1818	1_0_107	1	0	F	16fa	TIAM	Tilia amurensis	7014	0.162416	0.677639	-0.955225	-0.16435	0.561526	0.539936	1
1819	2_0_309	2	0	W	16fa	TIAM	Tilia amurensis	9015	0.123074	0.56331	0.944982	0.755154	-0.691982	-0.95126	0
1820	3_1_310	3	1	F	16fa	TIAM	Tilia amurensis	10041	0.155262	0.65907	-0.143329	0.52113	-0.909754	-0.95126	0
1821	1_0_207	1	0	W	16fa	TIAM	Tilia amurensis	7021	0.219308	0.801446	-1.45233	0.383771	0.925765	0.1477	1
1822	3_0_108	3	0	W	16fa	TIAM	Tilia amurensis	8017	0.110625	0.519363	1.22571	-0.424581	1.4551	0.1477	1
1823	2_1_103	2	1	I	16fa	TIAM	Tilia amurensis	3035	0.219167	0.801182	-0.03598	0.644002	1.21508	0.1477	1
1824	3_0_504	3	0	F	16fa	TIAM	Tilia amurensis	4003	0.127283	0.577169	-1.39249	0.383771	-1.48256	-0.332358	1
1825	3_1_101	3	1	W	16fa	TIAM	Tilia amurensis	1009	0.423712	1.07301	-0.816065	-0.16435	-0.188102	-0.332358	1
1826	3_1_101	3	1	W	16fa	TIAM	Tilia amurensis	1010	0.423712	1.07301	-0.816065	-0.16435	-0.188102	0.1477	1
1827	1_1_107	1	1	F	16fa	TIAM	Tilia amurensis	7011	0.111861	0.523944	-0.729185	0.228046	0.47588	-0.332358	1
1828	3_1_101	3	1	W	16fa	TIAM	Tilia amurensis	1013	0.423712	1.07301	-0.816065	-0.16435	-0.188102	-0.332358	1
1829	2_0_503	2	0	F	16fa	TIAM	Tilia amurensis	3036	0.193789	0.750445	-1.26323	1.26282	0.791119	-0.95126	1
1830	1_1_302	1	1	F	16fa	TIAM	Tilia amurensis	2006	0.176163	0.711131	-0.942497	0.755154	-0.691982	-0.95126	1
1831	1_1_302	1	1	F	16fa	TIAM	Tilia amurensis	2007	0.176163	0.711131	-0.942497	0.755154	-0.691982	-0.332358	1
1832	1_1_506	1	1	W	16fa	TIAM	Tilia amurensis	6014	0.251906	0.858584	-1.06751	0.949973	0.718656	-0.95126	0
1833	2_0_503	2	0	F	16fa	TIAM	Tilia amurensis	3048	0.193789	0.750445	-1.26323	1.26282	0.791119	-0.332358	0
1834	3_0_405	3	0	W	16fa	TIAM	Tilia amurensis	5003	0.119116	0.54984	-1.45695	0.755154	-1.16732	-0.95126	1
1835	1_0_510	1	0	W	16fa	TIAM	Tilia amurensis	10021	0.229539	0.820246	-1.55743	-0.16435	0.384705	-0.332358	1
1836	2_0_503	2	0	F	16fa	TIAM	Tilia amurensis	3051	0.193789	0.750445	-1.26323	1.26282	0.791119	-0.95126	1
1837	3_0_506	3	0	W	16fa	TIAM	Tilia amurensis	6002	0.1346	0.600206	-0.614567	0.755154	0.47588	0.539936	0
1838	1_1_506	1	1	W	16fa	TIAM	Tilia amurensis	6024	0.251906	0.858584	-1.06751	0.949973	0.718656	-0.95126	0
1839	1_0_402	1	0	W	16fa	TIAM	Tilia amurensis	2011	0.204802	0.773233	-2.1806	0.0482748	-0.336946	-0.95126	1
1840	1_0_402	1	0	W	16fa	TIAM	Tilia amurensis	2013	0.204802	0.773233	-2.1806	0.0482748	-0.336946	-0.332358	0
1841	2_1_105	2	1	F	16fa	TIAM	Tilia amurensis	5020	0.186484	0.734603	-0.481593	0.856627	0.384705	-0.332358	1
1842	1_0_402	1	0	W	16fa	TIAM	Tilia amurensis	2015	0.204802	0.773233	-2.1806	0.0482748	-0.336946	0.1477	0
1843	1_1_108	1	1	W	16fa	TIAM	Tilia amurensis	8011	0.10096	0.481694	-0.493922	0.228046	-0.188102	0.1477	0
1844	1_1_506	1	1	W	16fa	TIAM	Tilia amurensis	6031	0.251906	0.858584	-1.06751	0.949973	0.718656	-0.332358	0
1845	1_1_108	1	1	W	16fa	TIAM	Tilia amurensis	8013	0.10096	0.481694	-0.493922	0.228046	-0.188102	-0.95126	1
1846	1_1_108	1	1	W	16fa	TIAM	Tilia amurensis	8018	0.10096	0.481694	-0.493922	0.228046	-0.188102	-0.332358	0
1847	1_1_310	1	1	F	16fa	TIAM	Tilia amurensis	10014	0.0700492	0.331114	-0.0514434	0.0482748	-0.188102	-0.332358	1
1848	3_1_207	3	1	W	16fa	TIAM	Tilia amurensis	7004	0.138817	0.612921	-0.397601	-2.04128	-1.88897	-0.332358	1
1849	3_0_506	3	0	W	16fa	TIAM	Tilia amurensis	6024	0.1346	0.600206	-0.614567	0.755154	0.47588	-0.95126	1
1850	1_1_407	1	1	I	16fa	TIAM	Tilia amurensis	7032	0.136916	0.607238	-0.230978	1.11686	0.988563	0.539936	1
1851	3_0_406	3	0	F	16fa	TIAM	Tilia amurensis	6016	0.0850327	0.410957	-0.792261	0.228046	-0.0534555	0.539936	1
1852	2_0_103	2	0	I	16fa	TIAM	Tilia amurensis	3024	0.134516	0.599949	-1.73808	0.755154	0.182545	-0.332358	1
1853	3_1_505	3	1	I	16fa	TIAM	Tilia amurensis	5006	0.121098	0.55664	-0.0824268	-0.424581	-0.188102	-0.332358	0
1854	2_1_302	2	1	F	16fa	TIAM	Tilia amurensis	2028	0.161579	0.67551	0.748357	0.949973	0.988563	0.871566	1
1855	3_1_106	3	1	I	16fa	TIAM	Tilia amurensis	6004	0.18342	0.727774	-0.570706	0.228046	-0.336946	-0.332358	0
1856	1_0_406	1	0	F	16fa	TIAM	Tilia amurensis	6003	0.189894	0.742073	-1.33511	1.19212	-1.16732	-0.332358	1
1857	1_1_402	1	1	W	16fa	TIAM	Tilia amurensis	2006	0.200454	0.764386	-1.01884	1.11686	-1.48256	-0.332358	1
1858	1_0_406	1	0	F	16fa	TIAM	Tilia amurensis	6005	0.189894	0.742073	-1.33511	1.19212	-1.16732	-0.332358	0
1859	1_1_509	1	1	I	16fa	TIAM	Tilia amurensis	9018	0.203809	0.77123	-1.56488	-0.16435	0.0694669	-0.332358	1
1860	1_1_402	1	1	W	16fa	TIAM	Tilia amurensis	2009	0.200454	0.764386	-1.01884	1.11686	-1.48256	-0.95126	0
1861	2_0_504	2	0	F	16fa	TIAM	Tilia amurensis	4019	0.165401	0.685147	-1.26358	0.52113	0.287238	-0.332358	1
1862	2_1_106	2	1	I	16fa	TIAM	Tilia amurensis	6007	0.159942	0.671311	-0.257885	-0.760077	-0.50334	-0.95126	1
1863	2_0_504	2	0	F	16fa	TIAM	Tilia amurensis	4021	0.165401	0.685147	-1.26358	0.52113	0.287238	-0.332358	1
1864	3_0_207	3	0	W	16fa	TIAM	Tilia amurensis	7004	0.11277	0.527277	-0.154442	0.52113	-0.50334	-0.95126	1
1865	1_0_406	1	0	F	16fa	TIAM	Tilia amurensis	6015	0.189894	0.742073	-1.33511	1.19212	-1.16732	-0.332358	1
1866	1_0_406	1	0	F	16fa	TIAM	Tilia amurensis	6016	0.189894	0.742073	-1.33511	1.19212	-1.16732	0.1477	1
1867	1_1_408	1	1	F	16fa	TIAM	Tilia amurensis	8010	0.118853	0.548928	-0.110315	0.52113	-0.0534555	-0.95126	0
1868	3_0_303	3	0	W	16fa	TIAM	Tilia amurensis	3013	0.0582528	0.255181	-0.95341	0.0482748	-0.50334	0.1477	0
1869	3_0_207	3	0	W	16fa	TIAM	Tilia amurensis	7011	0.11277	0.527277	-0.154442	0.52113	-0.50334	-0.332358	1
1870	1_0_209	1	0	F	16fa	TIAM	Tilia amurensis	9020	0.280082	0.902303	-0.853717	0.52113	0.384705	-0.332358	1
1871	3_0_207	3	0	W	16fa	TIAM	Tilia amurensis	7014	0.11277	0.527277	-0.154442	0.52113	-0.50334	-0.95126	0
1872	3_1_209	3	1	F	16fa	TIAM	Tilia amurensis	9019	0.155089	0.65861	0.232215	0.755154	0.0694669	-0.332358	0
1873	1_1_202	1	1	I	16fa	TIAM	Tilia amurensis	2008	0.178292	0.716085	-1.41465	0.52113	-0.691982	-0.95126	1
1874	3_1_107	3	1	F	16fa	TIAM	Tilia amurensis	7009	0.119822	0.552276	-0.131737	0.383771	-0.188102	0.1477	1
1875	3_0_510	3	0	W	16fa	TIAM	Tilia amurensis	10008	0.204603	0.772832	-0.888194	-0.424581	-1.16732	0.1477	0
1876	2_0_304	2	0	I	16fa	TIAM	Tilia amurensis	4016	0.14352	0.626656	-0.825888	0.52113	-1.16732	0.1477	0
1877	1_1_202	1	1	I	16fa	TIAM	Tilia amurensis	2015	0.178292	0.716085	-1.41465	0.52113	-0.691982	-0.332358	0
1878	2_0_207	2	0	W	16fa	TIAM	Tilia amurensis	7014	0.0953422	0.458103	-0.403582	-1.23293	-0.50334	-0.332358	0
1879	2_0_207	2	0	W	16fa	TIAM	Tilia amurensis	7013	0.0953422	0.458103	-0.403582	-1.23293	-0.50334	-1.82355	0
1880	2_0_509	2	0	I	16fa	TIAM	Tilia amurensis	9021	0.0849156	0.410389	0.515054	0.644002	0.0694669	-0.332358	1
1881	2_0_405	2	0	W	16fa	TIAM	Tilia amurensis	5022	0.1494	0.643206	-0.74643	1.45235	0.860045	0.1477	1
1882	1_0_408	1	0	F	16fa	TIAM	Tilia amurensis	8009	0.238827	0.836601	-0.838969	0.644002	-0.909754	0.1477	0
1883	2_0_301	2	0	I	16fa	TIAM	Tilia amurensis	1036	0.167147	0.689475	-1.46706	0.856627	0.561526	-0.332358	1
1884	1_1_405	1	1	W	16fa	TIAM	Tilia amurensis	5021	0.190441	0.743261	-0.762275	-0.424581	0.561526	-0.332358	0
1885	2_0_509	2	0	I	16fa	TIAM	Tilia amurensis	9032	0.0849156	0.410389	0.515054	0.644002	0.0694669	-0.332358	1
1886	2_1_303	2	1	W	16fa	TIAM	Tilia amurensis	3022	0.208991	0.78158	0.269177	-0.424581	0.384705	-0.332358	1
1887	3_0_410	3	0	I	16fa	TIAM	Tilia amurensis	10013	0.194109	0.751124	-1.46292	-0.760077	-0.188102	-0.332358	1
1888	2_1_510	2	1	W	16fa	TIAM	Tilia amurensis	10031	0.106098	0.502147	-0.344167	0.52113	0.0694669	-0.95126	1
1889	3_1_108	3	1	W	16fa	TIAM	Tilia amurensis	8007	0.119379	0.55075	-0.415236	0.0482748	-0.909754	-0.332358	1
1890	3_1_108	3	1	W	16fa	TIAM	Tilia amurensis	8008	0.119379	0.55075	-0.415236	0.0482748	-0.909754	0.1477	1
1891	2_0_505	2	0	I	16fa	TIAM	Tilia amurensis	5019	0.154792	0.657819	-1.17991	0.228046	0.287238	-0.332358	0
1892	3_1_503	3	1	F	16fa	TIAM	Tilia amurensis	3010	0.154628	0.657384	-0.276714	0.949973	-0.336946	0.1477	1
1893	3_1_302	3	1	F	16fa	TIAM	Tilia amurensis	2009	0.212409	0.78827	-0.91274	0.0482748	-0.336946	-0.332358	1
1894	3_1_310	3	1	F	16fa	TIAM	Tilia amurensis	10040	0.155262	0.65907	-0.143329	0.52113	-0.909754	-0.332358	0
1895	3_1_503	3	1	F	16fa	TIAM	Tilia amurensis	3015	0.154628	0.657384	-0.276714	0.949973	-0.336946	0.539936	1
1896	3_1_503	3	1	F	16fa	TIAM	Tilia amurensis	3016	0.154628	0.657384	-0.276714	0.949973	-0.336946	0.1477	1
1897	1_0_410	1	0	I	16fa	TIAM	Tilia amurensis	10012	0.235184	0.830263	-1.51278	-0.760077	-0.0534555	-0.95126	0
1898	3_1_503	3	1	F	16fa	TIAM	Tilia amurensis	3018	0.154628	0.657384	-0.276714	0.949973	-0.336946	0.1477	1
1899	1_1_406	1	1	F	16fa	TIAM	Tilia amurensis	6016	0.167592	0.690571	-0.377883	0.949973	-0.50334	-0.332358	1
1900	2_0_505	2	0	I	16fa	TIAM	Tilia amurensis	5030	0.154792	0.657819	-1.17991	0.228046	0.287238	-0.95126	0
1901	2_1_503	2	1	F	16fa	TIAM	Tilia amurensis	3033	0.149046	0.642227	0.605397	0.383771	0.561526	-0.95126	0
1902	3_1_201	3	1	F	16fa	TIAM	Tilia amurensis	1003	0.252397	0.859388	-1.45501	0.228046	-1.88897	0.1477	1
1903	3_1_201	3	1	F	16fa	TIAM	Tilia amurensis	1004	0.252397	0.859388	-1.45501	0.228046	-1.88897	0.1477	1
1904	3_1_201	3	1	F	16fa	TIAM	Tilia amurensis	1006	0.252397	0.859388	-1.45501	0.228046	-1.88897	-0.332358	0
1905	1_1_406	1	1	F	16fa	TIAM	Tilia amurensis	6022	0.167592	0.690571	-0.377883	0.949973	-0.50334	-0.332358	1
1906	1_1_406	1	1	F	16fa	TIAM	Tilia amurensis	6023	0.167592	0.690571	-0.377883	0.949973	-0.50334	-0.332358	0
1907	2_1_503	2	1	F	16fa	TIAM	Tilia amurensis	3040	0.149046	0.642227	0.605397	0.383771	0.561526	0.1477	1
1908	3_0_209	3	0	F	16fa	TIAM	Tilia amurensis	9025	0.191981	0.74658	-1.22404	0.228046	0.791119	0.1477	1
1909	1_0_302	1	0	F	16fa	TIAM	Tilia amurensis	2016	0.218548	0.800015	-1.80287	1.19212	-0.336946	0.1477	1
1910	1_0_302	1	0	F	16fa	TIAM	Tilia amurensis	2017	0.218548	0.800015	-1.80287	1.19212	-0.336946	-0.332358	1
1911	2_0_510	2	0	W	16fa	TIAM	Tilia amurensis	10023	0.0873139	0.421863	0.615658	0.383771	1.41025	0.1477	1
1912	2_0_510	2	0	W	16fa	TIAM	Tilia amurensis	10024	0.0873139	0.421863	0.615658	0.383771	1.41025	-0.332358	1
1913	1_1_503	1	1	F	16fa	TIAM	Tilia amurensis	3011	0.186442	0.73451	-1.1801	-0.424581	0.0694669	0.1477	1
1914	2_1_201	2	1	F	16fa	TIAM	Tilia amurensis	1015	0.191697	0.745971	0.874537	-0.760077	0.642274	-0.332358	1
1915	1_0_503	1	0	F	16fa	TIAM	Tilia amurensis	3018	0.173264	0.704291	-2.44759	0.0482748	0.0694669	-0.332358	1
1916	2_1_304	2	1	I	16fa	TIAM	Tilia amurensis	4037	0.29572	0.924706	-0.282878	-1.23293	0.791119	-0.332358	0
1917	3_1_504	3	1	F	16fa	TIAM	Tilia amurensis	4008	0.157994	0.666261	0.483359	-0.760077	-0.50334	0.1477	1
1918	1_0_503	1	0	F	16fa	TIAM	Tilia amurensis	3023	0.173264	0.704291	-2.44759	0.0482748	0.0694669	-0.332358	1
1919	2_0_107	2	0	F	16fa	TIAM	Tilia amurensis	7015	0.105395	0.499408	-0.142637	0.383771	0.642274	-0.332358	1
1920	3_1_504	3	1	F	16fa	TIAM	Tilia amurensis	4012	0.157994	0.666261	0.483359	-0.760077	-0.50334	0.1477	1
1921	2_1_201	2	1	F	16fa	TIAM	Tilia amurensis	1024	0.191697	0.745971	0.874537	-0.760077	0.642274	0.1477	0
1922	1_0_208	1	0	I	16fa	TIAM	Tilia amurensis	8018	0.213074	0.789557	-1.30795	0.0482748	0.791119	-0.332358	0
1923	1_1_407	1	1	I	16fa	TIAM	Tilia amurensis	7020	0.136916	0.607238	-0.230978	1.11686	0.988563	0.539936	0
1924	1_1_407	1	1	I	16fa	TIAM	Tilia amurensis	7022	0.136916	0.607238	-0.230978	1.11686	0.988563	0.1477	0
1925	2_0_103	2	0	I	16fa	TIAM	Tilia amurensis	3012	0.134516	0.599949	-1.73808	0.755154	0.182545	0.1477	1
1926	3_0_302	3	0	F	16fa	TIAM	Tilia amurensis	2014	0.0696413	0.32871	-0.392771	-0.760077	0.384705	0.1477	1
1927	2_0_103	2	0	I	16fa	TIAM	Tilia amurensis	3021	0.134516	0.599949	-1.73808	0.755154	0.182545	-1.82355	1
1928	2_0_209	2	0	F	16fa	TIAM	Tilia amurensis	9045	0.136033	0.604573	0.70611	-0.16435	0.791119	-0.332358	1
1929	3_1_208	3	1	I	16fa	TIAM	Tilia amurensis	8009	0.134558	0.600077	-0.160601	0.228046	-0.691982	-1.82355	1
1930	3_1_505	3	1	I	16fa	TIAM	Tilia amurensis	5013	0.121098	0.55664	-0.0824268	-0.424581	-0.188102	-0.95126	0
1931	2_0_407	2	0	I	16fa	TIAM	Tilia amurensis	7015	0.124322	0.567469	-0.140518	0.856627	0.384705	-0.332358	1
1932	1_1_303	1	1	W	16fa	TIAM	Tilia amurensis	3008	0.167595	0.690578	-0.813173	0.0482748	-2.46178	-0.332358	1
1933	2_1_504	2	1	F	16fa	TIAM	Tilia amurensis	4035	0.146941	0.636365	-0.0543416	0.0482748	0.182545	-0.332358	1
1934	2_1_504	2	1	F	16fa	TIAM	Tilia amurensis	4038	0.146941	0.636365	-0.0543416	0.0482748	0.182545	-0.332358	1
1935	1_0_209	1	0	F	16fa	TIAM	Tilia amurensis	9009	0.280082	0.902303	-0.853717	0.52113	0.384705	0.1477	1
1936	2_1_504	2	1	F	16fa	TIAM	Tilia amurensis	4043	0.146941	0.636365	-0.0543416	0.0482748	0.182545	-0.332358	1
1937	2_1_504	2	1	F	16fa	TIAM	Tilia amurensis	4044	0.146941	0.636365	-0.0543416	0.0482748	0.182545	-0.332358	1
1938	3_0_408	3	0	F	16fa	TIAM	Tilia amurensis	8007	0.100044	0.477936	0.542133	0.228046	-0.691982	-0.332358	1
1939	1_1_209	1	1	F	16fa	TIAM	Tilia amurensis	9014	0.0907384	0.437712	-0.361319	0.383771	-0.691982	-0.332358	0
1940	1_1_304	1	1	I	16fa	TIAM	Tilia amurensis	4004	0.166565	0.688037	-0.390808	0.0482748	-0.336946	-0.95126	1
1941	3_1_209	3	1	F	16fa	TIAM	Tilia amurensis	9021	0.155089	0.65861	0.232215	0.755154	0.0694669	-0.332358	1
1942	1_1_408	1	1	F	16fa	TIAM	Tilia amurensis	8020	0.118853	0.548928	-0.110315	0.52113	-0.0534555	0.1477	1
1943	2_0_301	2	0	I	16fa	TIAM	Tilia amurensis	1022	0.167147	0.689475	-1.46706	0.856627	0.561526	-0.332358	1
1944	1_0_204	1	0	W	16fa	TIAM	Tilia amurensis	4008	0.204693	0.773013	-1.42514	-0.760077	-0.691982	0.539936	0
1945	1_1_202	1	1	I	16fa	TIAM	Tilia amurensis	2011	0.178292	0.716085	-1.41465	0.52113	-0.691982	0.1477	1
1946	1_0_204	1	0	W	16fa	TIAM	Tilia amurensis	4010	0.204693	0.773013	-1.42514	-0.760077	-0.691982	0.1477	1
1947	2_0_509	2	0	I	16fa	TIAM	Tilia amurensis	9020	0.0849156	0.410389	0.515054	0.644002	0.0694669	-0.332358	0
1948	1_0_506	1	0	W	16fa	TIAM	Tilia amurensis	6010	0.188104	0.73817	-1.02721	-0.424581	-1.48256	-0.332358	0
1949	2_1_202	2	1	I	16fa	TIAM	Tilia amurensis	2027	0.204837	0.773304	0.203053	0.228046	0.561526	-0.95126	1
1950	2_0_509	2	0	I	16fa	TIAM	Tilia amurensis	9025	0.0849156	0.410389	0.515054	0.644002	0.0694669	0.1477	1
1951	2_1_505	2	1	I	16fa	TIAM	Tilia amurensis	5012	0.12727	0.577127	0.304248	-0.16435	1.21508	0.1477	0
1952	2_0_105	2	0	F	16fa	TIAM	Tilia amurensis	5015	0.0999105	0.477387	-0.618699	-0.424581	-0.691982	-0.332358	0
1953	3_1_301	3	1	I	16fa	TIAM	Tilia amurensis	1006	0.205432	0.7745	-1.89659	-1.23293	-1.48256	-0.332358	1
1954	2_0_509	2	0	I	16fa	TIAM	Tilia amurensis	9031	0.0849156	0.410389	0.515054	0.644002	0.0694669	-0.332358	1
1955	2_0_309	2	0	W	16fa	TIAM	Tilia amurensis	9004	0.123074	0.56331	0.944982	0.755154	-0.691982	-0.332358	1
1956	3_0_410	3	0	I	16fa	TIAM	Tilia amurensis	10012	0.194109	0.751124	-1.46292	-0.760077	-0.188102	-0.95126	1
1957	2_0_201	2	0	F	16fa	TIAM	Tilia amurensis	1023	0.135623	0.603329	-1.72807	0.52113	0.0694669	-0.332358	1
1958	1_0_509	1	0	I	16fa	TIAM	Tilia amurensis	9016	0.282342	0.905617	-1.15443	0.755154	-0.336946	-0.332358	1
1959	2_1_406	2	1	F	16fa	TIAM	Tilia amurensis	6021	0.232831	0.826117	-1.24322	-0.424581	0.384705	-0.332358	0
1960	2_1_505	2	1	I	16fa	TIAM	Tilia amurensis	5028	0.12727	0.577127	0.304248	-0.16435	1.21508	0.1477	0
1961	3_1_310	3	1	F	16fa	TIAM	Tilia amurensis	10039	0.155262	0.65907	-0.143329	0.52113	-0.909754	-0.332358	1
1962	3_0_108	3	0	W	16fa	TIAM	Tilia amurensis	8012	0.110625	0.519363	1.22571	-0.424581	1.4551	-0.332358	1
1963	2_0_106	2	0	I	16fa	TIAM	Tilia amurensis	6009	0.0905501	0.436856	-0.33326	-0.760077	0.384705	-0.95126	0
1964	3_1_510	3	1	W	16fa	TIAM	Tilia amurensis	10029	0.214828	0.792938	0.535827	-1.23293	1.04869	-0.332358	1
1965	2_1_301	2	1	I	16fa	TIAM	Tilia amurensis	1033	0.157838	0.665854	2.44313	1.19212	1.36393	0.539936	0
1966	3_0_402	3	0	W	16fa	TIAM	Tilia amurensis	2003	0.0793608	0.38252	-0.696967	0.228046	-0.909754	0.539936	1
1967	2_1_301	2	1	I	16fa	TIAM	Tilia amurensis	1036	0.157838	0.665854	2.44313	1.19212	1.36393	0.539936	0
1968	2_1_301	2	1	I	16fa	TIAM	Tilia amurensis	1037	0.157838	0.665854	2.44313	1.19212	1.36393	0.539936	0
1969	3_1_510	3	1	W	16fa	TIAM	Tilia amurensis	10035	0.214828	0.792938	0.535827	-1.23293	1.04869	-0.332358	0
1970	2_0_302	2	0	F	16fa	TIAM	Tilia amurensis	2020	0.155934	0.660851	-1.6681	-0.16435	0.561526	-0.332358	1
1971	1_1_107	1	1	F	16fa	TIAM	Tilia amurensis	7018	0.111861	0.523944	-0.729185	0.228046	0.47588	0.1477	1
1972	1_0_302	1	0	F	16fa	TIAM	Tilia amurensis	2012	0.218548	0.800015	-1.80287	1.19212	-0.336946	-0.332358	1
1973	3_0_101	3	0	W	16fa	TIAM	Tilia amurensis	1006	0.156659	0.662763	-0.192739	0.228046	-1.48256	-0.95126	0
1974	3_0_505	3	0	I	16fa	TIAM	Tilia amurensis	5004	0.128523	0.581166	-1.34917	-0.424581	-0.909754	0.1477	0
1975	2_0_202	2	0	I	16fa	TIAM	Tilia amurensis	2011	0.139594	0.615222	-1.40082	-0.16435	-0.691982	0.539936	1
1976	2_1_301	2	1	I	16fa	TIAM	Tilia amurensis	1050	0.157838	0.665854	2.44313	1.19212	1.36393	-0.95126	0
1977	3_1_405	3	1	W	16fa	TIAM	Tilia amurensis	5009	0.157708	0.665514	-0.380034	0.0482748	-0.691982	-0.95126	0
1978	3_0_405	3	0	W	16fa	TIAM	Tilia amurensis	5004	0.119116	0.54984	-1.45695	0.755154	-1.16732	0.1477	1
1979	2_1_407	2	1	I	16fa	TIAM	Tilia amurensis	7007	0.166364	0.68754	-0.976263	-0.760077	-0.188102	-0.95126	1
1980	3_0_405	3	0	W	16fa	TIAM	Tilia amurensis	5011	0.119116	0.54984	-1.45695	0.755154	-1.16732	-0.332358	1
1981	2_1_506	2	1	W	16fa	TIAM	Tilia amurensis	6018	0.145449	0.632158	-0.0293198	-1.23293	0.791119	-0.332358	1
1982	3_0_405	3	0	W	16fa	TIAM	Tilia amurensis	5012	0.119116	0.54984	-1.45695	0.755154	-1.16732	-0.95126	1
1983	1_1_101	1	1	W	16fa	TIAM	Tilia amurensis	1005	0.177425	0.714076	-0.645264	-0.760077	-1.88897	-0.332358	1
1984	2_1_105	2	1	F	16fa	TIAM	Tilia amurensis	5023	0.186484	0.734603	-0.481593	0.856627	0.384705	-0.332358	0
1985	1_1_108	1	1	W	16fa	TIAM	Tilia amurensis	8014	0.10096	0.481694	-0.493922	0.228046	-0.188102	-0.95126	1
1986	3_0_201	3	0	F	16fa	TIAM	Tilia amurensis	1017	0.119323	0.550556	0.524511	0.856627	0.384705	-0.332358	1
1987	2_0_107	2	0	F	16fa	TIAM	Tilia amurensis	7024	0.105395	0.499408	-0.142637	0.383771	0.642274	0.1477	1
1988	2_0_204	2	0	W	16fa	TIAM	Tilia amurensis	4016	0.10882	0.512584	-1.334	1.11686	0.642274	0.1477	0
1989	2_0_204	2	0	W	16fa	TIAM	Tilia amurensis	4017	0.10882	0.512584	-1.334	1.11686	0.642274	-0.332358	1
1990	3_1_304	3	1	I	16fa	TIAM	Tilia amurensis	4016	0.169699	0.695721	-0.988663	0.755154	-0.0534555	-0.332358	1
1991	3_1_304	3	1	I	16fa	TIAM	Tilia amurensis	4020	0.169699	0.695721	-0.988663	0.755154	-0.0534555	0.1477	0
1992	1_0_405	1	0	W	16fa	TIAM	Tilia amurensis	5009	0.184754	0.730762	-1.95738	-0.16435	-0.50334	0.1477	0
1993	2_0_103	2	0	I	16fa	TIAM	Tilia amurensis	3022	0.134516	0.599949	-1.73808	0.755154	0.182545	0.1477	1
1994	3_1_208	3	1	I	16fa	TIAM	Tilia amurensis	8006	0.134558	0.600077	-0.160601	0.228046	-0.691982	-1.82355	1
1995	3_1_309	3	1	W	16fa	TIAM	Tilia amurensis	9005	0.181978	0.72452	-0.0514793	0.0482748	-1.48256	-0.95126	0
1996	3_1_309	3	1	W	16fa	TIAM	Tilia amurensis	9006	0.181978	0.72452	-0.0514793	0.0482748	-1.48256	-0.95126	1
1997	1_1_504	1	1	F	16fa	TIAM	Tilia amurensis	4009	0.211936	0.787349	-0.884914	1.39254	0.384705	-0.332358	1
1998	3_1_309	3	1	W	16fa	TIAM	Tilia amurensis	9008	0.181978	0.72452	-0.0514793	0.0482748	-1.48256	-0.332358	1
1999	1_1_303	1	1	W	16fa	TIAM	Tilia amurensis	3006	0.167595	0.690578	-0.813173	0.0482748	-2.46178	-0.95126	1
2000	1_1_303	1	1	W	16fa	TIAM	Tilia amurensis	3007	0.167595	0.690578	-0.813173	0.0482748	-2.46178	-0.332358	0
2001	1_1_201	1	1	F	16fa	TIAM	Tilia amurensis	1016	0.179515	0.718903	-1.29458	0.755154	-0.909754	-0.332358	1
2002	1_1_504	1	1	F	16fa	TIAM	Tilia amurensis	4015	0.211936	0.787349	-0.884914	1.39254	0.384705	-0.332358	0
2003	1_1_504	1	1	F	16fa	TIAM	Tilia amurensis	4016	0.211936	0.787349	-0.884914	1.39254	0.384705	-1.82355	0
2004	2_1_101	2	1	W	16fa	TIAM	Tilia amurensis	1016	0.189362	0.740917	0.663148	0.0482748	-0.50334	-0.332358	1
2005	2_1_101	2	1	W	16fa	TIAM	Tilia amurensis	1017	0.189362	0.740917	0.663148	0.0482748	-0.50334	-0.332358	1
2006	1_1_105	1	1	F	16fa	TIAM	Tilia amurensis	5010	0.150754	0.646924	-0.74524	0.0482748	-0.336946	-0.332358	0
2007	2_0_410	2	0	I	16fa	TIAM	Tilia amurensis	10023	0.102625	0.488432	0.99975	0.383771	0.988563	0.539936	1
2008	1_1_504	1	1	F	16fa	TIAM	Tilia amurensis	4022	0.211936	0.787349	-0.884914	1.39254	0.384705	0.1477	0
2009	3_0_408	3	0	F	16fa	TIAM	Tilia amurensis	8004	0.100044	0.477936	0.542133	0.228046	-0.691982	-0.95126	1
2010	2_1_405	2	1	W	16fa	TIAM	Tilia amurensis	5020	0.302923	0.93463	-0.516837	-1.23293	0.718656	0.1477	0
2011	2_0_504	2	0	F	16fa	TIAM	Tilia amurensis	4024	0.165401	0.685147	-1.26358	0.52113	0.287238	0.539936	1
2012	3_0_303	3	0	W	16fa	TIAM	Tilia amurensis	3012	0.0582528	0.255181	-0.95341	0.0482748	-0.50334	0.871566	1
2013	2_0_410	2	0	I	16fa	TIAM	Tilia amurensis	10030	0.102625	0.488432	0.99975	0.383771	0.988563	-0.95126	1
2014	1_1_202	1	1	I	16fa	TIAM	Tilia amurensis	2006	0.178292	0.716085	-1.41465	0.52113	-0.691982	0.539936	1
2015	2_0_304	2	0	I	16fa	TIAM	Tilia amurensis	4011	0.14352	0.626656	-0.825888	0.52113	-1.16732	-0.332358	0
2016	3_0_107	3	0	F	16fa	TIAM	Tilia amurensis	7008	0.103373	0.491424	0.26956	0.228046	-0.188102	-1.82355	1
2017	2_0_304	2	0	I	16fa	TIAM	Tilia amurensis	4013	0.14352	0.626656	-0.825888	0.52113	-1.16732	-0.332358	0
2018	1_1_304	1	1	I	16fa	TIAM	Tilia amurensis	4008	0.166565	0.688037	-0.390808	0.0482748	-0.336946	-0.95126	1
2019	3_1_209	3	1	F	16fa	TIAM	Tilia amurensis	9023	0.155089	0.65861	0.232215	0.755154	0.0694669	0.1477	1
2020	3_1_107	3	1	F	16fa	TIAM	Tilia amurensis	7010	0.119822	0.552276	-0.131737	0.383771	-0.188102	-0.332358	0
2021	2_0_405	2	0	W	16fa	TIAM	Tilia amurensis	5016	0.1494	0.643206	-0.74643	1.45235	0.860045	0.1477	0
2022	1_1_202	1	1	I	16fa	TIAM	Tilia amurensis	2016	0.178292	0.716085	-1.41465	0.52113	-0.691982	-0.95126	0
2023	3_1_107	3	1	F	16fa	TIAM	Tilia amurensis	7015	0.119822	0.552276	-0.131737	0.383771	-0.188102	0.1477	1
2024	2_0_405	2	0	W	16fa	TIAM	Tilia amurensis	5018	0.1494	0.643206	-0.74643	1.45235	0.860045	-0.332358	0
2025	3_1_107	3	1	F	16fa	TIAM	Tilia amurensis	7019	0.119822	0.552276	-0.131737	0.383771	-0.188102	-0.332358	0
2026	2_1_103	2	1	I	16fa	TIAM	Tilia amurensis	3011	0.219167	0.801182	-0.03598	0.644002	1.21508	0.1477	1
2027	2_0_201	2	0	F	16fa	TIAM	Tilia amurensis	1012	0.135623	0.603329	-1.72807	0.52113	0.0694669	-0.95126	1
2028	1_0_408	1	0	F	16fa	TIAM	Tilia amurensis	8011	0.238827	0.836601	-0.838969	0.644002	-0.909754	-0.332358	1
2029	2_0_201	2	0	F	16fa	TIAM	Tilia amurensis	1018	0.135623	0.603329	-1.72807	0.52113	0.0694669	0.1477	1
2030	2_0_405	2	0	W	16fa	TIAM	Tilia amurensis	5027	0.1494	0.643206	-0.74643	1.45235	0.860045	0.1477	0
2031	2_1_103	2	1	I	16fa	TIAM	Tilia amurensis	3019	0.219167	0.801182	-0.03598	0.644002	1.21508	-0.332358	1
2032	3_1_303	3	1	W	16fa	TIAM	Tilia amurensis	3011	0.220705	0.804065	-0.682816	-0.760077	-0.50334	-0.332358	1
2033	3_1_103	3	1	I	16fa	TIAM	Tilia amurensis	3010	0.283787	0.907721	-1.11249	-0.16435	-0.0534555	0.1477	1
2034	1_1_505	1	1	I	16fa	TIAM	Tilia amurensis	5011	0.220801	0.804245	-1.40481	-0.16435	-0.0534555	-0.95126	0
2035	2_1_103	2	1	I	16fa	TIAM	Tilia amurensis	3026	0.219167	0.801182	-0.03598	0.644002	1.21508	-0.332358	1
2036	2_1_406	2	1	F	16fa	TIAM	Tilia amurensis	6018	0.232831	0.826117	-1.24322	-0.424581	0.384705	0.539936	0
2037	2_0_309	2	0	W	16fa	TIAM	Tilia amurensis	9014	0.123074	0.56331	0.944982	0.755154	-0.691982	-0.95126	1
2038	3_0_503	3	0	F	16fa	TIAM	Tilia amurensis	3004	0.116463	0.540556	-1.60756	-1.23293	-1.88897	-0.0789666	1
2039	2_0_505	2	0	I	16fa	TIAM	Tilia amurensis	5023	0.154792	0.657819	-1.17991	0.228046	0.287238	-0.332358	1
2040	3_1_302	3	1	F	16fa	TIAM	Tilia amurensis	2014	0.212409	0.78827	-0.91274	0.0482748	-0.336946	0.1477	1
2041	3_0_504	3	0	F	16fa	TIAM	Tilia amurensis	4002	0.127283	0.577169	-1.39249	0.383771	-1.48256	0.1477	1
[truncated: 1,930 more rows]

## Sheet: Fig. 2
	quadrat	site	pesticide	census	sp.	species.latin	mycor.type	shade.tolerance	A.con	A.con_lg_sd	A.het_lg_sd	recruits
1	2_1_303	2	W	17sp	ABNE	Abies nephrolepis	EM	shade_tolerant	0.0350371	0.143141	1.43701	2
2	2_0_303	2	W	17sp	ABNE	Abies nephrolepis	EM	shade_tolerant	0.0806483	0.507851	-0.788818	11
3	2_1_209	2	F	17sp	ABNE	Abies nephrolepis	EM	shade_tolerant	0.0147794	-0.233361	-0.416965	3
4	2_0_402	2	W	17sp	ABNE	Abies nephrolepis	EM	shade_tolerant	0.109705	0.642589	-0.628845	1
5	2_1_107	2	F	17sp	ABNE	Abies nephrolepis	EM	shade_tolerant	0.0773651	0.489655	-0.212062	1
6	2_1_407	2	I	17sp	ABNE	Abies nephrolepis	EM	shade_tolerant	0.0201235	-0.0989279	0.266287	3
7	2_1_108	2	W	17sp	ABNE	Abies nephrolepis	EM	shade_tolerant	0.0277605	0.0414481	-0.0251462	2
8	2_1_202	2	I	17sp	ABNE	Abies nephrolepis	EM	shade_tolerant	0.0436788	0.239513	1.30484	5
9	2_1_204	2	W	17sp	ABNE	Abies nephrolepis	EM	shade_tolerant	0.0279827	0.0449299	1.08675	2
10	2_1_201	2	F	17sp	ABNE	Abies nephrolepis	EM	shade_tolerant	0.0402856	0.204155	1.80963	1
11	2_0_506	2	W	17sp	ABNE	Abies nephrolepis	EM	shade_tolerant	0.0756334	0.479745	0.138733	4
12	2_1_509	2	I	17sp	ABNE	Abies nephrolepis	EM	shade_tolerant	0.0266048	0.022883	0.75931	1
13	2_1_402	2	W	17sp	ABNE	Abies nephrolepis	EM	shade_tolerant	0.038902	0.188876	0.956753	1
14	2_1_208	2	I	17sp	ABNE	Abies nephrolepis	EM	shade_tolerant	0.0177588	-0.153406	-0.521703	3
15	2_0_405	2	W	17sp	ABNE	Abies nephrolepis	EM	shade_tolerant	0.0625957	0.39693	-0.044775	3
16	2_0_505	2	I	17sp	ABNE	Abies nephrolepis	EM	shade_tolerant	0.0664459	0.423055	-0.407488	3
17	2_1_408	2	F	17sp	ABNE	Abies nephrolepis	EM	shade_tolerant	0.0169137	-0.174643	0.0113685	1
18	2_1_410	2	I	17sp	ABNE	Abies nephrolepis	EM	shade_tolerant	0.0164202	-0.187537	1.11004	3
19	2_1_304	2	I	17sp	ABNE	Abies nephrolepis	EM	shade_tolerant	0.0344022	0.135149	1.55323	4
20	2_1_106	2	I	17sp	ABNE	Abies nephrolepis	EM	shade_tolerant	0.0443643	0.246323	0.610395	1
21	2_0_202	2	I	17sp	ABNE	Abies nephrolepis	EM	shade_tolerant	0.0480315	0.281058	-0.563636	1
22	2_1_207	2	W	17sp	ABNE	Abies nephrolepis	EM	shade_tolerant	0.0211996	-0.0762127	-0.368669	4
23	2_0_503	2	F	17sp	ABNE	Abies nephrolepis	EM	shade_tolerant	0.102406	0.612438	-0.449306	6
24	2_1_406	2	F	17sp	ABNE	Abies nephrolepis	EM	shade_tolerant	0.0283911	0.0512562	0.531038	1
25	2_0_302	2	F	17sp	ABNE	Abies nephrolepis	EM	shade_tolerant	0.0732662	0.465825	-0.880846	2
26	2_1_302	2	F	17sp	ABNE	Abies nephrolepis	EM	shade_tolerant	0.0373017	0.170514	1.54457	1
27	2_0_407	2	I	17sp	ABNE	Abies nephrolepis	EM	shade_tolerant	0.0533742	0.327196	0.373648	1
28	2_0_204	2	W	17sp	ABNE	Abies nephrolepis	EM	shade_tolerant	0.0515426	0.31192	-0.858361	4
29	2_1_405	2	W	17sp	ABNE	Abies nephrolepis	EM	shade_tolerant	0.0327522	0.113673	1.45182	2
30	2_0_410	2	I	17sp	ABNE	Abies nephrolepis	EM	shade_tolerant	0.0514425	0.311069	1.33922	1
31	2_0_304	2	I	17sp	ABNE	Abies nephrolepis	EM	shade_tolerant	0.0676096	0.430654	-0.212698	7
32	2_0_309	2	W	17sp	ABNE	Abies nephrolepis	EM	shade_tolerant	0.0374352	0.172075	1.49564	1
33	2_0_504	2	F	17sp	ABNE	Abies nephrolepis	EM	shade_tolerant	0.0834757	0.522937	-0.542064	1
34	1_1_302	1	F	16sp	ACBA	Acer barbinerve	AM	shade_tolerant	0.000113693	-2.06687	0.525094	3
35	1_1_207	1	W	17sp	ACBA	Acer barbinerve	AM	shade_tolerant	0.000135254	-2.02715	0.15323	2
36	1_1_407	1	I	16sp	ACBA	Acer barbinerve	AM	shade_tolerant	0.000166334	-1.97557	0.786908	5
37	1_1_410	1	I	17sp	ACBA	Acer barbinerve	AM	shade_tolerant	0.000245368	-1.86657	1.03827	1
38	1_0_209	1	F	16sp	ACBA	Acer barbinerve	AM	shade_tolerant	0.000346849	-1.75744	1.29841	1
39	2_0_101	2	W	17sp	ACBA	Acer barbinerve	AM	shade_tolerant	0.000669635	-1.52457	-0.0518424	6
40	1_1_408	1	F	16sp	ACBA	Acer barbinerve	AM	shade_tolerant	0.000197261	-1.92964	0.759025	1
41	1_0_207	1	W	16sp	ACBA	Acer barbinerve	AM	shade_tolerant	0.000557158	-1.59253	0.503553	13
42	1_1_207	1	W	16sp	ACBA	Acer barbinerve	AM	shade_tolerant	0.000135254	-2.02715	0.15323	1
43	1_1_301	1	I	16sp	ACBA	Acer barbinerve	AM	shade_tolerant	0.000125589	-2.04451	0.26859	2
44	1_1_406	1	F	16sp	ACBA	Acer barbinerve	AM	shade_tolerant	0.000147975	-2.0053	0.885515	1
45	2_0_103	2	I	17sp	ACBA	Acer barbinerve	AM	shade_tolerant	0.000240673	-1.87234	-0.412682	2
46	2_0_405	2	W	17sp	ACBA	Acer barbinerve	AM	shade_tolerant	0.000188539	-1.94211	0.466991	4
47	3_1_301	3	I	17sp	ACBA	Acer barbinerve	AM	shade_tolerant	0.000359517	-1.74555	0.114673	1
48	1_1_410	1	I	16sp	ACBA	Acer barbinerve	AM	shade_tolerant	0.000245368	-1.86657	1.03827	1
49	1_0_107	1	F	16sp	ACBA	Acer barbinerve	AM	shade_tolerant	0.000379589	-1.72733	0.407808	3
50	1_0_207	1	W	17sp	ACBA	Acer barbinerve	AM	shade_tolerant	0.000557158	-1.59253	0.503553	9
51	1_0_208	1	I	16sp	ACBA	Acer barbinerve	AM	shade_tolerant	0.000412674	-1.69887	0.550438	7
52	2_0_204	2	W	17sp	ACBA	Acer barbinerve	AM	shade_tolerant	0.000222679	-1.89519	-0.343731	2
53	3_1_201	3	F	16sp	ACBA	Acer barbinerve	AM	shade_tolerant	0.000375873	-1.73065	0.748224	1
54	1_1_309	1	W	16sp	ACBA	Acer barbinerve	AM	shade_tolerant	0.000184887	-1.94745	0.751502	2
55	2_1_405	2	W	17sp	ACBA	Acer barbinerve	AM	shade_tolerant	0.000145131	-2.01009	1.64395	1
56	3_0_101	3	W	17sp	ACBA	Acer barbinerve	AM	shade_tolerant	0.000153529	-1.99609	0.955543	1
57	1_0_310	1	F	17sp	ACBA	Acer barbinerve	AM	shade_tolerant	0.00033452	-1.76934	0.66158	1
58	1_0_202	1	I	16sp	ACBA	Acer barbinerve	AM	shade_tolerant	0.000407094	-1.70355	0.662305	1
59	2_0_410	2	I	17sp	ACBA	Acer barbinerve	AM	shade_tolerant	0.000300785	-1.80365	1.64471	1
60	2_0_301	2	I	17sp	ACBA	Acer barbinerve	AM	shade_tolerant	0.000670004	-1.52437	0.0730699	4
61	2_0_301	2	I	16sp	ACBA	Acer barbinerve	AM	shade_tolerant	0.000670004	-1.52437	0.0730699	1
62	1_0_208	1	I	17sp	ACBA	Acer barbinerve	AM	shade_tolerant	0.000412674	-1.69887	0.550438	5
63	2_0_201	2	F	17sp	ACBA	Acer barbinerve	AM	shade_tolerant	0.000777955	-1.46779	-0.39983	2
64	2_0_505	2	I	17sp	ACBA	Acer barbinerve	AM	shade_tolerant	0.000172208	-1.96647	0.181306	2
65	2_0_402	2	W	17sp	ACBA	Acer barbinerve	AM	shade_tolerant	0.000411517	-1.69984	0.347312	1
66	1_0_108	1	W	17sp	ACBA	Acer barbinerve	AM	shade_tolerant	0.000279405	-1.82687	0.509068	4
67	2_1_505	2	I	17sp	ACBA	Acer barbinerve	AM	shade_tolerant	0.000333868	-1.76998	1.17196	1
68	1_0_106	1	I	17sp	ACBA	Acer barbinerve	AM	shade_tolerant	0.00069166	-1.51242	0.224182	1
69	3_1_101	3	W	17sp	ACBA	Acer barbinerve	AM	shade_tolerant	0.000724667	-1.49481	2.12815	1
70	1_1_509	1	I	16sp	ACBA	Acer barbinerve	AM	shade_tolerant	0.000766694	-1.47336	0.308518	2
71	1_0_405	1	W	17sp	ACBA	Acer barbinerve	AM	shade_tolerant	0.000571161	-1.58348	-0.104199	1
72	1_1_506	1	W	16sp	ACBA	Acer barbinerve	AM	shade_tolerant	0.000160394	-1.98497	0.983534	1
73	2_0_504	2	F	16sp	ACBA	Acer barbinerve	AM	shade_tolerant	0.000209396	-1.91286	0.207302	1
74	2_0_405	2	W	16sp	ACBA	Acer barbinerve	AM	shade_tolerant	0.000188539	-1.94211	0.466991	2
75	1_0_107	1	F	17sp	ACBA	Acer barbinerve	AM	shade_tolerant	0.000379589	-1.72733	0.407808	2
76	2_1_406	2	F	17sp	ACBA	Acer barbinerve	AM	shade_tolerant	0.000134679	-2.02816	0.739751	1
77	1_0_405	1	W	16sp	ACBA	Acer barbinerve	AM	shade_tolerant	0.000571161	-1.58348	-0.104199	1
78	3_0_101	3	W	16sp	ACBA	Acer barbinerve	AM	shade_tolerant	0.000153529	-1.99609	0.955543	1
79	1_0_309	1	W	16sp	ACBA	Acer barbinerve	AM	shade_tolerant	0.00036454	-1.74092	1.71216	1
80	3_0_103	3	I	17sp	ACBA	Acer barbinerve	AM	shade_tolerant	0.000118503	-2.05769	0.620498	1
81	1_1_504	1	F	16sp	ACBA	Acer barbinerve	AM	shade_tolerant	0.000117034	-2.06047	0.827164	1
82	3_1_106	3	I	17sp	ACBA	Acer barbinerve	AM	shade_tolerant	0.000127609	-2.04083	0.850291	2
83	2_0_304	2	I	17sp	ACBA	Acer barbinerve	AM	shade_tolerant	0.000232239	-1.88291	0.358944	1
84	2_0_303	2	W	17sp	ACBA	Acer barbinerve	AM	shade_tolerant	0.000296257	-1.80846	-0.0218269	1
85	1_1_208	1	I	16sp	ACBA	Acer barbinerve	AM	shade_tolerant	0.000147151	-2.00668	0.203862	1
86	2_1_402	2	W	16sp	ACBA	Acer barbinerve	AM	shade_tolerant	0.000289167	-1.81611	1.21193	2
87	1_1_503	1	F	16sp	ACBA	Acer barbinerve	AM	shade_tolerant	0.000127765	-2.04054	0.435036	2
88	3_1_405	3	W	16sp	ACBA	Acer barbinerve	AM	shade_tolerant	0.000115822	-2.06278	0.814837	1
89	2_0_302	2	F	17sp	ACBA	Acer barbinerve	AM	shade_tolerant	0.00042275	-1.69056	-0.164848	2
90	2_1_201	2	F	16sp	ACMA	Acer mandshuricum	AM	shade_tolerant	0.000891268	-1.41534	2.02153	1
91	2_1_304	2	I	16sp	ACMA	Acer mandshuricum	AM	shade_tolerant	0.000952667	-1.38934	1.74543	1
92	1_1_410	1	I	16sp	ACMA	Acer mandshuricum	AM	shade_tolerant	0.00618848	-0.610409	0.998337	1
93	1_1_209	1	F	17sp	ACMA	Acer mandshuricum	AM	shade_tolerant	0.00452676	-0.744604	0.292853	1
94	1_1_108	1	W	17sp	ACMA	Acer mandshuricum	AM	shade_tolerant	0.00384895	-0.813832	0.263371	1
95	1_1_510	1	W	17sp	ACMA	Acer mandshuricum	AM	shade_tolerant	0.00633208	-0.600531	0.185717	1
96	2_1_505	2	I	17sp	ACMA	Acer mandshuricum	AM	shade_tolerant	0.000226005	-1.89088	1.17266	1
97	2_1_303	2	W	17sp	ACMO	Acer mono	AM	shade_tolerant	0.022587	-0.0485629	1.51172	1
98	2_1_107	2	F	17sp	ACMO	Acer mono	AM	shade_tolerant	0.0292172	0.0637826	0.204456	2
99	2_1_310	2	F	16sp	ACMO	Acer mono	AM	shade_tolerant	0.0278134	0.0422802	-0.132246	1
100	2_0_302	2	F	17sp	ACMO	Acer mono	AM	shade_tolerant	0.0121948	-0.316928	-0.272295	1
101	2_1_101	2	W	17sp	ACMO	Acer mono	AM	shade_tolerant	0.0409015	0.210788	1.61185	1
102	2_1_503	2	F	16sp	ACMO	Acer mono	AM	shade_tolerant	0.00635165	-0.599202	1.52866	1
103	1_0_406	1	F	17sp	ACMO	Acer mono	AM	shade_tolerant	0.0356213	0.150367	0.0640869	1
104	2_0_202	2	I	16sp	ACMO	Acer mono	AM	shade_tolerant	0.0196682	-0.108904	-0.291058	1
105	3_1_209	3	F	16sp	ACMO	Acer mono	AM	shade_tolerant	0.0275036	0.0373896	1.11411	1
106	2_0_408	2	F	17sp	ACMO	Acer mono	AM	shade_tolerant	0.0206396	-0.0878856	1.37185	1
107	1_1_509	1	I	16sp	ACMO	Acer mono	AM	shade_tolerant	0.0268171	0.0263537	0.0942595	1
108	1_1_310	1	F	17sp	ACMO	Acer mono	AM	shade_tolerant	0.0528137	0.322577	0.0194171	1
109	2_0_207	2	W	17sp	ACMO	Acer mono	AM	shade_tolerant	0.0251862	-0.00103526	0.122444	1
110	2_0_505	2	I	17sp	ACMO	Acer mono	AM	shade_tolerant	0.0150099	-0.226625	0.0567444	1
111	2_1_209	2	F	16sp	ACMO	Acer mono	AM	shade_tolerant	0.033269	0.120513	-0.598242	1
112	2_0_204	2	W	17sp	ACMO	Acer mono	AM	shade_tolerant	0.0189433	-0.125272	-0.523949	1
113	2_0_504	2	F	17sp	ACMO	Acer mono	AM	shade_tolerant	0.00777167	-0.512152	0.144705	1
114	1_0_207	1	W	17sp	ACMO	Acer mono	AM	shade_tolerant	0.0352107	0.1453	0.229998	1
115	3_1_107	3	F	16sp	ACMO	Acer mono	AM	shade_tolerant	0.065884	0.419338	0.245789	1
116	1_0_208	1	I	16sp	ACMO	Acer mono	AM	shade_tolerant	0.0265954	0.0227298	0.34791	2
117	2_1_406	2	F	17sp	ACMO	Acer mono	AM	shade_tolerant	0.00811141	-0.493657	0.681917	1
118	1_0_106	1	I	17sp	ACMO	Acer mono	AM	shade_tolerant	0.0318437	0.101383	-0.0390205	1
119	2_1_302	2	F	17sp	ACMO	Acer mono	AM	shade_tolerant	0.0296778	0.0706133	1.58929	2
120	2_0_303	2	W	16sp	ACMO	Acer mono	AM	shade_tolerant	0.0147253	-0.234956	-0.149254	1
121	2_0_201	2	F	17sp	ACMO	Acer mono	AM	shade_tolerant	0.0111713	-0.354989	-0.500293	1
122	2_0_108	2	W	17sp	ACMO	Acer mono	AM	shade_tolerant	0.0394334	0.194806	0.56956	1
123	3_1_207	3	W	17sp	ACMO	Acer mono	AM	shade_tolerant	0.0403896	0.205281	0.358117	1
124	1_0_408	1	F	17sp	ACMO	Acer mono	AM	shade_tolerant	0.0232015	-0.0368534	0.885169	1
125	1_0_407	1	I	17sp	ACMO	Acer mono	AM	shade_tolerant	0.022894	-0.0426728	1.55189	1
126	1_1_510	1	W	16sp	ACMO	Acer mono	AM	shade_tolerant	0.0303818	0.0808535	-0.0179299	1
127	1_1_505	1	I	17sp	ACMO	Acer mono	AM	shade_tolerant	0.0380718	0.179446	0.251323	1
128	1_0_503	1	F	16sp	ACMO	Acer mono	AM	shade_tolerant	0.0546683	0.337677	-1.0948	1
129	1_0_505	1	I	16sp	ACMO	Acer mono	AM	shade_tolerant	0.0393973	0.194406	-0.24421	1
130	1_1_108	1	W	16sp	ACMO	Acer mono	AM	shade_tolerant	0.0343142	0.13403	0.00872566	1
131	2_1_302	2	F	16sp	ACMO	Acer mono	AM	shade_tolerant	0.0296778	0.0706133	1.58929	1
132	1_1_503	1	F	17sp	ACMO	Acer mono	AM	shade_tolerant	0.0236348	-0.0287794	0.248294	2
133	1_1_304	1	I	16sp	ACMO	Acer mono	AM	shade_tolerant	0.0206523	-0.0876188	0.722817	1
134	2_0_208	2	I	16sp	ACMO	Acer mono	AM	shade_tolerant	0.0292045	0.0635924	0.87028	1
135	2_0_406	2	F	17sp	ACMO	Acer mono	AM	shade_tolerant	0.0527197	0.321798	0.957309	1
136	3_1_505	3	I	16sp	ACMO	Acer mono	AM	shade_tolerant	0.0115466	-0.340648	0.717553	1
137	1_0_103	1	I	16sp	ACMO	Acer mono	AM	shade_tolerant	0.0301422	0.0773958	0.786613	1
138	2_1_105	2	F	17sp	ACMO	Acer mono	AM	shade_tolerant	0.0196827	-0.108583	0.801195	5
139	2_0_301	2	I	17sp	ACMO	Acer mono	AM	shade_tolerant	0.0184066	-0.137797	-0.0804195	1
140	3_1_107	3	F	17sp	ACMO	Acer mono	AM	shade_tolerant	0.065884	0.419338	0.245789	1
141	1_1_208	1	I	17sp	ACMO	Acer mono	AM	shade_tolerant	0.0339588	0.12948	-0.0841254	4
142	2_0_510	2	W	16sp	ACMO	Acer mono	AM	shade_tolerant	0.0193485	-0.116046	1.06991	2
143	3_1_506	3	W	17sp	ACMO	Acer mono	AM	shade_tolerant	0.012246	-0.315109	1.31351	1
144	1_1_410	1	I	16sp	ACMO	Acer mono	AM	shade_tolerant	0.0534569	0.327873	0.665855	1
145	1_1_405	1	W	17sp	ACMO	Acer mono	AM	shade_tolerant	0.025953	0.0120551	0.571032	1
146	1_1_204	1	W	16sp	ACMO	Acer mono	AM	shade_tolerant	0.0184297	-0.137249	0.360432	1
147	3_1_108	3	W	17sp	ACMO	Acer mono	AM	shade_tolerant	0.0417179	0.219429	0.174286	1
148	1_1_302	1	F	17sp	ACMO	Acer mono	AM	shade_tolerant	0.0151159	-0.223563	0.409561	1
149	3_0_510	3	W	16sp	ACMO	Acer mono	AM	shade_tolerant	0.0103653	-0.387478	0.699062	1
150	1_1_503	1	F	16sp	ACMO	Acer mono	AM	shade_tolerant	0.0236348	-0.0287794	0.248294	1
151	2_0_105	2	F	17sp	ACMO	Acer mono	AM	shade_tolerant	0.0239309	-0.0233472	-0.0250203	1
152	2_1_105	2	F	16sp	ACMO	Acer mono	AM	shade_tolerant	0.0196827	-0.108583	0.801195	1
153	2_0_504	2	F	16sp	ACMO	Acer mono	AM	shade_tolerant	0.00777167	-0.512152	0.144705	1
154	1_1_407	1	I	16sp	ACMO	Acer mono	AM	shade_tolerant	0.0268592	0.0270376	0.592372	1
155	1_0_209	1	F	16sp	ACMO	Acer mono	AM	shade_tolerant	0.0279731	0.0447797	1.12142	2
156	1_0_302	1	F	17sp	ACMO	Acer mono	AM	shade_tolerant	0.0414639	0.216759	-0.0655258	1
157	1_0_103	1	I	17sp	ACMO	Acer mono	AM	shade_tolerant	0.0301422	0.0773958	0.786613	2
158	1_1_209	1	F	17sp	ACMO	Acer mono	AM	shade_tolerant	0.0401888	0.203103	-0.00461697	1
159	1_0_101	1	W	16sp	ACPS	Acer pseudo-sieboldianum	AM	shade_tolerant	0.0098838	-0.408101	0.282289	1
160	1_0_101	1	W	17sp	ACPS	Acer pseudo-sieboldianum	AM	shade_tolerant	0.0098838	-0.408101	0.282289	3
161	1_1_101	1	W	17sp	ACPS	Acer pseudo-sieboldianum	AM	shade_tolerant	0.0217401	-0.0652318	0.594383	3
162	3_1_304	3	I	17sp	ACPS	Acer pseudo-sieboldianum	AM	shade_tolerant	0.0563026	0.350565	-0.0189044	1
163	2_1_510	2	W	16sp	ACPS	Acer pseudo-sieboldianum	AM	shade_tolerant	0.0189947	-0.124091	0.315404	1
164	1_0_107	1	F	16sp	ACPS	Acer pseudo-sieboldianum	AM	shade_tolerant	0.0158628	-0.202573	0.284946	3
165	1_0_107	1	F	17sp	ACPS	Acer pseudo-sieboldianum	AM	shade_tolerant	0.0158628	-0.202573	0.284946	1
166	3_0_510	3	W	17sp	ACPS	Acer pseudo-sieboldianum	AM	shade_tolerant	0.0185617	-0.134139	0.639016	2
167	3_1_309	3	W	17sp	ACPS	Acer pseudo-sieboldianum	AM	shade_tolerant	0.0604575	0.381721	0.829703	5
168	2_1_209	2	F	17sp	ACPS	Acer pseudo-sieboldianum	AM	shade_tolerant	0.0150947	-0.224174	-0.41999	5
169	1_0_510	1	W	17sp	ACPS	Acer pseudo-sieboldianum	AM	shade_tolerant	0.0275685	0.0384179	0.304756	1
170	1_0_103	1	I	17sp	ACPS	Acer pseudo-sieboldianum	AM	shade_tolerant	0.0110986	-0.357824	0.919896	1
171	1_1_103	1	I	17sp	ACPS	Acer pseudo-sieboldianum	AM	shade_tolerant	0.0227294	-0.0458216	-0.27687	2
172	2_1_204	2	W	17sp	ACPS	Acer pseudo-sieboldianum	AM	shade_tolerant	0.0194645	-0.113442	1.14263	1
173	2_0_105	2	F	17sp	ACPS	Acer pseudo-sieboldianum	AM	shade_tolerant	0.0265916	0.0226664	-0.0482356	2
174	2_0_504	2	F	17sp	ACPS	Acer pseudo-sieboldianum	AM	shade_tolerant	0.0428973	0.231619	-0.159494	3
175	2_1_504	2	F	17sp	ACPS	Acer pseudo-sieboldianum	AM	shade_tolerant	0.0370934	0.168065	0.744183	5
176	1_0_310	1	F	16sp	ACPS	Acer pseudo-sieboldianum	AM	shade_tolerant	0.019769	-0.106675	0.51636	1
177	1_1_310	1	F	17sp	ACPS	Acer pseudo-sieboldianum	AM	shade_tolerant	0.0239012	-0.0238895	0.260844	4
178	2_1_408	2	F	16sp	ACPS	Acer pseudo-sieboldianum	AM	shade_tolerant	0.0173327	-0.163985	0.00775409	1
179	1_0_108	1	W	17sp	ACPS	Acer pseudo-sieboldianum	AM	shade_tolerant	0.0162779	-0.191328	0.385247	1
180	1_0_105	1	F	17sp	ACPS	Acer pseudo-sieboldianum	AM	shade_tolerant	0.0124776	-0.306969	0.0958392	3
181	1_1_105	1	F	17sp	ACPS	Acer pseudo-sieboldianum	AM	shade_tolerant	0.0210684	-0.0789189	0.314689	4
182	2_0_310	2	F	16sp	ACPS	Acer pseudo-sieboldianum	AM	shade_tolerant	0.0239979	-0.0221279	2.80292	1
183	2_0_207	2	W	17sp	ACPS	Acer pseudo-sieboldianum	AM	shade_tolerant	0.0271207	0.0312677	0.106185	1
184	2_1_310	2	F	17sp	ACPS	Acer pseudo-sieboldianum	AM	shade_tolerant	0.0166403	-0.181739	-0.0336347	2
185	1_1_407	1	I	17sp	ACPS	Acer pseudo-sieboldianum	AM	shade_tolerant	0.0231091	-0.0385944	0.620275	3
186	3_0_108	3	W	16sp	ACPS	Acer pseudo-sieboldianum	AM	shade_tolerant	0.0360139	0.155157	1.70071	2
187	1_1_209	1	F	16sp	ACPS	Acer pseudo-sieboldianum	AM	shade_tolerant	0.0203701	-0.093616	0.163396	1
188	1_1_209	1	F	17sp	ACPS	Acer pseudo-sieboldianum	AM	shade_tolerant	0.0203701	-0.093616	0.163396	4
189	3_0_402	3	W	17sp	ACPS	Acer pseudo-sieboldianum	AM	shade_tolerant	0.0149977	-0.22698	-0.200075	1
190	3_1_208	3	I	16sp	ACPS	Acer pseudo-sieboldianum	AM	shade_tolerant	0.0600992	0.37912	0.382595	1
191	1_1_304	1	I	16sp	ACPS	Acer pseudo-sieboldianum	AM	shade_tolerant	0.0258087	0.00962071	0.685368	2
192	1_1_106	1	I	17sp	ACPS	Acer pseudo-sieboldianum	AM	shade_tolerant	0.0197185	-0.10779	-0.0231454	1
193	2_0_505	2	I	17sp	ACPS	Acer pseudo-sieboldianum	AM	shade_tolerant	0.0270446	0.0300406	-0.0471871	5
194	2_1_505	2	I	16sp	ACPS	Acer pseudo-sieboldianum	AM	shade_tolerant	0.0320567	0.104295	0.961384	2
195	2_1_505	2	I	17sp	ACPS	Acer pseudo-sieboldianum	AM	shade_tolerant	0.0320567	0.104295	0.961384	8
196	2_0_103	2	I	16sp	ACPS	Acer pseudo-sieboldianum	AM	shade_tolerant	0.0274366	0.0363247	-0.681925	1
197	2_0_103	2	I	17sp	ACPS	Acer pseudo-sieboldianum	AM	shade_tolerant	0.0274366	0.0363247	-0.681925	2
198	2_1_103	2	I	17sp	ACPS	Acer pseudo-sieboldianum	AM	shade_tolerant	0.0207189	-0.0862145	1.34959	1
199	3_1_201	3	F	17sp	ACPS	Acer pseudo-sieboldianum	AM	shade_tolerant	0.0185258	-0.134982	0.615689	1
200	1_1_301	1	I	17sp	ACPS	Acer pseudo-sieboldianum	AM	shade_tolerant	0.026037	0.0134655	0.0533304	5
201	2_0_402	2	W	16sp	ACPS	Acer pseudo-sieboldianum	AM	shade_tolerant	0.0269646	0.0287475	0.130952	1
202	2_1_402	2	W	17sp	ACPS	Acer pseudo-sieboldianum	AM	shade_tolerant	0.025961	0.0121896	1.04408	4
203	1_1_309	1	W	16sp	ACPS	Acer pseudo-sieboldianum	AM	shade_tolerant	0.0226093	-0.0481336	0.587248	2
204	2_1_302	2	F	16sp	ACPS	Acer pseudo-sieboldianum	AM	shade_tolerant	0.0237641	-0.0263999	1.62363	2
205	2_1_302	2	F	17sp	ACPS	Acer pseudo-sieboldianum	AM	shade_tolerant	0.0237641	-0.0263999	1.62363	2
206	1_1_107	1	F	16sp	ACPS	Acer pseudo-sieboldianum	AM	shade_tolerant	0.018871	-0.126938	0.0239431	3
207	1_1_107	1	F	17sp	ACPS	Acer pseudo-sieboldianum	AM	shade_tolerant	0.018871	-0.126938	0.0239431	1
208	2_1_108	2	W	17sp	ACPS	Acer pseudo-sieboldianum	AM	shade_tolerant	0.0157051	-0.206922	0.0784023	3
209	3_1_406	3	F	17sp	ACPS	Acer pseudo-sieboldianum	AM	shade_tolerant	0.205268	0.917064	0.0620972	2
210	2_0_506	2	W	17sp	ACPS	Acer pseudo-sieboldianum	AM	shade_tolerant	0.0239816	-0.0224239	0.548711	1
211	2_1_506	2	W	16sp	ACPS	Acer pseudo-sieboldianum	AM	shade_tolerant	0.0308749	0.0878866	0.799685	1
212	2_1_506	2	W	17sp	ACPS	Acer pseudo-sieboldianum	AM	shade_tolerant	0.0308749	0.0878866	0.799685	2
213	3_1_504	3	F	17sp	ACPS	Acer pseudo-sieboldianum	AM	shade_tolerant	0.0553354	0.342984	1.17348	2
214	2_1_105	2	F	17sp	ACPS	Acer pseudo-sieboldianum	AM	shade_tolerant	0.0152875	-0.218652	0.832237	3
215	1_1_208	1	I	17sp	ACPS	Acer pseudo-sieboldianum	AM	shade_tolerant	0.0185984	-0.133279	0.0492574	1
216	3_0_107	3	F	17sp	ACPS	Acer pseudo-sieboldianum	AM	shade_tolerant	0.0366556	0.162877	0.729231	4
217	1_1_505	1	I	16sp	ACPS	Acer pseudo-sieboldianum	AM	shade_tolerant	0.0266268	0.0232436	0.343254	1
218	1_1_505	1	I	17sp	ACPS	Acer pseudo-sieboldianum	AM	shade_tolerant	0.0266268	0.0232436	0.343254	3
219	2_1_201	2	F	17sp	ACPS	Acer pseudo-sieboldianum	AM	shade_tolerant	0.0240906	-0.0204451	1.89809	6
220	1_1_108	1	W	17sp	ACPS	Acer pseudo-sieboldianum	AM	shade_tolerant	0.0186204	-0.132763	0.141908	3
221	3_0_207	3	W	16sp	ACPS	Acer pseudo-sieboldianum	AM	shade_tolerant	0.0185105	-0.135344	0.540894	1
222	1_1_204	1	W	17sp	ACPS	Acer pseudo-sieboldianum	AM	shade_tolerant	0.0212328	-0.0755295	0.338204	3
223	1_1_303	1	W	17sp	ACPS	Acer pseudo-sieboldianum	AM	shade_tolerant	0.0305425	0.0831579	0.319356	4
224	2_1_106	2	I	17sp	ACPS	Acer pseudo-sieboldianum	AM	shade_tolerant	0.0163744	-0.188755	0.813263	1
225	2_0_509	2	I	16sp	ACPS	Acer pseudo-sieboldianum	AM	shade_tolerant	0.0206328	-0.0880292	0.94803	1
226	2_1_509	2	I	17sp	ACPS	Acer pseudo-sieboldianum	AM	shade_tolerant	0.0207664	-0.0852159	0.800921	8
227	2_1_301	2	I	16sp	ACPS	Acer pseudo-sieboldianum	AM	shade_tolerant	0.0225321	-0.0496254	3.14926	1
228	2_0_510	2	W	16sp	ACPS	Acer pseudo-sieboldianum	AM	shade_tolerant	0.0180085	-0.147324	1.07879	2
229	3_0_208	3	I	17sp	ACPS	Acer pseudo-sieboldianum	AM	shade_tolerant	0.0150342	-0.225923	-0.0193203	7
230	3_1_108	3	W	17sp	ACPS	Acer pseudo-sieboldianum	AM	shade_tolerant	0.0456613	0.258925	0.141497	2
231	2_1_410	2	I	16sp	ACPS	Acer pseudo-sieboldianum	AM	shade_tolerant	0.0166887	-0.180476	1.10828	1
232	1_1_201	1	F	16sp	ACPS	Acer pseudo-sieboldianum	AM	shade_tolerant	0.0235552	-0.0302508	0.108031	1
233	1_1_201	1	F	17sp	ACPS	Acer pseudo-sieboldianum	AM	shade_tolerant	0.0235552	-0.0302508	0.108031	5
234	3_1_410	3	I	17sp	ACPS	Acer pseudo-sieboldianum	AM	shade_tolerant	0.0475903	0.277022	1.14109	1
235	2_1_406	2	F	17sp	ACPS	Acer pseudo-sieboldianum	AM	shade_tolerant	0.0231534	-0.0377575	0.570549	8
236	2_1_202	2	I	17sp	ACPS	Acer pseudo-sieboldianum	AM	shade_tolerant	0.0242777	-0.0170679	1.42447	1
237	1_0_207	1	W	16sp	ACPS	Acer pseudo-sieboldianum	AM	shade_tolerant	0.0159096	-0.20129	0.384642	1
238	1_1_207	1	W	17sp	ACPS	Acer pseudo-sieboldianum	AM	shade_tolerant	0.018967	-0.124726	-0.00665878	1
239	1_0_509	1	I	17sp	ACPS	Acer pseudo-sieboldianum	AM	shade_tolerant	0.0230753	-0.0392328	0.980708	1
240	3_0_503	3	F	16sp	ACPS	Acer pseudo-sieboldianum	AM	shade_tolerant	0.0230568	-0.0395818	-0.717113	1
241	1_1_302	1	F	17sp	ACPS	Acer pseudo-sieboldianum	AM	shade_tolerant	0.0400113	0.201168	0.21023	8
242	2_0_510	2	W	17sp	ACPS	Acer pseudo-sieboldianum	AM	shade_tolerant	0.0180085	-0.147324	1.07879	2
243	1_1_405	1	W	17sp	ACPS	Acer pseudo-sieboldianum	AM	shade_tolerant	0.0360434	0.155515	0.494575	1
244	1_1_309	1	W	17sp	ACPS	Acer pseudo-sieboldianum	AM	shade_tolerant	0.0226093	-0.0481336	0.587248	4
245	1_1_504	1	F	17sp	ACPS	Acer pseudo-sieboldianum	AM	shade_tolerant	0.0254221	0.00303284	0.644847	5
246	1_1_202	1	I	16sp	ACPS	Acer pseudo-sieboldianum	AM	shade_tolerant	0.0339384	0.129217	-0.0804677	1
247	1_1_202	1	I	17sp	ACPS	Acer pseudo-sieboldianum	AM	shade_tolerant	0.0339384	0.129217	-0.0804677	6
248	3_1_202	3	I	17sp	ACPS	Acer pseudo-sieboldianum	AM	shade_tolerant	0.0413412	0.215463	0.689731	1
249	3_0_406	3	F	17sp	ACPS	Acer pseudo-sieboldianum	AM	shade_tolerant	0.0273271	0.0345779	-0.350595	1
250	2_0_309	2	W	17sp	ACPS	Acer pseudo-sieboldianum	AM	shade_tolerant	0.0277439	0.0411875	1.55308	1
251	3_0_504	3	F	16sp	ACPS	Acer pseudo-sieboldianum	AM	shade_tolerant	0.0330229	0.117269	-0.529946	1
252	3_0_504	3	F	17sp	ACPS	Acer pseudo-sieboldianum	AM	shade_tolerant	0.0330229	0.117269	-0.529946	2
253	1_1_510	1	W	17sp	ACPS	Acer pseudo-sieboldianum	AM	shade_tolerant	0.0281487	0.0475121	0.00141833	7
254	1_1_509	1	I	17sp	ACPS	Acer pseudo-sieboldianum	AM	shade_tolerant	0.027197	0.0324945	0.0910495	8
255	3_1_204	3	W	17sp	ACPS	Acer pseudo-sieboldianum	AM	shade_tolerant	0.0531521	0.325372	-0.153425	1
256	1_1_506	1	W	17sp	ACPS	Acer pseudo-sieboldianum	AM	shade_tolerant	0.0227267	-0.0458733	0.827634	1
257	3_0_503	3	F	17sp	ACPS	Acer pseudo-sieboldianum	AM	shade_tolerant	0.0230568	-0.0395818	-0.717113	3
258	1_0_503	1	F	17sp	ACPS	Acer pseudo-sieboldianum	AM	shade_tolerant	0.0125917	-0.303014	-0.643798	1
259	2_0_408	2	F	17sp	ACPS	Acer pseudo-sieboldianum	AM	shade_tolerant	0.0221972	-0.0561562	1.36225	3
260	1_0_204	1	W	16sp	ACPS	Acer pseudo-sieboldianum	AM	shade_tolerant	0.0110101	-0.361297	0.325722	2
261	1_1_204	1	W	16sp	ACPS	Acer pseudo-sieboldianum	AM	shade_tolerant	0.0212328	-0.0755295	0.338204	1
262	3_1_310	3	F	17sp	ACPS	Acer pseudo-sieboldianum	AM	shade_tolerant	0.0476225	0.277318	0.650517	7
263	2_0_303	2	W	17sp	ACPS	Acer pseudo-sieboldianum	AM	shade_tolerant	0.0250054	-0.0041807	-0.242559	1
264	2_1_303	2	W	17sp	ACPS	Acer pseudo-sieboldianum	AM	shade_tolerant	0.0253959	0.002584	1.49498	1
265	3_1_103	3	I	17sp	ACPS	Acer pseudo-sieboldianum	AM	shade_tolerant	0.038497	0.184301	0.911143	1
266	3_0_408	3	F	17sp	ACPS	Acer pseudo-sieboldianum	AM	shade_tolerant	0.0787769	0.497572	0.670912	1
267	1_0_302	1	F	16sp	ACPS	Acer pseudo-sieboldianum	AM	shade_tolerant	0.0105317	-0.380571	0.197545	1
268	1_1_405	1	W	16sp	ACPS	Acer pseudo-sieboldianum	AM	shade_tolerant	0.0360434	0.155515	0.494575	1
269	3_0_106	3	I	17sp	ACPS	Acer pseudo-sieboldianum	AM	shade_tolerant	0.0147443	-0.234394	0.197078	1
270	3_0_402	3	W	16sp	ACPS	Acer pseudo-sieboldianum	AM	shade_tolerant	0.0149977	-0.22698	-0.200075	1
271	3_1_503	3	F	17sp	ACPS	Acer pseudo-sieboldianum	AM	shade_tolerant	0.0455208	0.257578	0.54575	7
272	3_1_105	3	F	17sp	ACPS	Acer pseudo-sieboldianum	AM	shade_tolerant	0.0518697	0.314687	0.320053	1
273	3_1_303	3	W	17sp	ACPS	Acer pseudo-sieboldianum	AM	shade_tolerant	0.0484165	0.28455	0.688324	1
274	3_0_410	3	I	17sp	ACPS	Acer pseudo-sieboldianum	AM	shade_tolerant	0.0130412	-0.287769	0.197929	1
275	3_0_407	3	I	17sp	ACPS	Acer pseudo-sieboldianum	AM	shade_tolerant	0.0401435	0.202609	0.490343	1
276	1_1_408	1	F	16sp	ACPS	Acer pseudo-sieboldianum	AM	shade_tolerant	0.0276801	0.0401829	0.557162	1
277	1_1_408	1	F	17sp	ACPS	Acer pseudo-sieboldianum	AM	shade_tolerant	0.0276801	0.0401829	0.557162	5
278	2_1_304	2	I	17sp	ACPS	Acer pseudo-sieboldianum	AM	shade_tolerant	0.0225628	-0.0490306	1.62231	3
279	3_0_201	3	F	17sp	ACPS	Acer pseudo-sieboldianum	AM	shade_tolerant	0.0137646	-0.2643	1.22934	1
280	3_0_408	3	F	16sp	ACPS	Acer pseudo-sieboldianum	AM	shade_tolerant	0.0787769	0.497572	0.670912	1
281	1_1_410	1	I	17sp	ACPS	Acer pseudo-sieboldianum	AM	shade_tolerant	0.0306156	0.084202	0.82994	12
282	3_0_204	3	W	16sp	ACPS	Acer pseudo-sieboldianum	AM	shade_tolerant	0.0153688	-0.216344	-0.0842937	1
283	1_0_309	1	W	17sp	ACPS	Acer pseudo-sieboldianum	AM	shade_tolerant	0.0198901	-0.104013	1.60015	1
284	2_0_503	2	F	17sp	ACPS	Acer pseudo-sieboldianum	AM	shade_tolerant	0.0417395	0.219655	0.0981475	2
285	3_0_304	3	I	16sp	ACPS	Acer pseudo-sieboldianum	AM	shade_tolerant	0.0179448	-0.148866	-0.820279	1
286	3_0_209	3	F	17sp	ACPS	Acer pseudo-sieboldianum	AM	shade_tolerant	0.0130675	-0.286896	0.346205	3
287	2_1_405	2	W	17sp	ACPS	Acer pseudo-sieboldianum	AM	shade_tolerant	0.0260902	0.0143567	1.49182	6
288	2_1_408	2	F	17sp	ACPS	Acer pseudo-sieboldianum	AM	shade_tolerant	0.0173327	-0.163985	0.00775409	4
289	3_1_505	3	I	16sp	ACPS	Acer pseudo-sieboldianum	AM	shade_tolerant	0.0686966	0.437635	0.281113	2
290	3_0_302	3	F	17sp	ACPS	Acer pseudo-sieboldianum	AM	shade_tolerant	0.0114412	-0.344626	0.0311623	7
291	1_1_406	1	F	16sp	ACPS	Acer pseudo-sieboldianum	AM	shade_tolerant	0.0224056	-0.0520805	0.727935	1
292	2_0_204	2	W	16sp	ACPS	Acer pseudo-sieboldianum	AM	shade_tolerant	0.0247024	-0.00950136	-0.581048	4
293	1_0_509	1	I	16sp	ACPS	Acer pseudo-sieboldianum	AM	shade_tolerant	0.0230753	-0.0392328	0.980708	1
294	3_0_405	3	W	17sp	ACPS	Acer pseudo-sieboldianum	AM	shade_tolerant	0.0265588	0.022127	-0.600705	3
295	3_1_405	3	W	17sp	ACPS	Acer pseudo-sieboldianum	AM	shade_tolerant	0.0814842	0.512365	0.194583	1
296	2_1_309	2	W	16sp	ACPS	Acer pseudo-sieboldianum	AM	shade_tolerant	0.0175515	-0.158521	-0.224538	1
297	2_1_503	2	F	17sp	ACPS	Acer pseudo-sieboldianum	AM	shade_tolerant	0.0303702	0.0806867	1.38388	7
298	3_0_509	3	I	17sp	ACPS	Acer pseudo-sieboldianum	AM	shade_tolerant	0.0207956	-0.0846032	0.610245	1
299	1_1_503	1	F	17sp	ACPS	Acer pseudo-sieboldianum	AM	shade_tolerant	0.0226356	-0.0476259	0.256411	9
300	2_1_208	2	I	17sp	ACPS	Acer pseudo-sieboldianum	AM	shade_tolerant	0.0163059	-0.19058	-0.507433	2
301	1_1_304	1	I	17sp	ACPS	Acer pseudo-sieboldianum	AM	shade_tolerant	0.0258087	0.00962071	0.685368	3
302	1_0_410	1	I	17sp	ACPS	Acer pseudo-sieboldianum	AM	shade_tolerant	0.0213939	-0.0722329	0.426833	4
303	1_1_406	1	F	17sp	ACPS	Acer pseudo-sieboldianum	AM	shade_tolerant	0.0224056	-0.0520805	0.727935	2
304	2_0_310	2	F	17sp	ACPS	Acer pseudo-sieboldianum	AM	shade_tolerant	0.0239979	-0.0221279	2.80292	1
305	2_1_301	2	I	17sp	ACPS	Acer pseudo-sieboldianum	AM	shade_tolerant	0.0225321	-0.0496254	3.14926	2
306	3_0_509	3	I	16sp	ACPS	Acer pseudo-sieboldianum	AM	shade_tolerant	0.0207956	-0.0846032	0.610245	1
307	3_1_302	3	F	17sp	ACPS	Acer pseudo-sieboldianum	AM	shade_tolerant	0.0447841	0.250442	0.482596	3
308	1_1_510	1	W	16sp	ACPS	Acer pseudo-sieboldianum	AM	shade_tolerant	0.0281487	0.0475121	0.00141833	1
309	2_0_302	2	F	17sp	ACPS	Acer pseudo-sieboldianum	AM	shade_tolerant	0.0247797	-0.0081371	-0.390415	1
310	3_1_505	3	I	17sp	ACPS	Acer pseudo-sieboldianum	AM	shade_tolerant	0.0686966	0.437635	0.281113	6
311	3_0_405	3	W	16sp	ACPS	Acer pseudo-sieboldianum	AM	shade_tolerant	0.0265588	0.022127	-0.600705	1
312	1_0_505	1	I	16sp	ACTE	Acer tegmentosum	AM	shade_tolerant	0.0115268	-0.341392	0.0040098	4
313	2_0_505	2	I	17sp	ACTE	Acer tegmentosum	AM	shade_tolerant	0.00704677	-0.554431	0.124072	1
314	1_0_107	1	F	17sp	ACTE	Acer tegmentosum	AM	shade_tolerant	0.0060473	-0.620343	0.363267	1
315	1_0_202	1	I	16sp	ACTE	Acer tegmentosum	AM	shade_tolerant	0.0104435	-0.384219	0.587976	1
316	1_0_106	1	I	16sp	ACTE	Acer tegmentosum	AM	shade_tolerant	0.00779268	-0.510985	0.165678	1
317	1_0_503	1	F	17sp	ACTE	Acer tegmentosum	AM	shade_tolerant	0.0106732	-0.374781	-0.624388	1
318	2_0_103	2	I	16sp	ACTE	Acer tegmentosum	AM	shade_tolerant	0.00566655	-0.648311	-0.464984	1
319	2_0_406	2	F	17sp	ACTE	Acer tegmentosum	AM	shade_tolerant	0.00628471	-0.603765	1.26223	1
320	2_0_408	2	F	17sp	ACTE	Acer tegmentosum	AM	shade_tolerant	0.00902684	-0.447391	1.4427	1
321	1_0_503	1	F	16sp	ACTE	Acer tegmentosum	AM	shade_tolerant	0.0106732	-0.374781	-0.624388	3
322	2_1_504	2	F	16sp	ACTE	Acer tegmentosum	AM	shade_tolerant	0.00611375	-0.615639	0.961022	1
323	1_0_207	1	W	16sp	ACTE	Acer tegmentosum	AM	shade_tolerant	0.00710627	-0.550802	0.453255	3
324	2_0_208	2	I	17sp	ACTE	Acer tegmentosum	AM	shade_tolerant	0.00604219	-0.620706	1.02857	1
325	2_1_302	2	F	17sp	ACTE	Acer tegmentosum	AM	shade_tolerant	0.00920924	-0.438728	1.70694	2
326	2_0_505	2	I	16sp	ACTE	Acer tegmentosum	AM	shade_tolerant	0.00704677	-0.554431	0.124072	2
327	1_0_106	1	I	17sp	ACTE	Acer tegmentosum	AM	shade_tolerant	0.00779268	-0.510985	0.165678	2
328	2_0_407	2	I	17sp	ACTE	Acer tegmentosum	AM	shade_tolerant	0.00700186	-0.557189	0.723547	7
329	1_0_201	1	F	16sp	ACTE	Acer tegmentosum	AM	shade_tolerant	0.00780619	-0.510236	0.406743	1
330	2_0_410	2	I	16sp	ACTE	Acer tegmentosum	AM	shade_tolerant	0.00869493	-0.463607	1.59613	1
331	2_0_504	2	F	16sp	ACTE	Acer tegmentosum	AM	shade_tolerant	0.00754881	-0.524721	0.146563	1
332	1_0_408	1	F	16sp	ACTE	Acer tegmentosum	AM	shade_tolerant	0.006411	-0.595196	1.00011	1
333	2_0_408	2	F	16sp	ACTE	Acer tegmentosum	AM	shade_tolerant	0.00902684	-0.447391	1.4427	2
334	1_0_108	1	W	16sp	ACTE	Acer tegmentosum	AM	shade_tolerant	0.00388726	-0.809615	0.481475	1
335	2_0_407	2	I	16sp	ACTE	Acer tegmentosum	AM	shade_tolerant	0.00700186	-0.557189	0.723547	1
336	1_0_208	1	I	16sp	ACTE	Acer tegmentosum	AM	shade_tolerant	0.0053887	-0.669909	0.512722	1
337	2_1_510	2	W	16sp	ACTE	Acer tegmentosum	AM	shade_tolerant	0.00357938	-0.84472	0.43683	1
338	2_0_503	2	F	17sp	ACTE	Acer tegmentosum	AM	shade_tolerant	0.00732663	-0.537622	0.378581	1
339	1_0_405	1	W	16sp	ACTE	Acer tegmentosum	AM	shade_tolerant	0.0134303	-0.274989	-0.219936	3
340	1_1_402	1	W	16sp	ACTE	Acer tegmentosum	AM	shade_tolerant	0.000309906	-1.7941	0.651209	1
341	1_0_310	1	F	17sp	ACTE	Acer tegmentosum	AM	shade_tolerant	0.00388481	-0.809883	0.635438	1
342	1_0_207	1	W	17sp	ACTE	Acer tegmentosum	AM	shade_tolerant	0.00710627	-0.550802	0.453255	1
343	2_0_310	2	F	17sp	ACTE	Acer tegmentosum	AM	shade_tolerant	0.00712252	-0.549817	2.87514	1
344	1_0_510	1	W	17sp	ACTE	Acer tegmentosum	AM	shade_tolerant	0.00430787	-0.765788	0.487074	2
345	1_0_107	1	F	16sp	ACTE	Acer tegmentosum	AM	shade_tolerant	0.0060473	-0.620343	0.363267	1
346	1_0_410	1	I	16sp	ACTE	Acer tegmentosum	AM	shade_tolerant	0.00412902	-0.783891	0.55895	1
347	2_1_503	2	F	16sp	ACTE	Acer tegmentosum	AM	shade_tolerant	0.00590247	-0.630772	1.53132	2
348	2_0_510	2	W	16sp	ACTE	Acer tegmentosum	AM	shade_tolerant	0.0115924	-0.338927	1.12103	2
349	1_0_406	1	F	16sp	ACTE	Acer tegmentosum	AM	shade_tolerant	0.00989891	-0.407439	0.277263	1
350	1_0_402	1	W	16sp	ACTE	Acer tegmentosum	AM	shade_tolerant	0.00958867	-0.421238	-0.146404	2
351	2_0_202	2	I	17sp	ACTE	Acer tegmentosum	AM	shade_tolerant	0.00654096	-0.586549	-0.170874	2
352	2_1_505	2	I	16sp	ACTE	Acer tegmentosum	AM	shade_tolerant	0.00308294	-0.908013	1.15414	1
353	1_0_509	1	I	16sp	ACTE	Acer tegmentosum	AM	shade_tolerant	0.00552389	-0.659267	1.09801	1
354	2_0_303	2	W	17sp	ACTE	Acer tegmentosum	AM	shade_tolerant	0.00596941	-0.62592	-0.0714495	2
355	2_0_506	2	W	16sp	ACTE	Acer tegmentosum	AM	shade_tolerant	0.00880908	-0.457962	0.661632	3
356	1_0_509	1	I	17sp	ACTE	Acer tegmentosum	AM	shade_tolerant	0.00552389	-0.659267	1.09801	1
357	1_0_407	1	I	16sp	ACTE	Acer tegmentosum	AM	shade_tolerant	0.00758376	-0.522726	1.64103	1
358	1_1_108	1	W	16sp	ACTE	Acer tegmentosum	AM	shade_tolerant	0.000272332	-1.83483	0.29224	1
359	1_0_410	1	I	17sp	ACTE	Acer tegmentosum	AM	shade_tolerant	0.00412902	-0.783891	0.55895	3
360	2_0_309	2	W	16sp	ACTE	Acer tegmentosum	AM	shade_tolerant	0.00688641	-0.564361	1.674	1
361	1_0_103	1	I	17sp	ACTE	Acer tegmentosum	AM	shade_tolerant	0.0205128	-0.0905726	0.854557	1
362	2_1_202	2	I	16sp	ACTE	Acer tegmentosum	AM	shade_tolerant	0.00891015	-0.453024	1.51677	1
363	2_0_301	2	I	17sp	ACTE	Acer tegmentosum	AM	shade_tolerant	0.00391461	-0.806628	0.0454242	1
364	1_0_202	1	I	16sp	FRMA	Fraxinus mandschurica	AM	shade_intolerant	0.0123978	-0.309755	0.573342	3
365	2_1_302	2	F	17sp	FRMA	Fraxinus mandschurica	AM	shade_intolerant	0.0464645	0.266552	1.49017	1
366	2_1_105	2	F	16sp	FRMA	Fraxinus mandschurica	AM	shade_intolerant	0.0617722	0.391135	0.491176	10
367	1_0_201	1	F	16sp	FRMA	Fraxinus mandschurica	AM	shade_intolerant	0.0105106	-0.381442	0.385545	1
368	3_1_105	3	F	16sp	FRMA	Fraxinus mandschurica	AM	shade_intolerant	0.0261233	0.0149107	0.520634	4
369	3_1_103	3	I	17sp	FRMA	Fraxinus mandschurica	AM	shade_intolerant	0.04511	0.253612	0.865258	1
370	1_0_201	1	F	17sp	FRMA	Fraxinus mandschurica	AM	shade_intolerant	0.0105106	-0.381442	0.385545	1
371	2_0_105	2	F	17sp	FRMA	Fraxinus mandschurica	AM	shade_intolerant	0.031938	0.102675	-0.0952925	1
372	3_1_106	3	I	16sp	FRMA	Fraxinus mandschurica	AM	shade_intolerant	0.0208591	-0.0832728	0.702406	6
373	1_0_503	1	F	16sp	FRMA	Fraxinus mandschurica	AM	shade_intolerant	0.0412151	0.214127	-0.945048	3
374	3_0_510	3	W	16sp	FRMA	Fraxinus mandschurica	AM	shade_intolerant	0.0547985	0.338718	0.362295	1
375	2_1_510	2	W	16sp	FRMA	Fraxinus mandschurica	AM	shade_intolerant	0.0968927	0.588201	-0.361178	5
376	2_0_209	2	F	16sp	FRMA	Fraxinus mandschurica	AM	shade_intolerant	0.0425545	0.22811	1.31949	18
377	1_1_201	1	F	16sp	FRMA	Fraxinus mandschurica	AM	shade_intolerant	0.0747797	0.474775	-0.348	1
378	2_1_106	2	I	17sp	FRMA	Fraxinus mandschurica	AM	shade_intolerant	0.0793897	0.500964	0.341272	2
379	3_1_103	3	I	16sp	FRMA	Fraxinus mandschurica	AM	shade_intolerant	0.04511	0.253612	0.865258	10
380	1_0_510	1	W	16sp	FRMA	Fraxinus mandschurica	AM	shade_intolerant	0.115557	0.665353	-0.470639	2
381	2_0_105	2	F	16sp	FRMA	Fraxinus mandschurica	AM	shade_intolerant	0.031938	0.102675	-0.0952925	2
382	1_0_208	1	I	16sp	FRMA	Fraxinus mandschurica	AM	shade_intolerant	0.0976389	0.591561	-0.259073	3
383	1_0_208	1	I	17sp	FRMA	Fraxinus mandschurica	AM	shade_intolerant	0.0976389	0.591561	-0.259073	1
384	3_1_107	3	F	17sp	FRMA	Fraxinus mandschurica	AM	shade_intolerant	0.0169672	-0.173267	0.625346	1
385	1_1_310	1	F	16sp	FRMA	Fraxinus mandschurica	AM	shade_intolerant	0.0238012	-0.0257177	0.261654	1
386	3_0_207	3	W	16sp	FRMA	Fraxinus mandschurica	AM	shade_intolerant	0.0464185	0.266118	0.324131	5
387	2_1_504	2	F	16sp	FRMA	Fraxinus mandschurica	AM	shade_intolerant	0.0810259	0.509896	0.415226	3
388	2_0_209	2	F	17sp	FRMA	Fraxinus mandschurica	AM	shade_intolerant	0.0425545	0.22811	1.31949	1
389	2_1_106	2	I	16sp	FRMA	Fraxinus mandschurica	AM	shade_intolerant	0.0793897	0.500964	0.341272	5
390	3_0_103	3	I	16sp	FRMA	Fraxinus mandschurica	AM	shade_intolerant	0.151823	0.784918	-0.697995	8
391	2_1_101	2	W	17sp	FRMA	Fraxinus mandschurica	AM	shade_intolerant	0.0620806	0.393314	1.4871	1
392	3_1_408	3	F	16sp	FRMA	Fraxinus mandschurica	AM	shade_intolerant	0.0171463	-0.168695	0.98227	1
393	1_1_302	1	F	16sp	FRMA	Fraxinus mandschurica	AM	shade_intolerant	0.0623659	0.395321	0.022449	1
394	1_0_209	1	F	16sp	FRMA	Fraxinus mandschurica	AM	shade_intolerant	0.096651	0.587108	0.644538	3
395	2_1_310	2	F	16sp	FRMA	Fraxinus mandschurica	AM	shade_intolerant	0.124351	0.697478	-1.10257	10
396	2_1_310	2	F	17sp	FRMA	Fraxinus mandschurica	AM	shade_intolerant	0.124351	0.697478	-1.10257	3
397	3_0_105	3	F	16sp	FRMA	Fraxinus mandschurica	AM	shade_intolerant	0.0708442	0.451109	-0.722691	10
398	2_0_406	2	F	16sp	FRMA	Fraxinus mandschurica	AM	shade_intolerant	0.0184677	-0.136351	1.18443	2
399	3_0_410	3	I	16sp	FRMA	Fraxinus mandschurica	AM	shade_intolerant	0.0514221	0.310896	-0.131104	1
400	1_1_503	1	F	16sp	FRMA	Fraxinus mandschurica	AM	shade_intolerant	0.0192702	-0.117813	0.283626	1
401	2_1_107	2	F	16sp	FRMA	Fraxinus mandschurica	AM	shade_intolerant	0.0766762	0.485739	-0.205789	12
402	2_1_101	2	W	16sp	FRMA	Fraxinus mandschurica	AM	shade_intolerant	0.0620806	0.393314	1.4871	4
403	2_0_202	2	I	16sp	FRMA	Fraxinus mandschurica	AM	shade_intolerant	0.0199191	-0.103377	-0.29339	2
404	1_1_101	1	W	16sp	FRMA	Fraxinus mandschurica	AM	shade_intolerant	0.0666219	0.424213	0.244731	1
405	2_1_503	2	F	16sp	FRMA	Fraxinus mandschurica	AM	shade_intolerant	0.044364	0.24632	1.29708	4
406	2_1_505	2	I	17sp	FRMA	Fraxinus mandschurica	AM	shade_intolerant	0.141665	0.75458	0.135495	2
407	1_0_504	1	F	16sp	FRMA	Fraxinus mandschurica	AM	shade_intolerant	0.062047	0.393078	-0.911133	4
408	2_1_407	2	I	16sp	FRMA	Fraxinus mandschurica	AM	shade_intolerant	0.0836234	0.523711	-0.283512	8
409	3_0_202	3	I	16sp	FRMA	Fraxinus mandschurica	AM	shade_intolerant	0.182906	0.866524	-1.30716	1
410	1_1_202	1	I	16sp	FRMA	Fraxinus mandschurica	AM	shade_intolerant	0.0481226	0.281888	-0.207561	3
411	1_1_103	1	I	16sp	FRMA	Fraxinus mandschurica	AM	shade_intolerant	0.0380247	0.178905	-0.421054	2
412	3_1_504	3	F	16sp	FRMA	Fraxinus mandschurica	AM	shade_intolerant	0.132529	0.725378	0.640737	5
413	3_1_204	3	W	16sp	FRMA	Fraxinus mandschurica	AM	shade_intolerant	0.042629	0.228875	-0.0600011	5
414	2_1_506	2	W	16sp	FRMA	Fraxinus mandschurica	AM	shade_intolerant	0.178435	0.855679	-0.411786	12
415	1_0_410	1	I	16sp	FRMA	Fraxinus mandschurica	AM	shade_intolerant	0.109385	0.641312	-0.323202	3
416	2_1_506	2	W	17sp	FRMA	Fraxinus mandschurica	AM	shade_intolerant	0.178435	0.855679	-0.411786	1
417	1_0_310	1	F	16sp	FRMA	Fraxinus mandschurica	AM	shade_intolerant	0.102752	0.613912	-0.170207	5
418	2_1_405	2	W	16sp	FRMA	Fraxinus mandschurica	AM	shade_intolerant	0.0826925	0.51881	1.13861	7
419	2_1_405	2	W	17sp	FRMA	Fraxinus mandschurica	AM	shade_intolerant	0.0826925	0.51881	1.13861	1
420	1_0_204	1	W	16sp	FRMA	Fraxinus mandschurica	AM	shade_intolerant	0.0399584	0.200588	0.0879576	2
421	2_0_207	2	W	16sp	FRMA	Fraxinus mandschurica	AM	shade_intolerant	0.029826	0.0727891	0.083336	5
422	3_0_408	3	F	16sp	FRMA	Fraxinus mandschurica	AM	shade_intolerant	0.0893449	0.552688	0.592776	4
423	2_1_303	2	W	16sp	FRMA	Fraxinus mandschurica	AM	shade_intolerant	0.0537725	0.330449	1.32191	12
424	3_1_302	3	F	16sp	FRMA	Fraxinus mandschurica	AM	shade_intolerant	0.0923468	0.567159	0.100125	5
425	3_0_108	3	W	16sp	FRMA	Fraxinus mandschurica	AM	shade_intolerant	0.0369656	0.166558	1.69531	17
426	1_0_402	1	W	16sp	FRMA	Fraxinus mandschurica	AM	shade_intolerant	0.0336281	0.125205	-0.367905	3
427	1_1_402	1	W	16sp	FRMA	Fraxinus mandschurica	AM	shade_intolerant	0.0432741	0.235442	0.321997	1
428	3_1_506	3	W	17sp	FRMA	Fraxinus mandschurica	AM	shade_intolerant	0.0286551	0.0552982	1.20971	1
429	2_0_410	2	I	16sp	FRMA	Fraxinus mandschurica	AM	shade_intolerant	0.0227041	-0.0463069	1.51373	13
430	3_0_303	3	W	16sp	FRMA	Fraxinus mandschurica	AM	shade_intolerant	0.11735	0.672094	-1.84583	5
431	3_1_303	3	W	16sp	FRMA	Fraxinus mandschurica	AM	shade_intolerant	0.110318	0.64503	0.209719	4
432	2_0_107	2	F	16sp	FRMA	Fraxinus mandschurica	AM	shade_intolerant	0.0420212	0.222596	0.311497	15
433	2_0_204	2	W	16sp	FRMA	Fraxinus mandschurica	AM	shade_intolerant	0.023136	-0.038087	-0.565438	6
434	2_0_103	2	I	17sp	FRMA	Fraxinus mandschurica	AM	shade_intolerant	0.0237208	-0.0271942	-0.644062	1
435	3_0_106	3	I	17sp	FRMA	Fraxinus mandschurica	AM	shade_intolerant	0.0700565	0.446215	-0.286198	1
436	1_0_405	1	W	16sp	FRMA	Fraxinus mandschurica	AM	shade_intolerant	0.0775291	0.490582	-0.852231	3
437	2_1_103	2	I	16sp	FRMA	Fraxinus mandschurica	AM	shade_intolerant	0.0623226	0.395017	1.08351	21
438	3_0_509	3	I	16sp	FRMA	Fraxinus mandschurica	AM	shade_intolerant	0.0463004	0.265004	0.416061	3
439	2_0_510	2	W	16sp	FRMA	Fraxinus mandschurica	AM	shade_intolerant	0.0119144	-0.32703	1.11892	8
440	2_1_302	2	F	16sp	FRMA	Fraxinus mandschurica	AM	shade_intolerant	0.0464645	0.266552	1.49017	12
441	3_0_406	3	F	16sp	FRMA	Fraxinus mandschurica	AM	shade_intolerant	0.0694951	0.442694	-0.769262	5
442	2_1_209	2	F	16sp	FRMA	Fraxinus mandschurica	AM	shade_intolerant	0.0794784	0.501453	-1.09044	3
443	2_0_303	2	W	16sp	FRMA	Fraxinus mandschurica	AM	shade_intolerant	0.0186901	-0.131136	-0.184984	3
444	3_1_504	3	F	17sp	FRMA	Fraxinus mandschurica	AM	shade_intolerant	0.132529	0.725378	0.640737	5
445	1_0_302	1	F	16sp	FRMA	Fraxinus mandschurica	AM	shade_intolerant	0.0325372	0.110795	0.0121694	2
446	3_0_107	3	F	16sp	FRMA	Fraxinus mandschurica	AM	shade_intolerant	0.0547035	0.337959	0.596823	5
447	2_1_204	2	W	16sp	FRMA	Fraxinus mandschurica	AM	shade_intolerant	0.101145	0.60701	0.571985	4
448	3_1_107	3	F	16sp	FRMA	Fraxinus mandschurica	AM	shade_intolerant	0.0169672	-0.173267	0.625346	7
449	3_0_101	3	W	17sp	FRMA	Fraxinus mandschurica	AM	shade_intolerant	0.220458	0.948346	-0.92509	2
450	3_1_301	3	I	17sp	FRMA	Fraxinus mandschurica	AM	shade_intolerant	0.0784195	0.495581	-0.601263	2
451	1_1_105	1	F	17sp	FRMA	Fraxinus mandschurica	AM	shade_intolerant	0.0261359	0.01512	0.273955	1
452	3_0_302	3	F	16sp	FRMA	Fraxinus mandschurica	AM	shade_intolerant	0.172408	0.840625	-1.65922	9
453	2_0_304	2	I	16sp	FRMA	Fraxinus mandschurica	AM	shade_intolerant	0.0205646	-0.089473	0.194806	2
454	1_0_108	1	W	16sp	FRMA	Fraxinus mandschurica	AM	shade_intolerant	0.0953495	0.581171	-0.289608	3
455	2_0_106	2	I	16sp	FRMA	Fraxinus mandschurica	AM	shade_intolerant	0.0390591	0.190637	0.0306141	13
456	1_0_101	1	W	16sp	FRMA	Fraxinus mandschurica	AM	shade_intolerant	0.00981193	-0.411264	0.282869	2
457	3_1_108	3	W	16sp	FRMA	Fraxinus mandschurica	AM	shade_intolerant	0.0143463	-0.246298	0.394818	3
458	3_1_108	3	W	17sp	FRMA	Fraxinus mandschurica	AM	shade_intolerant	0.0143463	-0.246298	0.394818	1
459	3_1_402	3	W	17sp	FRMA	Fraxinus mandschurica	AM	shade_intolerant	0.110475	0.645653	-0.211355	1
460	1_0_304	1	I	16sp	FRMA	Fraxinus mandschurica	AM	shade_intolerant	0.0417846	0.220128	-0.0975987	1
461	3_1_208	3	I	16sp	FRMA	Fraxinus mandschurica	AM	shade_intolerant	0.0154175	-0.214966	0.719539	3
462	2_0_208	2	I	16sp	FRMA	Fraxinus mandschurica	AM	shade_intolerant	0.0289934	0.0604238	0.871751	6
463	2_1_208	2	I	16sp	FRMA	Fraxinus mandschurica	AM	shade_intolerant	0.0791429	0.499601	-1.17595	4
464	1_0_106	1	I	16sp	FRMA	Fraxinus mandschurica	AM	shade_intolerant	0.0769352	0.487216	-0.453233	2
465	2_0_108	2	W	16sp	FRMA	Fraxinus mandschurica	AM	shade_intolerant	0.058239	0.365361	0.425826	15
466	2_0_309	2	W	16sp	FRMA	Fraxinus mandschurica	AM	shade_intolerant	0.0233422	-0.0342151	1.5789	2
467	3_1_309	3	W	17sp	FRMA	Fraxinus mandschurica	AM	shade_intolerant	0.0147	-0.235704	1.13963	1
468	1_1_301	1	I	16sp	FRMA	Fraxinus mandschurica	AM	shade_intolerant	0.0711063	0.452726	-0.35082	4
469	2_1_505	2	I	16sp	FRMA	Fraxinus mandschurica	AM	shade_intolerant	0.141665	0.75458	0.135495	15
470	3_1_405	3	W	16sp	FRMA	Fraxinus mandschurica	AM	shade_intolerant	0.0541308	0.333354	0.413897	4
471	3_0_503	3	F	17sp	FRMA	Fraxinus mandschurica	AM	shade_intolerant	0.0613612	0.388214	-1.13345	1
472	1_0_309	1	W	16sp	FRMA	Fraxinus mandschurica	AM	shade_intolerant	0.11131	0.648952	1.02993	2
473	3_0_209	3	F	16sp	FRMA	Fraxinus mandschurica	AM	shade_intolerant	0.038687	0.186452	0.137594	5
474	2_0_407	2	I	16sp	FRMA	Fraxinus mandschurica	AM	shade_intolerant	0.0194043	-0.114793	0.632897	6
475	2_1_402	2	W	16sp	FRMA	Fraxinus mandschurica	AM	shade_intolerant	0.0398776	0.199704	0.950092	9
476	3_0_310	3	F	16sp	FRMA	Fraxinus mandschurica	AM	shade_intolerant	0.0454949	0.257328	0.403313	3
477	2_1_207	2	W	16sp	FRMA	Fraxinus mandschurica	AM	shade_intolerant	0.0930213	0.570346	-1.11378	6
478	1_0_406	1	F	16sp	FRMA	Fraxinus mandschurica	AM	shade_intolerant	0.119743	0.680936	-0.723962	1
479	3_0_302	3	F	17sp	FRMA	Fraxinus mandschurica	AM	shade_intolerant	0.172408	0.840625	-1.65922	1
480	3_0_204	3	W	16sp	FRMA	Fraxinus mandschurica	AM	shade_intolerant	0.0792314	0.500091	-0.69161	7
481	3_0_101	3	W	16sp	FRMA	Fraxinus mandschurica	AM	shade_intolerant	0.220458	0.948346	-0.92509	1
482	3_0_301	3	I	16sp	FRMA	Fraxinus mandschurica	AM	shade_intolerant	0.185283	0.87218	-1.43366	3
483	3_1_506	3	W	16sp	FRMA	Fraxinus mandschurica	AM	shade_intolerant	0.0286551	0.0552982	1.20971	7
484	3_0_407	3	I	16sp	FRMA	Fraxinus mandschurica	AM	shade_intolerant	0.0748823	0.475375	0.215161	9
485	1_0_505	1	I	17sp	FRMA	Fraxinus mandschurica	AM	shade_intolerant	0.0827013	0.518857	-0.662978	1
486	2_1_408	2	F	16sp	FRMA	Fraxinus mandschurica	AM	shade_intolerant	0.0861406	0.536696	-0.634544	9
487	2_0_510	2	W	17sp	FRMA	Fraxinus mandschurica	AM	shade_intolerant	0.0119144	-0.32703	1.11892	1
488	3_1_202	3	I	16sp	FRMA	Fraxinus mandschurica	AM	shade_intolerant	0.073029	0.464405	0.451906	4
489	2_1_201	2	F	17sp	FRMA	Fraxinus mandschurica	AM	shade_intolerant	0.0656998	0.418113	1.66678	2
490	2_0_304	2	I	17sp	FRMA	Fraxinus mandschurica	AM	shade_intolerant	0.0205646	-0.089473	0.194806	1
491	2_0_103	2	I	16sp	FRMA	Fraxinus mandschurica	AM	shade_intolerant	0.0237208	-0.0271942	-0.644062	6
492	3_0_106	3	I	16sp	FRMA	Fraxinus mandschurica	AM	shade_intolerant	0.0700565	0.446215	-0.286198	5
493	2_1_509	2	I	16sp	FRMA	Fraxinus mandschurica	AM	shade_intolerant	0.0725145	0.46131	0.416243	7
494	2_1_509	2	I	17sp	FRMA	Fraxinus mandschurica	AM	shade_intolerant	0.0725145	0.46131	0.416243	1
495	2_1_304	2	I	16sp	FRMA	Fraxinus mandschurica	AM	shade_intolerant	0.0659573	0.419825	1.36313	13
496	3_1_402	3	W	16sp	FRMA	Fraxinus mandschurica	AM	shade_intolerant	0.110475	0.645653	-0.211355	4
497	3_0_208	3	I	16sp	FRMA	Fraxinus mandschurica	AM	shade_intolerant	0.0357184	0.151556	-0.203147	3
498	2_1_410	2	I	16sp	FRMA	Fraxinus mandschurica	AM	shade_intolerant	0.25897	1.0189	-0.916033	12
499	2_1_406	2	F	16sp	FRMA	Fraxinus mandschurica	AM	shade_intolerant	0.0910841	0.56113	0.0253953	3
500	1_1_204	1	W	16sp	FRMA	Fraxinus mandschurica	AM	shade_intolerant	0.0288672	0.0585198	0.277037	8
501	1_0_107	1	F	16sp	FRMA	Fraxinus mandschurica	AM	shade_intolerant	0.0873001	0.542551	-0.336045	3
502	3_1_309	3	W	16sp	FRMA	Fraxinus mandschurica	AM	shade_intolerant	0.0147	-0.235704	1.13963	2
503	3_1_406	3	F	17sp	FRMA	Fraxinus mandschurica	AM	shade_intolerant	0.031117	0.0912975	1.32503	1
504	2_1_309	2	W	16sp	FRMA	Fraxinus mandschurica	AM	shade_intolerant	0.0949579	0.579369	-1.00248	12
505	3_0_503	3	F	16sp	FRMA	Fraxinus mandschurica	AM	shade_intolerant	0.0613612	0.388214	-1.13345	1
506	3_0_506	3	W	16sp	FRMA	Fraxinus mandschurica	AM	shade_intolerant	0.0819569	0.514897	-0.229394	8
507	3_1_304	3	I	17sp	FRMA	Fraxinus mandschurica	AM	shade_intolerant	0.0717893	0.45691	-0.155732	1
508	3_0_506	3	W	17sp	FRMA	Fraxinus mandschurica	AM	shade_intolerant	0.0819569	0.514897	-0.229394	1
509	3_1_503	3	F	16sp	FRMA	Fraxinus mandschurica	AM	shade_intolerant	0.132858	0.726465	-0.17452	8
510	2_1_410	2	I	17sp	FRMA	Fraxinus mandschurica	AM	shade_intolerant	0.25897	1.0189	-0.916033	1
511	1_0_303	1	W	16sp	FRMA	Fraxinus mandschurica	AM	shade_intolerant	0.0374391	0.17212	-0.100609	6
512	1_0_407	1	I	16sp	FRMA	Fraxinus mandschurica	AM	shade_intolerant	0.269298	1.03604	-0.245446	1
513	3_0_505	3	I	16sp	FRMA	Fraxinus mandschurica	AM	shade_intolerant	0.0667214	0.424866	-0.82405	5
514	1_0_301	1	I	16sp	FRMA	Fraxinus mandschurica	AM	shade_intolerant	0.0267289	0.0249152	0.945006	5
515	1_0_301	1	I	17sp	FRMA	Fraxinus mandschurica	AM	shade_intolerant	0.0267289	0.0249152	0.945006	1
516	3_1_101	3	W	16sp	FRMA	Fraxinus mandschurica	AM	shade_intolerant	0.0716842	0.456269	1.74871	5
517	3_1_201	3	F	17sp	FRMA	Fraxinus mandschurica	AM	shade_intolerant	0.082402	0.517269	0.11127	1
518	3_0_402	3	W	16sp	FRMA	Fraxinus mandschurica	AM	shade_intolerant	0.119395	0.679662	-1.2813	4
519	2_1_304	2	I	17sp	FRMA	Fraxinus mandschurica	AM	shade_intolerant	0.0659573	0.419825	1.36313	3
520	2_0_408	2	F	16sp	FRMA	Fraxinus mandschurica	AM	shade_intolerant	0.0182839	-0.140709	1.38632	11
521	3_1_505	3	I	17sp	FRMA	Fraxinus mandschurica	AM	shade_intolerant	0.0500133	0.298744	0.429047	3
522	3_0_309	3	W	16sp	FRMA	Fraxinus mandschurica	AM	shade_intolerant	0.0597422	0.376512	-0.584621	4
523	2_1_209	2	F	17sp	FRMA	Fraxinus mandschurica	AM	shade_intolerant	0.0794784	0.501453	-1.09044	1
524	3_1_304	3	I	16sp	FRMA	Fraxinus mandschurica	AM	shade_intolerant	0.0717893	0.45691	-0.155732	7
525	3_0_201	3	F	17sp	FRMA	Fraxinus mandschurica	AM	shade_intolerant	0.268661	1.035	-0.850513	2
526	2_1_202	2	I	16sp	FRMA	Fraxinus mandschurica	AM	shade_intolerant	0.0517401	0.313593	1.25407	12
527	2_1_301	2	I	17sp	FRMA	Fraxinus mandschurica	AM	shade_intolerant	0.0588959	0.370269	3.00251	1
528	2_0_310	2	F	16sp	FRMA	Fraxinus mandschurica	AM	shade_intolerant	0.0217021	-0.0659956	2.81282	6
529	3_0_201	3	F	16sp	FRMA	Fraxinus mandschurica	AM	shade_intolerant	0.268661	1.035	-0.850513	14
530	3_1_207	3	W	16sp	FRMA	Fraxinus mandschurica	AM	shade_intolerant	0.0196644	-0.108987	0.518861	1
531	2_1_201	2	F	16sp	FRMA	Fraxinus mandschurica	AM	shade_intolerant	0.0656998	0.418113	1.66678	10
532	1_0_408	1	F	16sp	FRMA	Fraxinus mandschurica	AM	shade_intolerant	0.165963	0.823933	-0.2524	1
533	3_1_406	3	F	16sp	FRMA	Fraxinus mandschurica	AM	shade_intolerant	0.031117	0.0912975	1.32503	14
534	2_1_301	2	I	16sp	FRMA	Fraxinus mandschurica	AM	shade_intolerant	0.0588959	0.370269	3.00251	14
535	3_0_405	3	W	16sp	FRMA	Fraxinus mandschurica	AM	shade_intolerant	0.0672876	0.428564	-1.03157	2
536	3_1_505	3	I	16sp	FRMA	Fraxinus mandschurica	AM	shade_intolerant	0.0500133	0.298744	0.429047	5
537	1_0_509	1	I	16sp	FRMA	Fraxinus mandschurica	AM	shade_intolerant	0.14019	0.749995	0.0963116	3
538	2_1_202	2	I	16sp	MAAM	Maackia amurensis	AM	shade_intolerant	0.0100435	-0.401151	1.51003	1
539	1_0_108	1	W	17sp	MAAM	Maackia amurensis	AM	shade_intolerant	0.000911505	-1.4066	0.504247	1
540	2_1_303	2	W	17sp	MAAM	Maackia amurensis	AM	shade_intolerant	0.0322831	0.107369	1.45365	1
541	1_1_207	1	W	17sp	MABA	Malus baccata	AM	shade_tolerant	0.000136883	-2.02429	0.153217	1
542	1_1_310	1	F	17sp	PHAM	Phellodendron amurense	AM	shade_intolerant	0.00128259	-1.27116	0.440137	1
543	2_1_301	2	I	16sp	PIKO	Pinus koraiensis	EM	shade_intolerant	0.0597748	0.376751	2.9989	5
544	1_1_510	1	W	17sp	PIKO	Pinus koraiensis	EM	shade_intolerant	0.129955	0.716786	-0.991149	3
545	3_1_106	3	I	17sp	PIKO	Pinus koraiensis	EM	shade_intolerant	0.0979181	0.592811	0.0996892	1
546	2_0_504	2	F	17sp	PIKO	Pinus koraiensis	EM	shade_intolerant	0.0916755	0.563964	-0.623977	1
547	1_0_209	1	F	16sp	PIKO	Pinus koraiensis	EM	shade_intolerant	0.119195	0.678929	0.47486	1
548	3_0_506	3	W	16sp	PIKO	Pinus koraiensis	EM	shade_intolerant	0.135105	0.733811	-0.747706	7
549	3_0_108	3	W	16sp	PIKO	Pinus koraiensis	EM	shade_intolerant	0.169968	0.834379	0.858667	6
550	2_0_103	2	I	17sp	PIKO	Pinus koraiensis	EM	shade_intolerant	0.0850762	0.531252	-1.31988	1
551	1_1_503	1	F	17sp	PIKO	Pinus koraiensis	EM	shade_intolerant	0.0801057	0.504895	-0.239131	1
552	3_0_208	3	I	17sp	PIKO	Pinus koraiensis	EM	shade_intolerant	0.104577	0.621625	-0.883508	1
553	2_0_208	2	I	17sp	PIKO	Pinus koraiensis	EM	shade_intolerant	0.0808902	0.509162	0.49295	1
554	3_1_108	3	W	16sp	PIKO	Pinus koraiensis	EM	shade_intolerant	0.106527	0.629716	-0.401601	1
555	3_0_302	3	F	16sp	PIKO	Pinus koraiensis	EM	shade_intolerant	0.162856	0.815652	-1.53652	3
556	3_0_209	3	F	16sp	PIKO	Pinus koraiensis	EM	shade_intolerant	0.0898862	0.555333	-0.31468	6
557	2_1_310	2	F	16sp	PIKO	Pinus koraiensis	EM	shade_intolerant	0.0856275	0.53408	-0.68495	6
558	3_0_106	3	I	16sp	PIKO	Pinus koraiensis	EM	shade_intolerant	0.131961	0.723497	-0.906023	2
559	1_0_202	1	I	16sp	PIKO	Pinus koraiensis	EM	shade_intolerant	0.163547	0.817507	-0.757717	1
560	2_0_304	2	I	17sp	PIKO	Pinus koraiensis	EM	shade_intolerant	0.102235	0.611703	-0.541299	1
561	1_1_207	1	W	17sp	PIKO	Pinus koraiensis	EM	shade_intolerant	0.094268	0.576176	-0.717968	1
562	2_0_309	2	W	16sp	PIKO	Pinus koraiensis	EM	shade_intolerant	0.0747137	0.474389	1.26674	1
563	1_0_302	1	F	16sp	PIKO	Pinus koraiensis	EM	shade_intolerant	0.112802	0.654782	-0.746832	1
564	2_1_302	2	F	17sp	PIKO	Pinus koraiensis	EM	shade_intolerant	0.0546478	0.337513	1.44096	1
565	2_1_505	2	I	16sp	PIKO	Pinus koraiensis	EM	shade_intolerant	0.0880832	0.546461	0.560334	1
566	1_1_402	1	W	17sp	PIKO	Pinus koraiensis	EM	shade_intolerant	0.0814279	0.512063	0.00528691	1
567	1_1_309	1	W	17sp	PIKO	Pinus koraiensis	EM	shade_intolerant	0.0778385	0.492326	0.151686	1
568	2_0_201	2	F	17sp	PIKO	Pinus koraiensis	EM	shade_intolerant	0.051601	0.312415	-0.916753	5
569	1_0_301	1	I	17sp	PIKO	Pinus koraiensis	EM	shade_intolerant	0.101281	0.6076	0.399705	1
570	2_0_309	2	W	17sp	PIKO	Pinus koraiensis	EM	shade_intolerant	0.0747137	0.474389	1.26674	1
571	3_1_406	3	F	17sp	PIKO	Pinus koraiensis	EM	shade_intolerant	0.107452	0.633502	0.819285	1
572	2_0_503	2	F	17sp	PIKO	Pinus koraiensis	EM	shade_intolerant	0.0686753	0.437499	-0.135808	2
573	2_1_209	2	F	17sp	PIKO	Pinus koraiensis	EM	shade_intolerant	0.0811252	0.510432	-1.10914	1
574	2_1_201	2	F	17sp	PIKO	Pinus koraiensis	EM	shade_intolerant	0.0622906	0.394792	1.68623	1
575	2_1_108	2	W	17sp	PIKO	Pinus koraiensis	EM	shade_intolerant	0.106254	0.628593	-0.773325	1
576	2_1_101	2	W	16sp	PIKO	Pinus koraiensis	EM	shade_intolerant	0.0859761	0.535859	1.34157	1
577	2_0_302	2	F	16sp	PIKO	Pinus koraiensis	EM	shade_intolerant	0.0660411	0.42038	-0.803879	5
578	1_1_209	1	F	17sp	QUMO	Quercus mongolica	EM	shade_intolerant	0.210224	0.927518	-1.83543	2
579	2_0_509	2	I	17sp	QUMO	Quercus mongolica	EM	shade_intolerant	0.0480089	0.280853	0.75639	1
580	2_0_506	2	W	17sp	QUMO	Quercus mongolica	EM	shade_intolerant	0.0222052	-0.0559991	0.562096	1
581	1_1_410	1	I	17sp	QUMO	Quercus mongolica	EM	shade_intolerant	0.311471	1.0998	-1.88644	3
582	2_0_406	2	F	17sp	QUMO	Quercus mongolica	EM	shade_intolerant	0.0242041	-0.0183945	1.14727	2
583	1_1_304	1	I	17sp	QUMO	Quercus mongolica	EM	shade_intolerant	0.233772	0.974042	-1.21766	8
584	1_1_310	1	F	17sp	QUMO	Quercus mongolica	EM	shade_intolerant	0.199278	0.904087	-1.49144	1
585	1_1_309	1	W	17sp	QUMO	Quercus mongolica	EM	shade_intolerant	0.276083	1.04695	-1.97118	1
586	3_1_410	3	I	17sp	QUMO	Quercus mongolica	EM	shade_intolerant	0.292614	1.07243	-0.891456	1
587	2_1_201	2	F	17sp	QUMO	Quercus mongolica	EM	shade_intolerant	0.0086992	-0.463395	1.98041	1
588	1_1_506	1	W	17sp	QUMO	Quercus mongolica	EM	shade_intolerant	0.155945	0.796656	-0.240304	1
589	1_1_402	1	W	17sp	QUMO	Quercus mongolica	EM	shade_intolerant	0.17019	0.834951	-0.844712	2
590	1_1_207	1	W	17sp	QUMO	Quercus mongolica	EM	shade_intolerant	0.1917	0.887098	-1.87559	1
591	1_0_510	1	W	16sp	QUMO	Quercus mongolica	EM	shade_intolerant	0.0706338	0.449808	-0.0561993	1
592	1_1_504	1	F	17sp	QUMO	Quercus mongolica	EM	shade_intolerant	0.202756	0.911668	-0.934361	3
593	3_1_506	3	W	17sp	QUMO	Quercus mongolica	EM	shade_intolerant	0.283037	1.05785	-0.877887	1
594	1_0_106	1	I	17sp	QUMO	Quercus mongolica	EM	shade_intolerant	0.116964	0.670654	-0.860324	3
595	2_0_207	2	W	17sp	QUMO	Quercus mongolica	EM	shade_intolerant	0.0152306	-0.220274	0.205101	2
596	3_0_509	3	I	16sp	QUMO	Quercus mongolica	EM	shade_intolerant	0.0716816	0.456253	0.213076	4
597	1_1_408	1	F	17sp	QUMO	Quercus mongolica	EM	shade_intolerant	0.258283	1.01774	-1.7138	1
598	2_0_407	2	I	17sp	QUMO	Quercus mongolica	EM	shade_intolerant	0.0360436	0.155518	0.507989	3
599	3_1_408	3	F	17sp	QUMO	Quercus mongolica	EM	shade_intolerant	0.213593	0.934484	-0.633723	2
600	3_1_309	3	W	17sp	QUMO	Quercus mongolica	EM	shade_intolerant	0.210486	0.928063	-0.394786	1
601	1_1_302	1	F	17sp	QUMO	Quercus mongolica	EM	shade_intolerant	0.14246	0.757032	-0.732662	4
602	2_0_302	2	F	16sp	QUMO	Quercus mongolica	EM	shade_intolerant	0.00698918	-0.557971	-0.224429	1
603	3_0_504	3	F	17sp	QUMO	Quercus mongolica	EM	shade_intolerant	0.0736885	0.46834	-0.952224	1
604	1_1_503	1	F	17sp	QUMO	Quercus mongolica	EM	shade_intolerant	0.1782	0.855103	-1.25733	2
605	1_1_505	1	I	17sp	QUMO	Quercus mongolica	EM	shade_intolerant	0.136074	0.736941	-0.635571	1
606	1_1_204	1	W	17sp	QUMO	Quercus mongolica	EM	shade_intolerant	0.173436	0.843229	-1.1005	2
607	1_1_103	1	I	17sp	QUMO	Quercus mongolica	EM	shade_intolerant	0.113584	0.657809	-1.22036	1
608	1_1_202	1	I	17sp	QUMO	Quercus mongolica	EM	shade_intolerant	0.127517	0.70849	-1.00389	2
609	1_1_303	1	W	17sp	QUMO	Quercus mongolica	EM	shade_intolerant	0.175952	0.84954	-1.05052	6
610	1_1_105	1	F	17sp	QUMO	Quercus mongolica	EM	shade_intolerant	0.175046	0.847277	-1.1545	3
611	1_0_106	1	I	17sp	TIAM	Tilia amurensis	EM	shade_tolerant	0.146806	0.770196	-1.19297	8
612	1_0_309	1	W	16sp	TIAM	Tilia amurensis	EM	shade_tolerant	0.385751	1.19354	-1.42367	7
613	1_1_410	1	I	16sp	TIAM	Tilia amurensis	EM	shade_tolerant	0.085412	0.532977	0.424496	1
614	1_0_201	1	F	16sp	TIAM	Tilia amurensis	EM	shade_tolerant	0.274041	1.04369	-2.51926	6
615	1_1_304	1	I	16sp	TIAM	Tilia amurensis	EM	shade_tolerant	0.166565	0.825519	-0.499761	6
616	2_0_406	2	F	16sp	TIAM	Tilia amurensis	EM	shade_tolerant	0.216128	0.939653	-0.347055	14
617	3_1_208	3	I	16sp	TIAM	Tilia amurensis	EM	shade_tolerant	0.134558	0.732032	-0.25008	7
618	2_0_509	2	I	16sp	TIAM	Tilia amurensis	EM	shade_tolerant	0.0849156	0.530425	0.482733	10
619	1_1_101	1	W	17sp	TIAM	Tilia amurensis	EM	shade_tolerant	0.177425	0.853193	-0.775742	2
620	3_1_106	3	I	16sp	TIAM	Tilia amurensis	EM	shade_tolerant	0.18342	0.867752	-0.694878	7
621	1_1_209	1	F	16sp	TIAM	Tilia amurensis	EM	shade_tolerant	0.0907384	0.559465	-0.467776	8
622	1_1_204	1	W	16sp	TIAM	Tilia amurensis	EM	shade_tolerant	0.150481	0.781029	-0.847896	4
623	3_1_105	3	F	17sp	TIAM	Tilia amurensis	EM	shade_tolerant	0.211278	0.92971	-1.20966	7
624	1_0_208	1	I	17sp	TIAM	Tilia amurensis	EM	shade_tolerant	0.213074	0.933418	-1.49448	1
625	1_1_204	1	W	17sp	TIAM	Tilia amurensis	EM	shade_tolerant	0.150481	0.781029	-0.847896	5
626	2_0_310	2	F	17sp	TIAM	Tilia amurensis	EM	shade_tolerant	0.142646	0.757605	2.25503	3
627	2_1_209	2	F	17sp	TIAM	Tilia amurensis	EM	shade_tolerant	0.0928758	0.56966	-1.24513	5
628	3_0_101	3	W	16sp	TIAM	Tilia amurensis	EM	shade_tolerant	0.156659	0.798656	-0.284935	7
629	1_1_510	1	W	16sp	TIAM	Tilia amurensis	EM	shade_tolerant	0.132614	0.72566	-1.02065	2
630	3_0_303	3	W	16sp	TIAM	Tilia amurensis	EM	shade_tolerant	0.0582528	0.365465	-1.10996	6
631	1_1_207	1	W	16sp	TIAM	Tilia amurensis	EM	shade_tolerant	0.0965441	0.586623	-0.741547	3
632	2_0_108	2	W	17sp	TIAM	Tilia amurensis	EM	shade_tolerant	0.123271	0.693657	-0.11482	5
633	1_0_108	1	W	16sp	TIAM	Tilia amurensis	EM	shade_tolerant	0.165054	0.821525	-0.995388	3
634	2_1_506	2	W	17sp	TIAM	Tilia amurensis	EM	shade_tolerant	0.145449	0.766128	-0.107692	2
635	2_0_108	2	W	16sp	TIAM	Tilia amurensis	EM	shade_tolerant	0.123271	0.693657	-0.11482	1
636	1_1_202	1	I	16sp	TIAM	Tilia amurensis	EM	shade_tolerant	0.178292	0.855329	-1.61021	9
637	1_0_208	1	I	16sp	TIAM	Tilia amurensis	EM	shade_tolerant	0.213074	0.933418	-1.49448	6
638	3_1_505	3	I	17sp	TIAM	Tilia amurensis	EM	shade_tolerant	0.121098	0.685865	-0.165292	4
639	1_1_207	1	W	17sp	TIAM	Tilia amurensis	EM	shade_tolerant	0.0965441	0.586623	-0.741547	1
640	2_1_204	2	W	17sp	TIAM	Tilia amurensis	EM	shade_tolerant	0.192361	0.888608	-0.178083	2
641	2_1_106	2	I	17sp	TIAM	Tilia amurensis	EM	shade_tolerant	0.159942	0.807742	-0.355593	3
642	2_1_101	2	W	17sp	TIAM	Tilia amurensis	EM	shade_tolerant	0.189362	0.881722	0.643356	7
643	3_0_402	3	W	16sp	TIAM	Tilia amurensis	EM	shade_tolerant	0.0793608	0.500805	-0.831819	7
644	2_0_410	2	I	16sp	TIAM	Tilia amurensis	EM	shade_tolerant	0.102625	0.613371	1.00843	8
645	1_0_209	1	F	17sp	TIAM	Tilia amurensis	EM	shade_tolerant	0.280082	1.05325	-1.00183	4
646	2_0_406	2	F	17sp	TIAM	Tilia amurensis	EM	shade_tolerant	0.216128	0.939653	-0.347055	7
647	3_1_310	3	F	16sp	TIAM	Tilia amurensis	EM	shade_tolerant	0.155262	0.794732	-0.231346	9
648	2_1_209	2	F	16sp	TIAM	Tilia amurensis	EM	shade_tolerant	0.0928758	0.56966	-1.24513	5
649	1_1_105	1	F	17sp	TIAM	Tilia amurensis	EM	shade_tolerant	0.150754	0.781822	-0.884175	6
650	2_0_309	2	W	16sp	TIAM	Tilia amurensis	EM	shade_tolerant	0.123074	0.692955	0.949031	11
651	1_1_406	1	F	16sp	TIAM	Tilia amurensis	EM	shade_tolerant	0.167592	0.828212	-0.485742	13
652	1_1_406	1	F	17sp	TIAM	Tilia amurensis	EM	shade_tolerant	0.167592	0.828212	-0.485742	5
653	1_1_405	1	W	16sp	TIAM	Tilia amurensis	EM	shade_tolerant	0.190441	0.884212	-0.902652	4
654	1_0_509	1	I	17sp	TIAM	Tilia amurensis	EM	shade_tolerant	0.282342	1.05677	-1.32798	3
655	2_1_103	2	I	16sp	TIAM	Tilia amurensis	EM	shade_tolerant	0.219167	0.945772	-0.114916	10
656	3_0_106	3	I	16sp	TIAM	Tilia amurensis	EM	shade_tolerant	0.0867996	0.540033	-0.444674	4
657	2_1_503	2	F	17sp	TIAM	Tilia amurensis	EM	shade_tolerant	0.149046	0.77683	0.580718	4
658	1_0_504	1	F	16sp	TIAM	Tilia amurensis	EM	shade_tolerant	0.161834	0.812893	-2.16971	5
659	3_1_108	3	W	17sp	TIAM	Tilia amurensis	EM	shade_tolerant	0.119379	0.679605	-0.526255	2
660	1_0_106	1	I	16sp	TIAM	Tilia amurensis	EM	shade_tolerant	0.146806	0.770196	-1.19297	4
661	2_0_303	2	W	16sp	TIAM	Tilia amurensis	EM	shade_tolerant	0.133563	0.728783	-1.38734	6
662	2_0_302	2	F	17sp	TIAM	Tilia amurensis	EM	shade_tolerant	0.155934	0.796625	-1.8851	7
663	2_0_303	2	W	17sp	TIAM	Tilia amurensis	EM	shade_tolerant	0.133563	0.728783	-1.38734	5
664	1_1_103	1	I	17sp	TIAM	Tilia amurensis	EM	shade_tolerant	0.186369	0.874741	-2.17667	1
665	1_0_302	1	F	16sp	TIAM	Tilia amurensis	EM	shade_tolerant	0.218548	0.944533	-2.03127	16
666	1_0_406	1	F	17sp	TIAM	Tilia amurensis	EM	shade_tolerant	0.189894	0.88295	-1.52395	1
667	3_1_406	3	F	17sp	TIAM	Tilia amurensis	EM	shade_tolerant	0.112918	0.655233	0.780519	4
668	3_0_107	3	F	17sp	TIAM	Tilia amurensis	EM	shade_tolerant	0.103373	0.616552	0.216471	3
669	2_1_105	2	F	17sp	TIAM	Tilia amurensis	EM	shade_tolerant	0.186484	0.875011	-0.598226	7
670	1_1_208	1	I	17sp	TIAM	Tilia amurensis	EM	shade_tolerant	0.0841382	0.526398	-0.553386	1
671	1_0_510	1	W	17sp	TIAM	Tilia amurensis	EM	shade_tolerant	0.229539	0.966035	-1.76507	1
672	1_1_309	1	W	16sp	TIAM	Tilia amurensis	EM	shade_tolerant	0.0819423	0.514819	0.117366	4
673	1_0_202	1	I	16sp	TIAM	Tilia amurensis	EM	shade_tolerant	0.232	0.970709	-1.54357	6
674	1_0_105	1	F	17sp	TIAM	Tilia amurensis	EM	shade_tolerant	0.158364	0.803397	-1.37377	14
675	1_1_303	1	W	16sp	TIAM	Tilia amurensis	EM	shade_tolerant	0.167595	0.828219	-0.957856	6
676	3_0_309	3	W	16sp	TIAM	Tilia amurensis	EM	shade_tolerant	0.14608	0.768024	-1.55537	5
677	3_0_406	3	F	17sp	TIAM	Tilia amurensis	EM	shade_tolerant	0.0850327	0.531029	-0.935174	2
678	1_0_207	1	W	17sp	TIAM	Tilia amurensis	EM	shade_tolerant	0.219308	0.946054	-1.65108	2
679	3_0_108	3	W	16sp	TIAM	Tilia amurensis	EM	shade_tolerant	0.110625	0.646246	1.25351	4
680	3_0_108	3	W	17sp	TIAM	Tilia amurensis	EM	shade_tolerant	0.110625	0.646246	1.25351	2
681	1_0_506	1	W	16sp	TIAM	Tilia amurensis	EM	shade_tolerant	0.188104	0.878802	-1.19	4
682	2_0_301	2	I	17sp	TIAM	Tilia amurensis	EM	shade_tolerant	0.167147	0.827047	-1.66706	2
683	2_1_301	2	I	17sp	TIAM	Tilia amurensis	EM	shade_tolerant	0.157838	0.801942	2.57391	4
684	1_0_304	1	I	16sp	TIAM	Tilia amurensis	EM	shade_tolerant	0.202426	0.910954	-1.85214	2
685	1_0_304	1	I	17sp	TIAM	Tilia amurensis	EM	shade_tolerant	0.202426	0.910954	-1.85214	2
686	2_1_509	2	I	16sp	TIAM	Tilia amurensis	EM	shade_tolerant	0.123316	0.693815	-0.000791068	1
687	1_0_105	1	F	16sp	TIAM	Tilia amurensis	EM	shade_tolerant	0.158364	0.803397	-1.37377	9
688	2_1_509	2	I	17sp	TIAM	Tilia amurensis	EM	shade_tolerant	0.123316	0.693815	-0.000791068	2
689	3_1_207	3	W	17sp	TIAM	Tilia amurensis	EM	shade_tolerant	0.138817	0.745683	-0.507128	4
690	3_0_408	3	F	16sp	TIAM	Tilia amurensis	EM	shade_tolerant	0.100044	0.602216	0.512102	7
691	1_0_406	1	F	16sp	TIAM	Tilia amurensis	EM	shade_tolerant	0.189894	0.88295	-1.52395	16
692	1_0_301	1	I	17sp	TIAM	Tilia amurensis	EM	shade_tolerant	0.346775	1.14686	-2.21112	10
693	3_1_405	3	W	17sp	TIAM	Tilia amurensis	EM	shade_tolerant	0.157708	0.801581	-0.488075	1
694	3_1_201	3	F	16sp	TIAM	Tilia amurensis	EM	shade_tolerant	0.252397	1.00764	-1.65399	7
695	1_1_101	1	W	16sp	TIAM	Tilia amurensis	EM	shade_tolerant	0.177425	0.853193	-0.775742	3
696	2_0_103	2	I	17sp	TIAM	Tilia amurensis	EM	shade_tolerant	0.134516	0.731895	-1.96101	19
697	1_0_504	1	F	17sp	TIAM	Tilia amurensis	EM	shade_tolerant	0.161834	0.812893	-2.16971	2
698	3_0_106	3	I	17sp	TIAM	Tilia amurensis	EM	shade_tolerant	0.0867996	0.540033	-0.444674	4
699	1_0_309	1	W	17sp	TIAM	Tilia amurensis	EM	shade_tolerant	0.385751	1.19354	-1.42367	5
700	1_0_503	1	F	16sp	TIAM	Tilia amurensis	EM	shade_tolerant	0.173264	0.842794	-2.73053	6
701	1_0_202	1	I	17sp	TIAM	Tilia amurensis	EM	shade_tolerant	0.232	0.970709	-1.54357	1
702	2_1_510	2	W	17sp	TIAM	Tilia amurensis	EM	shade_tolerant	0.106098	0.627949	-0.449174	1
703	2_1_108	2	W	17sp	TIAM	Tilia amurensis	EM	shade_tolerant	0.141461	0.753948	-1.15995	2
704	3_0_406	3	F	16sp	TIAM	Tilia amurensis	EM	shade_tolerant	0.0850327	0.531029	-0.935174	7
705	3_1_406	3	F	16sp	TIAM	Tilia amurensis	EM	shade_tolerant	0.112918	0.655233	0.780519	3
706	3_1_204	3	W	17sp	TIAM	Tilia amurensis	EM	shade_tolerant	0.199555	0.904695	-1.74443	2
707	3_1_504	3	F	16sp	TIAM	Tilia amurensis	EM	shade_tolerant	0.157994	0.802374	0.448356	3
708	1_0_302	1	F	17sp	TIAM	Tilia amurensis	EM	shade_tolerant	0.218548	0.944533	-2.03127	12
709	1_1_208	1	I	16sp	TIAM	Tilia amurensis	EM	shade_tolerant	0.0841382	0.526398	-0.553386	4
710	2_1_506	2	W	16sp	TIAM	Tilia amurensis	EM	shade_tolerant	0.145449	0.766128	-0.107692	2
711	1_1_302	1	F	17sp	TIAM	Tilia amurensis	EM	shade_tolerant	0.176163	0.850064	-1.09812	17
712	2_0_504	2	F	16sp	TIAM	Tilia amurensis	EM	shade_tolerant	0.165401	0.822447	-1.44636	9
713	1_1_309	1	W	17sp	TIAM	Tilia amurensis	EM	shade_tolerant	0.0819423	0.514819	0.117366	3
714	1_0_303	1	W	16sp	TIAM	Tilia amurensis	EM	shade_tolerant	0.212071	0.93135	-2.05311	6
715	1_1_505	1	I	17sp	TIAM	Tilia amurensis	EM	shade_tolerant	0.220801	0.949028	-1.59954	1
716	1_0_204	1	W	16sp	TIAM	Tilia amurensis	EM	shade_tolerant	0.204693	0.915834	-1.62159	3
717	1_0_204	1	W	17sp	TIAM	Tilia amurensis	EM	shade_tolerant	0.204693	0.915834	-1.62159	4
718	2_0_201	2	F	16sp	TIAM	Tilia amurensis	EM	shade_tolerant	0.135623	0.735488	-1.95015	9
719	2_1_201	2	F	16sp	TIAM	Tilia amurensis	EM	shade_tolerant	0.191697	0.887092	0.872627	3
720	2_0_310	2	F	16sp	TIAM	Tilia amurensis	EM	shade_tolerant	0.142646	0.757605	2.25503	7
721	2_1_101	2	W	16sp	TIAM	Tilia amurensis	EM	shade_tolerant	0.189362	0.881722	0.643356	6
722	3_1_302	3	F	17sp	TIAM	Tilia amurensis	EM	shade_tolerant	0.212409	0.932049	-1.06585	5
723	1_1_506	1	W	16sp	TIAM	Tilia amurensis	EM	shade_tolerant	0.251906	1.00678	-1.23371	13
724	1_0_402	1	W	16sp	TIAM	Tilia amurensis	EM	shade_tolerant	0.204802	0.916068	-2.44096	6
725	1_0_402	1	W	17sp	TIAM	Tilia amurensis	EM	shade_tolerant	0.204802	0.916068	-2.44096	6
726	3_0_105	3	F	16sp	TIAM	Tilia amurensis	EM	shade_tolerant	0.0763741	0.484011	-0.780288	5
727	3_1_105	3	F	16sp	TIAM	Tilia amurensis	EM	shade_tolerant	0.211278	0.92971	-1.20966	5
728	3_1_303	3	W	16sp	TIAM	Tilia amurensis	EM	shade_tolerant	0.220705	0.948837	-0.816471	3
729	2_0_107	2	F	16sp	TIAM	Tilia amurensis	EM	shade_tolerant	0.105395	0.625038	-0.230596	8
730	1_0_101	1	W	17sp	TIAM	Tilia amurensis	EM	shade_tolerant	0.258864	1.01872	-2.49387	6
731	1_0_207	1	W	16sp	TIAM	Tilia amurensis	EM	shade_tolerant	0.219308	0.946054	-1.65108	8
732	1_0_405	1	W	16sp	TIAM	Tilia amurensis	EM	shade_tolerant	0.184754	0.870928	-2.19886	5
733	1_0_101	1	W	16sp	TIAM	Tilia amurensis	EM	shade_tolerant	0.258864	1.01872	-2.49387	9
734	2_1_202	2	I	16sp	TIAM	Tilia amurensis	EM	shade_tolerant	0.204837	0.916143	0.144338	7
735	2_0_103	2	I	16sp	TIAM	Tilia amurensis	EM	shade_tolerant	0.134516	0.731895	-1.96101	11
736	2_1_304	2	I	17sp	TIAM	Tilia amurensis	EM	shade_tolerant	0.29572	1.07706	-0.3827	5
737	2_1_503	2	F	16sp	TIAM	Tilia amurensis	EM	shade_tolerant	0.149046	0.77683	0.580718	8
738	2_1_103	2	I	17sp	TIAM	Tilia amurensis	EM	shade_tolerant	0.219167	0.945772	-0.114916	5
739	2_0_402	2	W	16sp	TIAM	Tilia amurensis	EM	shade_tolerant	0.193065	0.890207	-1.57351	3
740	2_0_510	2	W	17sp	TIAM	Tilia amurensis	EM	shade_tolerant	0.0873139	0.54262	0.591848	5
741	2_0_302	2	F	16sp	TIAM	Tilia amurensis	EM	shade_tolerant	0.155934	0.796625	-1.8851	5
742	1_0_107	1	F	16sp	TIAM	Tilia amurensis	EM	shade_tolerant	0.162416	0.814468	-1.11192	5
743	1_0_107	1	F	17sp	TIAM	Tilia amurensis	EM	shade_tolerant	0.162416	0.814468	-1.11192	8
744	3_1_209	3	F	17sp	TIAM	Tilia amurensis	EM	shade_tolerant	0.155089	0.794243	0.175967	1
745	1_0_103	1	I	16sp	TIAM	Tilia amurensis	EM	shade_tolerant	0.293155	1.07324	-1.72789	3
746	1_0_103	1	I	17sp	TIAM	Tilia amurensis	EM	shade_tolerant	0.293155	1.07324	-1.72789	10
747	1_1_103	1	I	16sp	TIAM	Tilia amurensis	EM	shade_tolerant	0.186369	0.874741	-2.17667	9
748	2_1_309	2	W	17sp	TIAM	Tilia amurensis	EM	shade_tolerant	0.105324	0.624742	-1.11905	3
749	3_1_301	3	I	17sp	TIAM	Tilia amurensis	EM	shade_tolerant	0.205432	0.917414	-2.13293	1
750	3_1_107	3	F	16sp	TIAM	Tilia amurensis	EM	shade_tolerant	0.119822	0.681227	-0.218773	8
751	3_1_107	3	F	17sp	TIAM	Tilia amurensis	EM	shade_tolerant	0.119822	0.681227	-0.218773	6
752	1_0_410	1	I	17sp	TIAM	Tilia amurensis	EM	shade_tolerant	0.235184	0.976682	-1.71665	1
753	3_0_310	3	F	17sp	TIAM	Tilia amurensis	EM	shade_tolerant	0.224812	0.956917	-1.32057	3
754	1_1_505	1	I	16sp	TIAM	Tilia amurensis	EM	shade_tolerant	0.220801	0.949028	-1.59954	5
755	3_0_310	3	F	16sp	TIAM	Tilia amurensis	EM	shade_tolerant	0.224812	0.956917	-1.32057	4
756	2_0_504	2	F	17sp	TIAM	Tilia amurensis	EM	shade_tolerant	0.165401	0.822447	-1.44636	7
757	1_1_105	1	F	16sp	TIAM	Tilia amurensis	EM	shade_tolerant	0.150754	0.781822	-0.884175	6
758	2_1_504	2	F	17sp	TIAM	Tilia amurensis	EM	shade_tolerant	0.146941	0.7706	-0.134831	3
759	2_0_101	2	W	16sp	TIAM	Tilia amurensis	EM	shade_tolerant	0.138516	0.744733	-1.48632	7
760	2_1_201	2	F	17sp	TIAM	Tilia amurensis	EM	shade_tolerant	0.191697	0.887092	0.872627	16
761	2_1_303	2	W	17sp	TIAM	Tilia amurensis	EM	shade_tolerant	0.208991	0.92494	0.216056	1
762	1_1_407	1	I	16sp	TIAM	Tilia amurensis	EM	shade_tolerant	0.136916	0.739643	-0.326409	15
763	2_0_301	2	I	16sp	TIAM	Tilia amurensis	EM	shade_tolerant	0.167147	0.827047	-1.66706	12
764	2_1_301	2	I	16sp	TIAM	Tilia amurensis	EM	shade_tolerant	0.157838	0.801942	2.57391	16
765	1_0_209	1	F	16sp	TIAM	Tilia amurensis	EM	shade_tolerant	0.280082	1.05325	-1.00183	9
766	2_1_310	2	F	17sp	TIAM	Tilia amurensis	EM	shade_tolerant	0.0954025	0.581414	-0.786362	5
767	3_1_402	3	W	16sp	TIAM	Tilia amurensis	EM	shade_tolerant	0.161972	0.813267	-0.710138	3
768	1_1_209	1	F	17sp	TIAM	Tilia amurensis	EM	shade_tolerant	0.0907384	0.559465	-0.467776	4
769	2_0_208	2	I	16sp	TIAM	Tilia amurensis	EM	shade_tolerant	0.126457	0.704833	0.12826	2
770	1_0_201	1	F	17sp	TIAM	Tilia amurensis	EM	shade_tolerant	0.274041	1.04369	-2.51926	4
771	3_0_201	3	F	17sp	TIAM	Tilia amurensis	EM	shade_tolerant	0.119323	0.679399	0.49299	1
772	1_0_301	1	I	16sp	TIAM	Tilia amurensis	EM	shade_tolerant	0.346775	1.14686	-2.21112	5
773	1_1_408	1	F	17sp	TIAM	Tilia amurensis	EM	shade_tolerant	0.118853	0.677669	-0.195539	1
774	3_0_405	3	W	17sp	TIAM	Tilia amurensis	EM	shade_tolerant	0.119116	0.678639	-1.6561	2
775	2_1_202	2	I	17sp	TIAM	Tilia amurensis	EM	shade_tolerant	0.204837	0.916143	0.144338	9
776	3_1_201	3	F	17sp	TIAM	Tilia amurensis	EM	shade_tolerant	0.252397	1.00764	-1.65399	2
777	1_1_405	1	W	17sp	TIAM	Tilia amurensis	EM	shade_tolerant	0.190441	0.884212	-0.902652	1
778	3_1_503	3	F	16sp	TIAM	Tilia amurensis	EM	shade_tolerant	0.154628	0.792939	-0.376015	13
779	2_0_503	2	F	17sp	TIAM	Tilia amurensis	EM	shade_tolerant	0.193789	0.891848	-1.44598	7
780	3_1_202	3	I	16sp	TIAM	Tilia amurensis	EM	shade_tolerant	0.25755	1.01649	-1.30807	1
781	2_1_510	2	W	16sp	TIAM	Tilia amurensis	EM	shade_tolerant	0.106098	0.627949	-0.449174	8
782	3_0_209	3	F	17sp	TIAM	Tilia amurensis	EM	shade_tolerant	0.191981	0.88774	-1.40349	5
783	3_1_209	3	F	16sp	TIAM	Tilia amurensis	EM	shade_tolerant	0.155089	0.794243	0.175967	11
784	2_1_402	2	W	17sp	TIAM	Tilia amurensis	EM	shade_tolerant	0.163159	0.816467	0.005254	1
785	1_1_107	1	F	17sp	TIAM	Tilia amurensis	EM	shade_tolerant	0.111861	0.651115	-0.866762	4
786	3_0_204	3	W	16sp	TIAM	Tilia amurensis	EM	shade_tolerant	0.0855698	0.533785	-0.757187	7
787	3_1_204	3	W	16sp	TIAM	Tilia amurensis	EM	shade_tolerant	0.199555	0.904695	-1.74443	5
788	2_1_302	2	F	17sp	TIAM	Tilia amurensis	EM	shade_tolerant	0.161579	0.812204	0.735772	3
789	3_0_107	3	F	16sp	TIAM	Tilia amurensis	EM	shade_tolerant	0.103373	0.616552	0.216471	7
790	2_1_105	2	F	16sp	TIAM	Tilia amurensis	EM	shade_tolerant	0.186484	0.875011	-0.598226	12
791	1_1_302	1	F	16sp	TIAM	Tilia amurensis	EM	shade_tolerant	0.176163	0.850064	-1.09812	11
792	3_1_101	3	W	16sp	TIAM	Tilia amurensis	EM	shade_tolerant	0.423712	1.23468	-0.960992	5
793	2_0_405	2	W	16sp	TIAM	Tilia amurensis	EM	shade_tolerant	0.1494	0.777871	-0.885467	20
794	3_0_207	3	W	17sp	TIAM	Tilia amurensis	EM	shade_tolerant	0.11277	0.654658	-0.243399	3
795	2_1_405	2	W	16sp	TIAM	Tilia amurensis	EM	shade_tolerant	0.302923	1.08761	-0.636451	2
796	3_1_207	3	W	16sp	TIAM	Tilia amurensis	EM	shade_tolerant	0.138817	0.745683	-0.507128	1
797	2_1_408	2	F	17sp	TIAM	Tilia amurensis	EM	shade_tolerant	0.115886	0.666596	-0.947325	2
798	1_1_303	1	W	17sp	TIAM	Tilia amurensis	EM	shade_tolerant	0.167595	0.828219	-0.957856	3
799	1_1_108	1	W	16sp	TIAM	Tilia amurensis	EM	shade_tolerant	0.10096	0.606211	-0.611597	7
800	2_0_106	2	I	16sp	TIAM	Tilia amurensis	EM	shade_tolerant	0.0905501	0.558555	-0.437344	3
801	3_1_103	3	I	17sp	TIAM	Tilia amurensis	EM	shade_tolerant	0.283787	1.05901	-1.28249	1
802	2_1_106	2	I	16sp	TIAM	Tilia amurensis	EM	shade_tolerant	0.159942	0.807742	-0.355593	3
803	1_0_407	1	I	16sp	TIAM	Tilia amurensis	EM	shade_tolerant	0.221149	0.949717	0.174368	1
804	1_1_301	1	I	16sp	TIAM	Tilia amurensis	EM	shade_tolerant	0.186677	0.875464	-1.62134	6
805	1_1_506	1	W	17sp	TIAM	Tilia amurensis	EM	shade_tolerant	0.251906	1.00678	-1.23371	2
806	2_0_509	2	I	17sp	TIAM	Tilia amurensis	EM	shade_tolerant	0.0849156	0.530425	0.482733	10
807	3_0_208	3	I	16sp	TIAM	Tilia amurensis	EM	shade_tolerant	0.142977	0.758621	-1.31949	2
808	3_0_208	3	I	17sp	TIAM	Tilia amurensis	EM	shade_tolerant	0.142977	0.758621	-1.31949	1
809	3_0_410	3	I	16sp	TIAM	Tilia amurensis	EM	shade_tolerant	0.194109	0.89257	-1.66257	3
810	1_0_503	1	F	17sp	TIAM	Tilia amurensis	EM	shade_tolerant	0.173264	0.842794	-2.73053	1
811	1_1_201	1	F	16sp	TIAM	Tilia amurensis	EM	shade_tolerant	0.179515	0.858324	-1.47999	11
812	1_1_408	1	F	16sp	TIAM	Tilia amurensis	EM	shade_tolerant	0.118853	0.677669	-0.195539	9
813	3_0_201	3	F	16sp	TIAM	Tilia amurensis	EM	shade_tolerant	0.119323	0.679399	0.49299	12
814	2_1_107	2	F	17sp	TIAM	Tilia amurensis	EM	shade_tolerant	0.142061	0.755803	-0.849389	2
815	3_1_405	3	W	16sp	TIAM	Tilia amurensis	EM	shade_tolerant	0.157708	0.801581	-0.488075	6
816	3_0_503	3	F	17sp	TIAM	Tilia amurensis	EM	shade_tolerant	0.116463	0.668771	-1.81944	1
817	3_1_504	3	F	17sp	TIAM	Tilia amurensis	EM	shade_tolerant	0.157994	0.802374	0.448356	2
818	1_1_509	1	I	16sp	TIAM	Tilia amurensis	EM	shade_tolerant	0.203809	0.913938	-1.77315	5
819	2_1_505	2	I	16sp	TIAM	Tilia amurensis	EM	shade_tolerant	0.12727	0.70764	0.254094	5
820	3_1_503	3	F	17sp	TIAM	Tilia amurensis	EM	shade_tolerant	0.154628	0.792939	-0.376015	3
821	3_0_209	3	F	16sp	TIAM	Tilia amurensis	EM	shade_tolerant	0.191981	0.88774	-1.40349	7
822	3_1_510	3	W	16sp	TIAM	Tilia amurensis	EM	shade_tolerant	0.214828	0.93701	0.505263	2
823	2_1_402	2	W	16sp	TIAM	Tilia amurensis	EM	shade_tolerant	0.163159	0.816467	0.005254	3
824	2_1_407	2	I	16sp	TIAM	Tilia amurensis	EM	shade_tolerant	0.166364	0.82499	-1.13474	3
825	2_1_407	2	I	17sp	TIAM	Tilia amurensis	EM	shade_tolerant	0.166364	0.82499	-1.13474	1
826	2_0_204	2	W	16sp	TIAM	Tilia amurensis	EM	shade_tolerant	0.10882	0.639041	-1.52274	15
827	3_0_301	3	I	16sp	TIAM	Tilia amurensis	EM	shade_tolerant	0.0822849	0.516647	-0.329221	5
828	2_1_309	2	W	16sp	TIAM	Tilia amurensis	EM	shade_tolerant	0.105324	0.624742	-1.11905	1
829	2_0_105	2	F	16sp	TIAM	Tilia amurensis	EM	shade_tolerant	0.0999105	0.601633	-0.746931	4
830	3_1_408	3	F	16sp	TIAM	Tilia amurensis	EM	shade_tolerant	0.164872	0.821043	-0.168698	2
831	3_0_101	3	W	17sp	TIAM	Tilia amurensis	EM	shade_tolerant	0.156659	0.798656	-0.284935	2
832	1_0_510	1	W	16sp	TIAM	Tilia amurensis	EM	shade_tolerant	0.229539	0.966035	-1.76507	5
833	2_0_506	2	W	17sp	TIAM	Tilia amurensis	EM	shade_tolerant	0.120817	0.68485	-0.257584	9
834	1_0_310	1	F	17sp	TIAM	Tilia amurensis	EM	shade_tolerant	0.238617	0.983033	-1.63054	12
835	1_1_310	1	F	16sp	TIAM	Tilia amurensis	EM	shade_tolerant	0.0700492	0.446169	-0.131687	6
836	2_1_408	2	F	16sp	TIAM	Tilia amurensis	EM	shade_tolerant	0.115886	0.666596	-0.947325	3
837	2_0_408	2	F	17sp	TIAM	Tilia amurensis	EM	shade_tolerant	0.0855118	0.533489	0.951383	11
838	3_1_505	3	I	16sp	TIAM	Tilia amurensis	EM	shade_tolerant	0.121098	0.685865	-0.165292	4
839	3_0_302	3	F	16sp	TIAM	Tilia amurensis	EM	shade_tolerant	0.0696413	0.443614	-0.50189	3
840	2_0_201	2	F	17sp	TIAM	Tilia amurensis	EM	shade_tolerant	0.135623	0.735488	-1.95015	9
841	2_0_101	2	W	17sp	TIAM	Tilia amurensis	EM	shade_tolerant	0.138516	0.744733	-1.48632	9
842	3_1_302	3	F	16sp	TIAM	Tilia amurensis	EM	shade_tolerant	0.212409	0.932049	-1.06585	6
843	2_1_304	2	I	16sp	TIAM	Tilia amurensis	EM	shade_tolerant	0.29572	1.07706	-0.3827	2
844	3_1_304	3	I	16sp	TIAM	Tilia amurensis	EM	shade_tolerant	0.169699	0.833685	-1.14819	11
845	2_0_505	2	I	16sp	TIAM	Tilia amurensis	EM	shade_tolerant	0.154792	0.793402	-1.35562	7
846	3_0_506	3	W	16sp	TIAM	Tilia amurensis	EM	shade_tolerant	0.1346	0.732169	-0.742449	10
847	1_1_402	1	W	16sp	TIAM	Tilia amurensis	EM	shade_tolerant	0.200454	0.906665	-1.18092	15
848	3_1_506	3	W	16sp	TIAM	Tilia amurensis	EM	shade_tolerant	0.109233	0.640701	0.65727	2
849	3_1_202	3	I	17sp	TIAM	Tilia amurensis	EM	shade_tolerant	0.25755	1.01649	-1.30807	2
850	3_1_303	3	W	17sp	TIAM	Tilia amurensis	EM	shade_tolerant	0.220705	0.948837	-0.816471	1
851	1_1_503	1	F	16sp	TIAM	Tilia amurensis	EM	shade_tolerant	0.186442	0.874912	-1.35582	4
852	1_1_201	1	F	17sp	TIAM	Tilia amurensis	EM	shade_tolerant	0.179515	0.858324	-1.47999	5
853	2_1_107	2	F	16sp	TIAM	Tilia amurensis	EM	shade_tolerant	0.142061	0.755803	-0.849389	6
854	2_0_202	2	I	17sp	TIAM	Tilia amurensis	EM	shade_tolerant	0.139594	0.748128	-1.59522	3
855	2_0_304	2	I	17sp	TIAM	Tilia amurensis	EM	shade_tolerant	0.14352	0.760281	-0.971646	1
856	2_1_204	2	W	16sp	TIAM	Tilia amurensis	EM	shade_tolerant	0.192361	0.888608	-0.178083	1
857	3_1_309	3	W	17sp	TIAM	Tilia amurensis	EM	shade_tolerant	0.181978	0.864294	-0.131726	2
858	2_0_105	2	F	17sp	TIAM	Tilia amurensis	EM	shade_tolerant	0.0999105	0.601633	-0.746931	4
859	3_1_304	3	I	17sp	TIAM	Tilia amurensis	EM	shade_tolerant	0.169699	0.833685	-1.14819	1
860	1_1_301	1	I	17sp	TIAM	Tilia amurensis	EM	shade_tolerant	0.186677	0.875464	-1.62134	4
861	3_0_510	3	W	16sp	TIAM	Tilia amurensis	EM	shade_tolerant	0.204603	0.915641	-1.03922	4
862	1_1_410	1	I	17sp	TIAM	Tilia amurensis	EM	shade_tolerant	0.085412	0.532977	0.424496	3
863	1_1_504	1	F	17sp	TIAM	Tilia amurensis	EM	shade_tolerant	0.211936	0.93107	-1.03567	4
864	2_0_407	2	I	16sp	TIAM	Tilia amurensis	EM	shade_tolerant	0.124322	0.697375	-0.228297	12
865	2_0_407	2	I	17sp	TIAM	Tilia amurensis	EM	shade_tolerant	0.124322	0.697375	-0.228297	6
866	1_1_107	1	F	16sp	TIAM	Tilia amurensis	EM	shade_tolerant	0.111861	0.651115	-0.866762	7
867	3_0_309	3	W	17sp	TIAM	Tilia amurensis	EM	shade_tolerant	0.14608	0.768024	-1.55537	1
868	1_1_202	1	I	17sp	TIAM	Tilia amurensis	EM	shade_tolerant	0.178292	0.855329	-1.61021	2
869	2_0_106	2	I	17sp	TIAM	Tilia amurensis	EM	shade_tolerant	0.0905501	0.558555	-0.437344	6
870	3_1_103	3	I	16sp	TIAM	Tilia amurensis	EM	shade_tolerant	0.283787	1.05901	-1.28249	5
871	3_0_503	3	F	16sp	TIAM	Tilia amurensis	EM	shade_tolerant	0.116463	0.668771	-1.81944	2
872	1_0_410	1	I	16sp	TIAM	Tilia amurensis	EM	shade_tolerant	0.235184	0.976682	-1.71665	3
873	2_1_310	2	F	16sp	TIAM	Tilia amurensis	EM	shade_tolerant	0.0954025	0.581414	-0.786362	5
874	3_0_407	3	I	16sp	TIAM	Tilia amurensis	EM	shade_tolerant	0.0951868	0.580423	0.0451811	1
875	3_0_506	3	W	17sp	TIAM	Tilia amurensis	EM	shade_tolerant	0.1346	0.732169	-0.742449	1
876	3_0_207	3	W	16sp	TIAM	Tilia amurensis	EM	shade_tolerant	0.11277	0.654658	-0.243399	8
877	2_0_405	2	W	17sp	TIAM	Tilia amurensis	EM	shade_tolerant	0.1494	0.777871	-0.885467	3
878	2_1_504	2	F	16sp	TIAM	Tilia amurensis	EM	shade_tolerant	0.146941	0.7706	-0.134831	6
879	2_0_207	2	W	16sp	TIAM	Tilia amurensis	EM	shade_tolerant	0.0953422	0.581137	-0.513615	2
880	2_0_207	2	W	17sp	TIAM	Tilia amurensis	EM	shade_tolerant	0.0953422	0.581137	-0.513615	6
881	3_0_408	3	F	17sp	TIAM	Tilia amurensis	EM	shade_tolerant	0.100044	0.602216	0.512102	5
882	2_1_208	2	I	17sp	TIAM	Tilia amurensis	EM	shade_tolerant	0.101208	0.607284	-1.43969	1
883	3_0_509	3	I	16sp	TIAM	Tilia amurensis	EM	shade_tolerant	0.181989	0.864321	-0.811302	5
884	3_1_301	3	I	16sp	TIAM	Tilia amurensis	EM	shade_tolerant	0.205432	0.917414	-2.13293	2
885	3_0_304	3	I	16sp	TIAM	Tilia amurensis	EM	shade_tolerant	0.0750089	0.476115	-1.47523	1
886	2_0_506	2	W	16sp	TIAM	Tilia amurensis	EM	shade_tolerant	0.120817	0.68485	-0.257584	4
887	3_1_108	3	W	16sp	TIAM	Tilia amurensis	EM	shade_tolerant	0.119379	0.679605	-0.526255	6
888	2_0_402	2	W	17sp	TIAM	Tilia amurensis	EM	shade_tolerant	0.193065	0.890207	-1.57351	6
889	1_1_504	1	F	16sp	TIAM	Tilia amurensis	EM	shade_tolerant	0.211936	0.93107	-1.03567	19
890	2_0_510	2	W	16sp	TIAM	Tilia amurensis	EM	shade_tolerant	0.0873139	0.54262	0.591848	7
891	1_1_106	1	I	16sp	TIAM	Tilia amurensis	EM	shade_tolerant	0.12771	0.709152	-1.09208	10
892	1_1_503	1	F	17sp	TIAM	Tilia amurensis	EM	shade_tolerant	0.186442	0.874912	-1.35582	6
893	1_0_408	1	F	16sp	TIAM	Tilia amurensis	EM	shade_tolerant	0.238827	0.983417	-0.985834	10
894	3_0_405	3	W	16sp	TIAM	Tilia amurensis	EM	shade_tolerant	0.119116	0.678639	-1.6561	11
895	3_0_302	3	F	17sp	TIAM	Tilia amurensis	EM	shade_tolerant	0.0696413	0.443614	-0.50189	4
896	3_0_504	3	F	16sp	TIAM	Tilia amurensis	EM	shade_tolerant	0.127283	0.707685	-1.58618	8
897	2_0_204	2	W	17sp	TIAM	Tilia amurensis	EM	shade_tolerant	0.10882	0.639041	-1.52274	3
898	1_0_509	1	I	16sp	TIAM	Tilia amurensis	EM	shade_tolerant	0.282342	1.05677	-1.32798	11
899	2_0_304	2	I	16sp	TIAM	Tilia amurensis	EM	shade_tolerant	0.14352	0.760281	-0.971646	9
900	2_0_503	2	F	16sp	TIAM	Tilia amurensis	EM	shade_tolerant	0.193789	0.891848	-1.44598	17
901	2_0_505	2	I	17sp	TIAM	Tilia amurensis	EM	shade_tolerant	0.154792	0.793402	-1.35562	5
902	1_0_505	1	I	16sp	TIAM	Tilia amurensis	EM	shade_tolerant	0.175101	0.847415	-1.73506	7
903	1_0_505	1	I	17sp	TIAM	Tilia amurensis	EM	shade_tolerant	0.175101	0.847415	-1.73506	1
904	2_0_408	2	F	16sp	TIAM	Tilia amurensis	EM	shade_tolerant	0.0855118	0.533489	0.951383	7
905	1_1_310	1	F	17sp	TIAM	Tilia amurensis	EM	shade_tolerant	0.0700492	0.446169	-0.131687	2
906	3_0_505	3	I	16sp	TIAM	Tilia amurensis	EM	shade_tolerant	0.128523	0.711932	-1.5392	4
907	2_0_209	2	F	17sp	TIAM	Tilia amurensis	EM	shade_tolerant	0.136033	0.73681	0.689952	8
908	2_0_202	2	I	16sp	TIAM	Tilia amurensis	EM	shade_tolerant	0.139594	0.748128	-1.59522	5
909	2_1_303	2	W	16sp	TIAM	Tilia amurensis	EM	shade_tolerant	0.208991	0.92494	0.216056	4
910	2_1_207	2	W	16sp	TIAM	Tilia amurensis	EM	shade_tolerant	0.111445	0.649482	-1.32935	2
911	3_1_309	3	W	16sp	TIAM	Tilia amurensis	EM	shade_tolerant	0.181978	0.864294	-0.131726	6
912	1_0_108	1	W	17sp	TIAM	Tilia amurensis	EM	shade_tolerant	0.165054	0.821525	-0.995388	3
913	3_0_407	3	I	17sp	TIAM	Tilia amurensis	EM	shade_tolerant	0.0951868	0.580423	0.0451811	1
914	3_1_410	3	I	16sp	TIAM	Tilia amurensis	EM	shade_tolerant	0.198137	0.901571	0.0169688	1
915	3_0_402	3	W	17sp	TIAM	Tilia amurensis	EM	shade_tolerant	0.0793608	0.500805	-0.831819	2
916	2_1_302	2	F	16sp	TIAM	Tilia amurensis	EM	shade_tolerant	0.161579	0.812204	0.735772	13
917	2_0_209	2	F	16sp	TIAM	Tilia amurensis	EM	shade_tolerant	0.136033	0.73681	0.689952	5
918	2_1_208	2	I	16sp	TIAM	Tilia amurensis	EM	shade_tolerant	0.101208	0.607284	-1.43969	2
919	1_1_106	1	I	17sp	TIAM	Tilia amurensis	EM	shade_tolerant	0.12771	0.709152	-1.09208	1
920	3_1_101	3	W	17sp	TIAM	Tilia amurensis	EM	shade_tolerant	0.423712	1.23468	-0.960992	5
921	2_0_107	2	F	17sp	TIAM	Tilia amurensis	EM	shade_tolerant	0.105395	0.625038	-0.230596	8
922	2_0_208	2	I	17sp	TIAM	Tilia amurensis	EM	shade_tolerant	0.126457	0.704833	0.12826	1
923	2_1_406	2	F	17sp	TIAM	Tilia amurensis	EM	shade_tolerant	0.232831	0.972275	-1.42428	7
924	3_0_103	3	I	16sp	TIAM	Tilia amurensis	EM	shade_tolerant	0.117276	0.67182	-0.357663	1
925	2_1_406	2	F	16sp	TIAM	Tilia amurensis	EM	shade_tolerant	0.232831	0.972275	-1.42428	4
926	1_0_310	1	F	16sp	TIAM	Tilia amurensis	EM	shade_tolerant	0.238617	0.983033	-1.63054	2
927	2_0_204	2	W	16sp	TIMA	Tilia mandshurica	EM	shade_tolerant	0.0356636	0.150886	-0.692009	1
928	2_1_209	2	F	17sp	ULJA	Ulmus japonica	AM	shade_intolerant	0.0463403	0.26538	-0.731491	1
929	2_1_209	2	F	16sp	ULJA	Ulmus japonica	AM	shade_intolerant	0.0463403	0.26538	-0.731491	1
930	2_1_208	2	I	16sp	ULJA	Ulmus japonica	AM	shade_intolerant	0.0298516	0.0731633	-0.642477	1
931	2_0_107	2	F	17sp	ACBA	Acer barbinerve	AM	shade_tolerant	0	-2.37076	0.634571	1
932	1_1_201	1	F	16sp	ACBA	Acer barbinerve	AM	shade_tolerant	0	-2.37076	0.301607	2
933	3_0_108	3	W	16sp	ACBA	Acer barbinerve	AM	shade_tolerant	0	-2.37076	1.90004	2
934	1_1_105	1	F	16sp	ACBA	Acer barbinerve	AM	shade_tolerant	0	-2.37076	0.479774	1
935	2_0_209	2	F	17sp	ACBA	Acer barbinerve	AM	shade_tolerant	0	-2.37076	1.57649	1
936	2_0_407	2	I	16sp	ACBA	Acer barbinerve	AM	shade_tolerant	0	-2.37076	0.77384	3
937	2_1_107	2	F	17sp	ACBA	Acer barbinerve	AM	shade_tolerant	0	-2.37076	0.437734	1
938	2_0_310	2	F	17sp	ACBA	Acer barbinerve	AM	shade_tolerant	0	-2.37076	2.90523	1
939	2_0_407	2	I	17sp	ACBA	Acer barbinerve	AM	shade_tolerant	0	-2.37076	0.77384	4
940	2_0_207	2	W	17sp	ACBA	Acer barbinerve	AM	shade_tolerant	0	-2.37076	0.328368	1
941	2_0_406	2	F	17sp	ACBA	Acer barbinerve	AM	shade_tolerant	0	-2.37076	1.30179	3
942	1_1_202	1	I	17sp	ACBA	Acer barbinerve	AM	shade_tolerant	0	-2.37076	0.208309	1
943	2_0_310	2	F	16sp	ACBA	Acer barbinerve	AM	shade_tolerant	0	-2.37076	2.90523	1
944	1_1_204	1	W	16sp	ACBA	Acer barbinerve	AM	shade_tolerant	0	-2.37076	0.503604	1
945	2_1_510	2	W	17sp	ACBA	Acer barbinerve	AM	shade_tolerant	0	-2.37076	0.46451	1
946	3_0_208	3	I	16sp	ACBA	Acer barbinerve	AM	shade_tolerant	0	-2.37076	0.109228	2
947	2_1_108	2	W	16sp	ACBA	Acer barbinerve	AM	shade_tolerant	0	-2.37076	0.209435	1
948	3_0_302	3	F	16sp	ACBA	Acer barbinerve	AM	shade_tolerant	0	-2.37076	0.128154	1
949	2_0_309	2	W	16sp	ACBA	Acer barbinerve	AM	shade_tolerant	0	-2.37076	1.71314	2
950	2_1_103	2	I	16sp	ACBA	Acer barbinerve	AM	shade_tolerant	0	-2.37076	1.47583	1
951	3_1_209	3	F	17sp	ACBA	Acer barbinerve	AM	shade_tolerant	0	-2.37076	1.29065	5
952	3_0_209	3	F	17sp	ACBA	Acer barbinerve	AM	shade_tolerant	0	-2.37076	0.448597	2
953	3_0_207	3	W	16sp	ACBA	Acer barbinerve	AM	shade_tolerant	0	-2.37076	0.678501	1
954	3_0_310	3	F	17sp	ACBA	Acer barbinerve	AM	shade_tolerant	0	-2.37076	0.744453	1
955	3_0_406	3	F	16sp	ACBA	Acer barbinerve	AM	shade_tolerant	0	-2.37076	-0.100766	3
956	3_1_108	3	W	17sp	ACBA	Acer barbinerve	AM	shade_tolerant	0	-2.37076	0.505767	1
957	2_1_302	2	F	16sp	ACBA	Acer barbinerve	AM	shade_tolerant	0	-2.37076	1.75878	1
958	3_0_509	3	I	17sp	ACBA	Acer barbinerve	AM	shade_tolerant	0	-2.37076	0.761941	2
959	1_1_304	1	I	16sp	ACBA	Acer barbinerve	AM	shade_tolerant	0	-2.37076	0.869417	2
960	3_0_108	3	W	17sp	ACBA	Acer barbinerve	AM	shade_tolerant	0	-2.37076	1.90004	1
961	3_0_310	3	F	16sp	ACBA	Acer barbinerve	AM	shade_tolerant	0	-2.37076	0.744453	3
962	3_0_209	3	F	16sp	ACBA	Acer barbinerve	AM	shade_tolerant	0	-2.37076	0.448597	3
963	2_1_509	2	I	17sp	ACBA	Acer barbinerve	AM	shade_tolerant	0	-2.37076	0.945542	1
964	3_0_106	3	I	16sp	ACBA	Acer barbinerve	AM	shade_tolerant	0	-2.37076	0.3167	1
965	3_0_504	3	F	16sp	ACBA	Acer barbinerve	AM	shade_tolerant	0	-2.37076	-0.216822	2
966	3_0_509	3	I	16sp	ACBA	Acer barbinerve	AM	shade_tolerant	0	-2.37076	0.761941	1
967	3_0_107	3	F	17sp	ACBA	Acer barbinerve	AM	shade_tolerant	0	-2.37076	0.985485	1
968	3_0_107	3	F	16sp	ACBA	Acer barbinerve	AM	shade_tolerant	0	-2.37076	0.985485	2
969	3_0_510	3	W	17sp	ACMA	Acer mandshuricum	AM	shade_tolerant	0	-2.37076	0.77374	1
970	2_0_209	2	F	16sp	ACMA	Acer mandshuricum	AM	shade_tolerant	0	-2.37076	1.57649	1
971	1_1_402	1	W	16sp	ACMA	Acer mandshuricum	AM	shade_tolerant	0	-2.37076	0.653489	1
972	2_0_204	2	W	17sp	ACMA	Acer mandshuricum	AM	shade_tolerant	0	-2.37076	-0.341635	1
973	1_1_505	1	I	16sp	ACMA	Acer mandshuricum	AM	shade_tolerant	0	-2.37076	0.549363	1
974	1_1_207	1	W	17sp	ACMA	Acer mandshuricum	AM	shade_tolerant	0	-2.37076	0.154356	1
975	1_0_410	1	I	16sp	ACMA	Acer mandshuricum	AM	shade_tolerant	0	-2.37076	0.589916	1
976	1_1_407	1	I	16sp	ACMA	Acer mandshuricum	AM	shade_tolerant	0	-2.37076	0.788091	1
977	1_1_503	1	F	16sp	ACMA	Acer mandshuricum	AM	shade_tolerant	0	-2.37076	0.436028	1
978	2_0_105	2	F	17sp	ACTR	Acer triflorum	AM	shade_tolerant	0	-2.37076	0.177993	1
979	2_0_504	2	F	16sp	FRMA	Fraxinus mandschurica	AM	shade_intolerant	0	-2.37076	0.209021	5
980	1_1_510	1	W	16sp	FRMA	Fraxinus mandschurica	AM	shade_intolerant	0	-2.37076	0.23767	3
981	1_1_208	1	I	16sp	FRMA	Fraxinus mandschurica	AM	shade_intolerant	0	-2.37076	0.205072	1
982	1_1_209	1	F	16sp	FRMA	Fraxinus mandschurica	AM	shade_intolerant	0	-2.37076	0.329092	2
983	1_1_209	1	F	17sp	FRMA	Fraxinus mandschurica	AM	shade_intolerant	0	-2.37076	0.329092	1
984	1_1_309	1	W	16sp	FRMA	Fraxinus mandschurica	AM	shade_intolerant	0	-2.37076	0.752829	8
985	1_1_506	1	W	16sp	FRMA	Fraxinus mandschurica	AM	shade_intolerant	0	-2.37076	0.984621	11
986	3_1_510	3	W	16sp	FRMA	Fraxinus mandschurica	AM	shade_intolerant	0	-2.37076	1.88082	9
987	1_1_304	1	I	16sp	FRMA	Fraxinus mandschurica	AM	shade_intolerant	0	-2.37076	0.869417	1
988	1_1_106	1	I	16sp	FRMA	Fraxinus mandschurica	AM	shade_intolerant	0	-2.37076	0.144789	4
989	2_0_301	2	I	16sp	FRMA	Fraxinus mandschurica	AM	shade_intolerant	0	-2.37076	0.0787551	7
990	2_0_503	2	F	16sp	FRMA	Fraxinus mandschurica	AM	shade_intolerant	0	-2.37076	0.435851	8
991	2_0_302	2	F	16sp	FRMA	Fraxinus mandschurica	AM	shade_intolerant	0	-2.37076	-0.161042	8
992	2_0_402	2	W	16sp	FRMA	Fraxinus mandschurica	AM	shade_intolerant	0	-2.37076	0.350575	5
993	2_0_506	2	W	17sp	FRMA	Fraxinus mandschurica	AM	shade_intolerant	0	-2.37076	0.725773	1
994	1_1_406	1	F	16sp	FRMA	Fraxinus mandschurica	AM	shade_intolerant	0	-2.37076	0.886542	2
995	2_0_101	2	W	16sp	FRMA	Fraxinus mandschurica	AM	shade_intolerant	0	-2.37076	-0.0459818	8
996	2_0_509	2	I	17sp	FRMA	Fraxinus mandschurica	AM	shade_intolerant	0	-2.37076	1.08668	1
997	3_1_410	3	I	17sp	FRMA	Fraxinus mandschurica	AM	shade_intolerant	0	-2.37076	1.43992	1
998	3_1_410	3	I	16sp	FRMA	Fraxinus mandschurica	AM	shade_intolerant	0	-2.37076	1.43992	6
999	2_0_505	2	I	17sp	FRMA	Fraxinus mandschurica	AM	shade_intolerant	0	-2.37076	0.182729	1
1000	1_1_504	1	F	16sp	FRMA	Fraxinus mandschurica	AM	shade_intolerant	0	-2.37076	0.827988	7
1001	3_1_209	3	F	17sp	FRMA	Fraxinus mandschurica	AM	shade_intolerant	0	-2.37076	1.29065	1
1002	2_0_405	2	W	16sp	FRMA	Fraxinus mandschurica	AM	shade_intolerant	0	-2.37076	0.468443	12
1003	2_0_504	2	F	17sp	FRMA	Fraxinus mandschurica	AM	shade_intolerant	0	-2.37076	0.209021	1
1004	1_1_410	1	I	16sp	FRMA	Fraxinus mandschurica	AM	shade_intolerant	0	-2.37076	1.03991	3
1005	2_0_509	2	I	16sp	FRMA	Fraxinus mandschurica	AM	shade_intolerant	0	-2.37076	1.08668	4
1006	2_0_505	2	I	16sp	FRMA	Fraxinus mandschurica	AM	shade_intolerant	0	-2.37076	0.182729	6
1007	1_1_405	1	W	16sp	FRMA	Fraxinus mandschurica	AM	shade_intolerant	0	-2.37076	0.76128	11
1008	2_0_506	2	W	16sp	FRMA	Fraxinus mandschurica	AM	shade_intolerant	0	-2.37076	0.725773	9
1009	1_1_505	1	I	16sp	FRMA	Fraxinus mandschurica	AM	shade_intolerant	0	-2.37076	0.549363	6
1010	1_1_505	1	I	17sp	FRMA	Fraxinus mandschurica	AM	shade_intolerant	0	-2.37076	0.549363	1
1011	1_1_509	1	I	16sp	FRMA	Fraxinus mandschurica	AM	shade_intolerant	0	-2.37076	0.314655	5
1012	3_1_310	3	F	16sp	FRMA	Fraxinus mandschurica	AM	shade_intolerant	0	-2.37076	0.986612	2
1013	3_1_209	3	F	16sp	FRMA	Fraxinus mandschurica	AM	shade_intolerant	0	-2.37076	1.29065	10
1014	1_1_107	1	F	16sp	FRMA	Fraxinus mandschurica	AM	shade_intolerant	0	-2.37076	0.182972	3
1015	1_1_207	1	W	16sp	FRMA	Fraxinus mandschurica	AM	shade_intolerant	0	-2.37076	0.154356	4
1016	1_1_407	1	I	16sp	FRMA	Fraxinus mandschurica	AM	shade_intolerant	0	-2.37076	0.788091	6
1017	2_0_201	2	F	16sp	FRMA	Fraxinus mandschurica	AM	shade_intolerant	0	-2.37076	-0.39241	6
1018	1_1_408	1	F	16sp	FRMA	Fraxinus mandschurica	AM	shade_intolerant	0	-2.37076	0.760438	1
1019	3_1_402	3	W	17sp	MAAM	Maackia amurensis	AM	shade_intolerant	0	-2.37076	0.687323	1

## Sheet: Fig. 3
	quadrat	site	census	pesticide	sp.	species.latin	tag	mycor.type	shade.tolerance	A.con	A.con_lg_sd	A.het_lg_sd	surv1
1	2_1_505	2	15fa	I	ABNE	Abies nephrolepis	5009	EM	shade_tolerant	0.034532	0.0400292	0.940787	0
2	2_0_209	2	15fa	F	ABNE	Abies nephrolepis	9018	EM	shade_tolerant	0.0388512	0.0884938	1.30778	0
3	2_1_504	2	15fa	F	ABNE	Abies nephrolepis	4033	EM	shade_tolerant	0.0354484	0.0507981	0.767002	0
4	2_0_408	2	15fa	F	ABNE	Abies nephrolepis	8028	EM	shade_tolerant	0.0588299	0.25924	1.11152	0
5	2_0_402	2	15fa	W	ABNE	Abies nephrolepis	2012	EM	shade_tolerant	0.109705	0.515922	-0.509824	0
6	1_0_310	1	15fa	F	ACBA	Acer barbinerve	10009	AM	shade_tolerant	0.00033452	-1.75342	0.679952	1
7	1_0_105	1	15fa	F	ACBA	Acer barbinerve	5009	AM	shade_tolerant	0.00120932	-1.30692	0.245043	0
8	1_0_407	1	15fa	I	ACMO	Acer mono	7003	AM	shade_tolerant	0.022894	-0.128828	1.50082	1
9	2_1_310	2	15fa	F	ACTE	Acer tegmentosum	10016	AM	shade_tolerant	0.00255094	-1.0181	0.150534	0
10	2_1_510	2	15fa	W	ACTE	Acer tegmentosum	10023	AM	shade_tolerant	0.00357938	-0.88346	0.472731	1
11	2_0_506	2	15fa	W	ACTE	Acer tegmentosum	6013	AM	shade_tolerant	0.00880908	-0.519566	0.679999	0
12	2_1_208	2	15fa	I	ACTR	Acer triflorum	8003	AM	shade_tolerant	0.00142634	-1.24426	-0.265746	0
13	2_1_405	2	15fa	W	FRMA	Fraxinus mandschurica	5017	AM	shade_intolerant	0.0826925	0.39946	1.11977	0
14	2_1_302	2	15fa	F	FRMA	Fraxinus mandschurica	2009	AM	shade_intolerant	0.0464645	0.162115	1.44392	0
15	1_0_106	1	15fa	I	FRMA	Fraxinus mandschurica	6005	AM	shade_intolerant	0.0769352	0.369734	-0.34791	0
16	2_1_302	2	15fa	F	FRMA	Fraxinus mandschurica	2008	AM	shade_intolerant	0.0464645	0.162115	1.44392	0
17	1_0_101	1	15fa	W	FRMA	Fraxinus mandschurica	1006	AM	shade_intolerant	0.00981193	-0.475629	0.330778	1
18	2_1_304	2	15fa	I	FRMA	Fraxinus mandschurica	4014	AM	shade_intolerant	0.0659573	0.306327	1.32678	1
19	2_1_304	2	15fa	I	FRMA	Fraxinus mandschurica	4016	AM	shade_intolerant	0.0659573	0.306327	1.32678	0
20	2_1_304	2	15fa	I	FRMA	Fraxinus mandschurica	4017	AM	shade_intolerant	0.0659573	0.306327	1.32678	0
21	2_1_304	2	15fa	I	FRMA	Fraxinus mandschurica	4019	AM	shade_intolerant	0.0659573	0.306327	1.32678	0
22	2_1_506	2	15fa	W	FRMA	Fraxinus mandschurica	6007	AM	shade_intolerant	0.178435	0.716414	-0.309695	0
23	2_1_207	2	15fa	W	FRMA	Fraxinus mandschurica	7006	AM	shade_intolerant	0.0930213	0.44795	-0.95694	0
24	1_0_207	1	15fa	W	FRMA	Fraxinus mandschurica	7008	AM	shade_intolerant	0.0946566	0.45513	-0.194926	0
25	2_1_304	2	15fa	I	FRMA	Fraxinus mandschurica	4013	AM	shade_intolerant	0.0659573	0.306327	1.32678	0
26	2_1_208	2	15fa	I	FRMA	Fraxinus mandschurica	8002	AM	shade_intolerant	0.0791429	0.381387	-1.01426	1
27	2_1_304	2	15fa	I	FRMA	Fraxinus mandschurica	4008	AM	shade_intolerant	0.0659573	0.306327	1.32678	1
28	2_1_304	2	15fa	I	FRMA	Fraxinus mandschurica	4012	AM	shade_intolerant	0.0659573	0.306327	1.32678	0
29	2_1_302	2	15fa	F	FRMA	Fraxinus mandschurica	2007	AM	shade_intolerant	0.0464645	0.162115	1.44392	0
30	2_1_204	2	15fa	W	FRMA	Fraxinus mandschurica	4011	AM	shade_intolerant	0.101145	0.482447	0.597344	0
31	2_1_505	2	15fa	I	FRMA	Fraxinus mandschurica	5006	AM	shade_intolerant	0.141665	0.621292	0.194899	0
32	3_1_509	3	15fa	I	FRMA	Fraxinus mandschurica	9002	AM	shade_intolerant	0.0142978	-0.321802	1.17462	0
33	1_0_301	1	15fa	I	FRMA	Fraxinus mandschurica	1009	AM	shade_intolerant	0.0267289	-0.065236	0.941271	0
34	1_0_301	1	15fa	I	FRMA	Fraxinus mandschurica	1010	AM	shade_intolerant	0.0267289	-0.065236	0.941271	0
35	1_0_503	1	15fa	F	FRMA	Fraxinus mandschurica	3010	AM	shade_intolerant	0.0412151	0.11279	-0.801365	0
36	2_1_506	2	15fa	W	FRMA	Fraxinus mandschurica	6003	AM	shade_intolerant	0.178435	0.716414	-0.309695	0
37	2_1_304	2	15fa	I	FRMA	Fraxinus mandschurica	4022	AM	shade_intolerant	0.0659573	0.306327	1.32678	0
38	2_1_207	2	15fa	W	FRMA	Fraxinus mandschurica	7002	AM	shade_intolerant	0.0930213	0.44795	-0.95694	0
39	2_1_506	2	15fa	W	FRMA	Fraxinus mandschurica	6013	AM	shade_intolerant	0.178435	0.716414	-0.309695	1
40	2_1_101	2	15fa	W	FRMA	Fraxinus mandschurica	1003	AM	shade_intolerant	0.0620806	0.281384	1.44109	0
41	3_1_408	3	15fa	F	FRMA	Fraxinus mandschurica	8002	AM	shade_intolerant	0.0171463	-0.2474	0.975628	0
42	2_1_309	2	15fa	W	FRMA	Fraxinus mandschurica	9018	AM	shade_intolerant	0.0949579	0.456439	-0.85432	1
43	3_1_408	3	15fa	F	FRMA	Fraxinus mandschurica	8001	AM	shade_intolerant	0.0171463	-0.2474	0.975628	1
44	2_1_406	2	15fa	F	FRMA	Fraxinus mandschurica	6015	AM	shade_intolerant	0.0910841	0.439279	0.0933873	0
45	2_1_304	2	15fa	I	FRMA	Fraxinus mandschurica	4015	AM	shade_intolerant	0.0659573	0.306327	1.32678	0
[truncated: 3,884 more rows]

## Sheet: Fig. 4a
quadrat	plot	pesticide	census	effective number of species
[truncated: 360 more rows]

## Sheet: Fig. 4b
quadrat	plot	pesticide	census	dissimilarity
[truncated: 360 more rows]

[truncated: 7 more sheets: Supplementary Figure 2, Supplementary Figure 3, Supplementary Figure 4, Supplementary Figure 6, Supplementary Figure 7, Supplementary Figure 8-9, Supplementary Figure 10-11]
